# Supplementary material for: TYK2 mediates neuroinflammation in Alzheimer’s disease brains with TDP-43 pathology
Source: Nat Commun. 2026 Mar 14;17:3967. doi: 10.1038/s41467-026-70243-3 (PMC13133158; doi:10.1038/s41467-026-70243-3)
Supplement: Supplementary file 3 — Supplementary Data 1, 2 [file 41467_2026_70243_MOESM3_ESM.xlsx]

## Sheet: Supplementary Data 1
IFN-all-301-with-CI
study	bregion	cbregion	dtype	contrast	type	GeneSymbol	logFC	FC	CI.L	CI.R	P.Value	adj.P.Val	P1.BF	P1.BH	P2.BF	P2.BH	p.adj	direction
ROSMAP	Dorsolateral Prefrontal Cortex	Frontal lobe	RNA-Seq	AD-NCI	FPKM	ABLIM3	-0.118218	-1.08539	-0.1995	-0.036936	0.00448421	0.0373834	0.00448421	0.00448421	0.0224211	0.0224211	0.0204528	dn
MSBB	Frontal Pole	Frontal lobe	RNA-Seq	AD-NCI	CPM	ABLIM3	0.111038	1.08001	0.0290342	0.193043	0.00818113	0.330919	0.00818113	0.00818113	0.0409057	0.0204528	0.0204528	up
MSBB	Superior Temporal Gyrus	Temporal lobe	RNA-Seq	AD-NCI	CPM	ABLIM3	0.112208	1.08088	0.0227059	0.201709	0.0142651	0.130676	0.0142651	0.0142651	0.0713254	0.0237751	0.0237751	up
MSBB	Inferior Frontal Gyrus	Frontal lobe	RNA-Seq	AD-NCI	CPM	ABLIM3	0.0850236	1.06071	0.000397831	0.169649	0.0489425	0.122981	0.0489425	0.0489425	0.244712	0.0611781	0.0611781	ns
MSBB	Parahippocampal Gyrus	Limbic system	RNA-Seq	AD-NCI	CPM	ABLIM3	0.0357634	1.0251	-0.0592286	0.130755	0.458527	0.651009	0.458527	0.458527	1	0.458527	0.458527	ns
ROSMAP	Dorsolateral Prefrontal Cortex	Frontal lobe	RNA-Seq	AD-NCI	FPKM	ABTB2	0.212981	1.15908	0.0862473	0.339714	0.00104744	0.0128943	0.00104744	0.00104744	0.0052372	0.0052372	0.0052372	up
MSBB	Inferior Frontal Gyrus	Frontal lobe	RNA-Seq	AD-NCI	CPM	ABTB2	0.185371	1.13711	0.051945	0.318798	0.00669913	0.0354586	0.00669913	0.00669913	0.0334956	0.0167478	0.0167478	up
MSBB	Parahippocampal Gyrus	Limbic system	RNA-Seq	AD-NCI	CPM	ABTB2	0.179192	1.13225	0.00708204	0.351302	0.0413791	0.141921	0.0413791	0.0413791	0.206896	0.0689652	0.0689652	ns
MSBB	Superior Temporal Gyrus	Temporal lobe	RNA-Seq	AD-NCI	CPM	ABTB2	0.0966415	1.06928	-0.0504605	0.243743	0.19665	0.380781	0.19665	0.19665	0.983251	0.245813	0.245813	ns
MSBB	Frontal Pole	Frontal lobe	RNA-Seq	AD-NCI	CPM	ABTB2	-0.00495635	-1.00344	-0.155575	0.145662	0.948354	0.987179	0.948354	0.948354	1	0.948354	0.948354	ns
ROSMAP	Dorsolateral Prefrontal Cortex	Frontal lobe	RNA-Seq	AD-NCI	FPKM	ACSL1	0.237635	1.17906	0.110729	0.36454	0.000267202	0.00481109	0.000267202	0.000267202	0.00133601	0.00133601	0.00105174	up
MSBB	Parahippocampal Gyrus	Limbic system	RNA-Seq	AD-NCI	CPM	ACSL1	0.342337	1.26781	0.154349	0.530326	0.000420694	0.00765793	0.000420694	0.000420694	0.00210347	0.00105174	0.00105174	up
MSBB	Inferior Frontal Gyrus	Frontal lobe	RNA-Seq	AD-NCI	CPM	ACSL1	0.163888	1.1203	0.00666532	0.32111	0.0411277	0.109668	0.0411277	0.0411277	0.205638	0.0685461	0.0685461	ns
MSBB	Superior Temporal Gyrus	Temporal lobe	RNA-Seq	AD-NCI	CPM	ACSL1	0.0412816	1.02903	-0.11286	0.195424	0.598013	0.737119	0.598013	0.598013	1	0.747516	0.747516	ns
MSBB	Frontal Pole	Frontal lobe	RNA-Seq	AD-NCI	CPM	ACSL1	0.0120041	1.00836	-0.134806	0.158814	0.872136	0.964984	0.872136	0.872136	1	0.872136	0.872136	ns
MSBB	Inferior Frontal Gyrus	Frontal lobe	RNA-Seq	AD-NCI	CPM	ADAMDEC1	0.262972	1.19995	0.07842	0.447524	0.0054415	0.0313792	0.0054415	0.0054415	0.0272075	0.0272075	0.0272075	up
ROSMAP	Dorsolateral Prefrontal Cortex	Frontal lobe	RNA-Seq	AD-NCI	FPKM	ADAMDEC1	0.0775915	1.05525	0.012823	0.14236	0.0190169	0.109741	0.0190169	0.0190169	0.0950847	0.0475423	0.0475423	up
MSBB	Frontal Pole	Frontal lobe	RNA-Seq	AD-NCI	CPM	ADAMDEC1	0.102556	1.07367	-0.0370649	0.242177	0.149159	0.569499	0.149159	0.149159	0.745796	0.248599	0.155002	ns
MSBB	Parahippocampal Gyrus	Limbic system	RNA-Seq	AD-NCI	CPM	ADAMDEC1	-0.116672	-1.08423	-0.276912	0.0435683	0.152541	0.332033	0.152541	0.152541	0.762703	0.190676	0.155002	ns
MSBB	Superior Temporal Gyrus	Temporal lobe	RNA-Seq	AD-NCI	CPM	ADAMDEC1	0.117476	1.08483	-0.0448034	0.279754	0.155002	0.334956	0.155002	0.155002	0.775011	0.155002	0.155002	ns
ROSMAP	Dorsolateral Prefrontal Cortex	Frontal lobe	RNA-Seq	AD-NCI	FPKM	ADAR	-0.120095	-1.08681	-0.225692	-0.0144985	0.025929	0.137568	0.025929	0.025929	0.129645	0.129645	0.129645	ns
MSBB	Frontal Pole	Frontal lobe	RNA-Seq	AD-NCI	CPM	ADAR	0.0631721	1.04476	-0.00296999	0.129314	0.0611154	0.466956	0.0611154	0.0611154	0.305577	0.152789	0.14624	ns
MSBB	Inferior Frontal Gyrus	Frontal lobe	RNA-Seq	AD-NCI	CPM	ADAR	0.0445204	1.03134	-0.00664232	0.0956831	0.087744	0.182188	0.087744	0.087744	0.43872	0.14624	0.14624	ns
MSBB	Superior Temporal Gyrus	Temporal lobe	RNA-Seq	AD-NCI	CPM	ADAR	0.026796	1.01875	-0.0215529	0.0751449	0.275768	0.460323	0.275768	0.275768	1	0.34471	0.34471	ns
MSBB	Parahippocampal Gyrus	Limbic system	RNA-Seq	AD-NCI	CPM	ADAR	0.0227749	1.01591	-0.0247505	0.0703002	0.345634	0.551729	0.345634	0.345634	1	0.345634	0.345634	ns
ROSMAP	Dorsolateral Prefrontal Cortex	Frontal lobe	RNA-Seq	AD-NCI	FPKM	ADM	0.293845	1.2259	-0.00561662	0.593306	0.0544299	0.238236	0.0544299	0.0544299	0.272149	0.272149	0.272149	ns
MSBB	Superior Temporal Gyrus	Temporal lobe	RNA-Seq	AD-NCI	CPM	ADM	-0.234992	-1.1769	-0.562027	0.0920436	0.158066	0.338523	0.158066	0.158066	0.79033	0.395165	0.390013	ns
MSBB	Frontal Pole	Frontal lobe	RNA-Seq	AD-NCI	CPM	ADM	-0.198957	-1.14787	-0.527512	0.129598	0.234008	0.64601	0.234008	0.234008	1	0.390013	0.390013	ns
MSBB	Inferior Frontal Gyrus	Frontal lobe	RNA-Seq	AD-NCI	CPM	ADM	-0.135476	-1.09846	-0.45086	0.179907	0.398047	0.524158	0.398047	0.398047	1	0.497559	0.417363	ns
MSBB	Parahippocampal Gyrus	Limbic system	RNA-Seq	AD-NCI	CPM	ADM	0.150965	1.11031	-0.215486	0.517416	0.417363	0.616444	0.417363	0.417363	1	0.417363	0.417363	ns
ROSMAP	Dorsolateral Prefrontal Cortex	Frontal lobe	RNA-Seq	AD-NCI	FPKM	AHNAK2	-0.290158	-1.22277	-0.452852	-0.127464	0.000511162	0.00757178	0.000511162	0.000511162	0.00255581	0.00255581	0.00255581	dn
MSBB	Frontal Pole	Frontal lobe	RNA-Seq	AD-NCI	CPM	AHNAK2	0.129756	1.09411	0.00514795	0.254363	0.0413304	0.432191	0.0413304	0.0413304	0.206652	0.103326	0.103326	ns
MSBB	Parahippocampal Gyrus	Limbic system	RNA-Seq	AD-NCI	CPM	AHNAK2	-0.0854493	-1.06102	-0.217363	0.0464644	0.202838	0.397357	0.202838	0.202838	1	0.338063	0.338063	ns
MSBB	Inferior Frontal Gyrus	Frontal lobe	RNA-Seq	AD-NCI	CPM	AHNAK2	-0.0136881	-1.00953	-0.138899	0.111523	0.829573	0.882418	0.829573	0.829573	1	1	0.971551	ns
MSBB	Superior Temporal Gyrus	Temporal lobe	RNA-Seq	AD-NCI	CPM	AHNAK2	0.00220535	1.00153	-0.119582	0.123992	0.971551	0.984362	0.971551	0.971551	1	0.971551	0.971551	ns
MSBB	Inferior Frontal Gyrus	Frontal lobe	RNA-Seq	AD-NCI	CPM	AIM2	0.153536	1.11229	0.00606477	0.301007	0.0413723	0.110125	0.0413723	0.0413723	0.206862	0.206862	0.206862	ns
MSBB	Parahippocampal Gyrus	Limbic system	RNA-Seq	AD-NCI	CPM	AIM2	0.0995266	1.07142	-0.037979	0.237032	0.154968	0.335361	0.154968	0.154968	0.774839	0.387419	0.280959	ns
MSBB	Superior Temporal Gyrus	Temporal lobe	RNA-Seq	AD-NCI	CPM	AIM2	0.113283	1.08169	-0.0483772	0.274942	0.168575	0.350258	0.168575	0.168575	0.842876	0.280959	0.280959	ns
ROSMAP	Dorsolateral Prefrontal Cortex	Frontal lobe	RNA-Seq	AD-NCI	FPKM	AIM2	-0.0687325	-1.04879	-0.28129	0.143825	0.525206	0.959884	0.525206	0.525206	1	0.656508	0.656508	ns
MSBB	Frontal Pole	Frontal lobe	RNA-Seq	AD-NCI	CPM	AIM2	-0.0154225	-1.01075	-0.147424	0.116579	0.818115	0.949437	0.818115	0.818115	1	0.818115	0.818115	ns
MSBB	Parahippocampal Gyrus	Limbic system	RNA-Seq	AD-NCI	CPM	AKT3	-0.14568	-1.10625	-0.230622	-0.0607377	0.000875405	0.0119241	0.000875405	0.000875405	0.00437703	0.00437703	0.00234657	dn
ROSMAP	Dorsolateral Prefrontal Cortex	Frontal lobe	RNA-Seq	AD-NCI	FPKM	AKT3	-0.196917	-1.14625	-0.312983	-0.0808517	0.000938627	0.0119116	0.000938627	0.000938627	0.00469313	0.00234657	0.00234657	dn
MSBB	Superior Temporal Gyrus	Temporal lobe	RNA-Seq	AD-NCI	CPM	AKT3	-0.0668044	-1.04739	-0.139959	0.00634973	0.0732511	0.233541	0.0732511	0.0732511	0.366255	0.122085	0.122085	ns
MSBB	Frontal Pole	Frontal lobe	RNA-Seq	AD-NCI	CPM	AKT3	-0.0649098	-1.04602	-0.154785	0.0249655	0.156063	0.576044	0.156063	0.156063	0.780313	0.195078	0.195078	ns
MSBB	Inferior Frontal Gyrus	Frontal lobe	RNA-Seq	AD-NCI	CPM	AKT3	-0.0481138	-1.03391	-0.131304	0.0350762	0.255511	0.379889	0.255511	0.255511	1	0.255511	0.255511	ns
MSBB	Frontal Pole	Frontal lobe	RNA-Seq	AD-NCI	CPM	ALDH1A1	-0.491381	-1.40579	-0.660395	-0.322367	3.23964e-08	0.000465553	3.23964e-08	3.23964e-08	1.61982e-07	1.61982e-07	1.61982e-07	dn
ROSMAP	Dorsolateral Prefrontal Cortex	Frontal lobe	RNA-Seq	AD-NCI	FPKM	ALDH1A1	-0.342967	-1.26836	-0.513058	-0.172875	8.88093e-05	0.00218848	8.88093e-05	8.88093e-05	0.000444047	0.000222023	0.000222023	dn
MSBB	Inferior Frontal Gyrus	Frontal lobe	RNA-Seq	AD-NCI	CPM	ALDH1A1	-0.222624	-1.16685	-0.389634	-0.0556135	0.00923208	0.042711	0.00923208	0.00923208	0.0461604	0.0153868	0.0153868	dn
MSBB	Superior Temporal Gyrus	Temporal lobe	RNA-Seq	AD-NCI	CPM	ALDH1A1	-0.167489	-1.1231	-0.337093	0.00211544	0.0528987	0.203155	0.0528987	0.0528987	0.264493	0.0661234	0.0661234	ns
MSBB	Parahippocampal Gyrus	Limbic system	RNA-Seq	AD-NCI	CPM	ALDH1A1	0.0206109	1.01439	-0.164549	0.205771	0.826401	0.907519	0.826401	0.826401	1	0.826401	0.826401	ns
ROSMAP	Dorsolateral Prefrontal Cortex	Frontal lobe	RNA-Seq	AD-NCI	FPKM	AMPH	-0.396953	-1.31672	-0.620266	-0.173639	0.000533135	0.00782467	0.000533135	0.000533135	0.00266567	0.00266567	0.00266567	dn
MSBB	Parahippocampal Gyrus	Limbic system	RNA-Seq	AD-NCI	CPM	AMPH	-0.274406	-1.2095	-0.467261	-0.0815518	0.00553913	0.0383338	0.00553913	0.00553913	0.0276957	0.0138478	0.0138478	dn
MSBB	Frontal Pole	Frontal lobe	RNA-Seq	AD-NCI	CPM	AMPH	0.137369	1.0999	-0.0184747	0.293212	0.0837605	0.495173	0.0837605	0.0837605	0.418803	0.139601	0.139601	ns
MSBB	Superior Temporal Gyrus	Temporal lobe	RNA-Seq	AD-NCI	CPM	AMPH	-0.0579451	-1.04098	-0.214686	0.0987955	0.466864	0.633977	0.466864	0.466864	1	0.58358	0.471717	ns
MSBB	Inferior Frontal Gyrus	Frontal lobe	RNA-Seq	AD-NCI	CPM	AMPH	-0.0572952	-1.04051	-0.213958	0.0993681	0.471717	0.591493	0.471717	0.471717	1	0.471717	0.471717	ns
MSBB	Inferior Frontal Gyrus	Frontal lobe	RNA-Seq	AD-NCI	CPM	ANGPTL1	0.256248	1.19437	0.0879111	0.424584	0.00302046	0.0225953	0.00302046	0.00302046	0.0151023	0.0151023	0.0151023	up
MSBB	Superior Temporal Gyrus	Temporal lobe	RNA-Seq	AD-NCI	CPM	ANGPTL1	0.156387	1.11449	-0.00385735	0.316632	0.05572	0.207564	0.05572	0.05572	0.2786	0.1393	0.110915	ns
MSBB	Frontal Pole	Frontal lobe	RNA-Seq	AD-NCI	CPM	ANGPTL1	0.157598	1.11543	-0.0108493	0.326046	0.0665491	0.473579	0.0665491	0.0665491	0.332745	0.110915	0.110915	ns
MSBB	Parahippocampal Gyrus	Limbic system	RNA-Seq	AD-NCI	CPM	ANGPTL1	-0.00902892	-1.00628	-0.168895	0.150837	0.911392	0.9553	0.911392	0.911392	1	1	0.947565	ns
ROSMAP	Dorsolateral Prefrontal Cortex	Frontal lobe	RNA-Seq	AD-NCI	FPKM	ANGPTL1	0.00743722	1.00517	-0.214825	0.229699	0.947565	1	0.947565	0.947565	1	0.947565	0.947565	ns
MSBB	Inferior Frontal Gyrus	Frontal lobe	RNA-Seq	AD-NCI	CPM	ANKFY1	0.189233	1.14016	0.114997	0.263469	1.08245e-06	0.000888206	1.08245e-06	1.08245e-06	5.41224e-06	5.41224e-06	5.41224e-06	up
MSBB	Parahippocampal Gyrus	Limbic system	RNA-Seq	AD-NCI	CPM	ANKFY1	0.166279	1.12216	0.088848	0.243711	3.59703e-05	0.00184611	3.59703e-05	3.59703e-05	0.000179851	8.99257e-05	8.99257e-05	up
MSBB	Superior Temporal Gyrus	Temporal lobe	RNA-Seq	AD-NCI	CPM	ANKFY1	0.137381	1.09991	0.0643547	0.210407	0.000268865	0.0732946	0.000268865	0.000268865	0.00134432	0.000448108	0.000448108	up
MSBB	Frontal Pole	Frontal lobe	RNA-Seq	AD-NCI	CPM	ANKFY1	0.10304	1.07403	0.0184024	0.187677	0.017256	0.36307	0.017256	0.017256	0.0862798	0.02157	0.02157	up
ROSMAP	Dorsolateral Prefrontal Cortex	Frontal lobe	RNA-Seq	AD-NCI	FPKM	ANKFY1	-0.0387169	-1.0272	-0.123423	0.0459893	0.369291	0.774458	0.369291	0.369291	1	0.369291	0.369291	ns
MSBB	Superior Temporal Gyrus	Temporal lobe	RNA-Seq	AD-NCI	CPM	ANKRD22	0.204661	1.15242	-0.0445548	0.453876	0.106946	0.277112	0.106946	0.106946	0.534729	0.534729	0.534729	ns
MSBB	Parahippocampal Gyrus	Limbic system	RNA-Seq	AD-NCI	CPM	ANKRD22	0.144668	1.10548	-0.134225	0.42356	0.307432	0.513148	0.307432	0.307432	1	0.768579	0.631158	ns
ROSMAP	Dorsolateral Prefrontal Cortex	Frontal lobe	RNA-Seq	AD-NCI	FPKM	ANKRD22	0.136758	1.09943	-0.184533	0.458049	0.403071	0.818725	0.403071	0.403071	1	0.671785	0.631158	ns
MSBB	Inferior Frontal Gyrus	Frontal lobe	RNA-Seq	AD-NCI	CPM	ANKRD22	0.0801309	1.05711	-0.181799	0.34206	0.547087	0.657736	0.547087	0.547087	1	0.683859	0.631158	ns
MSBB	Frontal Pole	Frontal lobe	RNA-Seq	AD-NCI	CPM	ANKRD22	-0.0571208	-1.04039	-0.29126	0.177018	0.631158	0.881276	0.631158	0.631158	1	0.631158	0.631158	ns
MSBB	Parahippocampal Gyrus	Limbic system	RNA-Seq	AD-NCI	CPM	APOBEC3A	0.0692798	1.04919	-0.0854782	0.224038	0.378243	0.581745	0.378243	0.378243	1	1	0.747724	ns
MSBB	Inferior Frontal Gyrus	Frontal lobe	RNA-Seq	AD-NCI	CPM	APOBEC3A	0.055968	1.03956	-0.0822895	0.194225	0.425744	0.549823	0.425744	0.425744	1	1	0.747724	ns
MSBB	Frontal Pole	Frontal lobe	RNA-Seq	AD-NCI	CPM	APOBEC3A	0.0343729	1.02411	-0.0983844	0.16713	0.610395	0.873369	0.610395	0.610395	1	1	0.747724	ns
MSBB	Superior Temporal Gyrus	Temporal lobe	RNA-Seq	AD-NCI	CPM	APOBEC3A	0.0323725	1.02269	-0.12355	0.188295	0.682682	0.799129	0.682682	0.682682	1	0.853353	0.747724	ns
ROSMAP	Dorsolateral Prefrontal Cortex	Frontal lobe	RNA-Seq	AD-NCI	FPKM	APOBEC3A	-0.0387268	-1.02721	-0.275348	0.197894	0.747724	1	0.747724	0.747724	1	0.747724	0.747724	ns
MSBB	Inferior Frontal Gyrus	Frontal lobe	RNA-Seq	AD-NCI	CPM	APOL1	0.292134	1.22445	0.0998966	0.484372	0.0030692	0.0227562	0.0030692	0.0030692	0.015346	0.015346	0.015346	up
MSBB	Parahippocampal Gyrus	Limbic system	RNA-Seq	AD-NCI	CPM	APOL1	0.239019	1.18019	0.0501749	0.427863	0.0134021	0.0673174	0.0134021	0.0134021	0.0670106	0.0335053	0.0335053	up
MSBB	Superior Temporal Gyrus	Temporal lobe	RNA-Seq	AD-NCI	CPM	APOL1	0.177792	1.13115	-0.0170372	0.372622	0.0734534	0.233848	0.0734534	0.0734534	0.367267	0.122422	0.11467	ns
MSBB	Frontal Pole	Frontal lobe	RNA-Seq	AD-NCI	CPM	APOL1	0.157618	1.11544	-0.0257839	0.341021	0.0917361	0.508219	0.0917361	0.0917361	0.458681	0.11467	0.11467	ns
ROSMAP	Dorsolateral Prefrontal Cortex	Frontal lobe	RNA-Seq	AD-NCI	FPKM	APOL1	0.119094	1.08605	-0.0499648	0.288152	0.166782	0.507971	0.166782	0.166782	0.833909	0.166782	0.166782	ns
ROSMAP	Dorsolateral Prefrontal Cortex	Frontal lobe	RNA-Seq	AD-NCI	FPKM	APOL2	-0.145972	-1.10648	-0.280227	-0.0117169	0.0331756	0.165181	0.0331756	0.0331756	0.165878	0.165878	0.165878	ns
MSBB	Inferior Frontal Gyrus	Frontal lobe	RNA-Seq	AD-NCI	CPM	APOL2	-0.0729996	-1.0519	-0.180216	0.0342166	0.180967	0.29726	0.180967	0.180967	0.904834	0.452417	0.312385	ns
MSBB	Superior Temporal Gyrus	Temporal lobe	RNA-Seq	AD-NCI	CPM	APOL2	-0.0708856	-1.05036	-0.176559	0.0347878	0.187431	0.370951	0.187431	0.187431	0.937155	0.312385	0.312385	ns
MSBB	Parahippocampal Gyrus	Limbic system	RNA-Seq	AD-NCI	CPM	APOL2	-0.0568084	-1.04016	-0.168415	0.0547981	0.316555	0.522465	0.316555	0.316555	1	0.395694	0.382541	ns
MSBB	Frontal Pole	Frontal lobe	RNA-Seq	AD-NCI	CPM	APOL2	-0.0504649	-1.0356	-0.164127	0.0631968	0.382541	0.750346	0.382541	0.382541	1	0.382541	0.382541	ns
MSBB	Superior Temporal Gyrus	Temporal lobe	RNA-Seq	AD-NCI	CPM	AQP9	0.153083	1.11194	-0.0634025	0.369568	0.16475	0.34594	0.16475	0.16475	0.823748	0.823748	0.686857	ns
ROSMAP	Dorsolateral Prefrontal Cortex	Frontal lobe	RNA-Seq	AD-NCI	FPKM	AQP9	-0.112679	-1.08123	-0.315268	0.0899092	0.274743	0.672319	0.274743	0.274743	1	0.686857	0.686857	ns
MSBB	Frontal Pole	Frontal lobe	RNA-Seq	AD-NCI	CPM	AQP9	0.0546564	1.03861	-0.123628	0.23294	0.546365	0.842732	0.546365	0.546365	1	0.910609	0.699217	ns
MSBB	Parahippocampal Gyrus	Limbic system	RNA-Seq	AD-NCI	CPM	AQP9	0.0395494	1.02779	-0.150538	0.229636	0.681903	0.819065	0.681903	0.681903	1	0.852379	0.699217	ns
MSBB	Inferior Frontal Gyrus	Frontal lobe	RNA-Seq	AD-NCI	CPM	AQP9	-0.0412164	-1.02898	-0.251229	0.168796	0.699217	0.783203	0.699217	0.699217	1	0.699217	0.699217	ns
MSBB	Inferior Frontal Gyrus	Frontal lobe	RNA-Seq	AD-NCI	CPM	ARG2	0.0779818	1.05554	-0.0395135	0.195477	0.192164	0.310316	0.192164	0.192164	0.96082	0.96082	0.666089	ns
MSBB	Frontal Pole	Frontal lobe	RNA-Seq	AD-NCI	CPM	ARG2	0.0678406	1.04815	-0.0521576	0.187839	0.266435	0.671059	0.266435	0.266435	1	0.666089	0.666089	ns
MSBB	Parahippocampal Gyrus	Limbic system	RNA-Seq	AD-NCI	CPM	ARG2	0.0349626	1.02453	-0.0776233	0.147549	0.540817	0.71699	0.540817	0.540817	1	0.901361	0.901361	ns
ROSMAP	Dorsolateral Prefrontal Cortex	Frontal lobe	RNA-Seq	AD-NCI	FPKM	ARG2	0.0242435	1.01695	-0.184206	0.232693	0.8192	1	0.8192	0.8192	1	1	0.909915	ns
MSBB	Superior Temporal Gyrus	Temporal lobe	RNA-Seq	AD-NCI	CPM	ARG2	0.00563903	1.00392	-0.0925128	0.103791	0.909915	0.948769	0.909915	0.909915	1	0.909915	0.909915	ns
ROSMAP	Dorsolateral Prefrontal Cortex	Frontal lobe	RNA-Seq	AD-NCI	FPKM	ARHGEF3	-0.289828	-1.22249	-0.487816	-0.0918402	0.00423404	0.0358106	0.00423404	0.00423404	0.0211702	0.0211702	0.0211702	dn
MSBB	Superior Temporal Gyrus	Temporal lobe	RNA-Seq	AD-NCI	CPM	ARHGEF3	-0.117961	-1.0852	-0.226285	-0.00963607	0.0329722	0.168592	0.0329722	0.0329722	0.164861	0.0824304	0.0567775	ns
MSBB	Parahippocampal Gyrus	Limbic system	RNA-Seq	AD-NCI	CPM	ARHGEF3	-0.132274	-1.09602	-0.254493	-0.0100541	0.0340665	0.125426	0.0340665	0.0340665	0.170332	0.0567775	0.0567775	ns
MSBB	Frontal Pole	Frontal lobe	RNA-Seq	AD-NCI	CPM	ARHGEF3	0.0627157	1.04443	-0.0646927	0.190124	0.33308	0.719725	0.33308	0.33308	1	0.41635	0.41635	ns
MSBB	Inferior Frontal Gyrus	Frontal lobe	RNA-Seq	AD-NCI	CPM	ARHGEF3	-0.0370901	-1.02604	-0.155831	0.0816508	0.538695	0.650285	0.538695	0.538695	1	0.538695	0.538695	ns
MSBB	Parahippocampal Gyrus	Limbic system	RNA-Seq	AD-NCI	CPM	ARNTL	-0.101698	-1.07304	-0.204482	0.00108711	0.0524466	0.165827	0.0524466	0.0524466	0.262233	0.262233	0.199135	ns
MSBB	Inferior Frontal Gyrus	Frontal lobe	RNA-Seq	AD-NCI	CPM	ARNTL	0.0768394	1.0547	-0.0108178	0.164497	0.0854467	0.178826	0.0854467	0.0854467	0.427233	0.213617	0.199135	ns
MSBB	Frontal Pole	Frontal lobe	RNA-Seq	AD-NCI	CPM	ARNTL	0.0694846	1.04934	-0.0218671	0.160836	0.135306	0.554883	0.135306	0.135306	0.676528	0.225509	0.199135	ns
ROSMAP	Dorsolateral Prefrontal Cortex	Frontal lobe	RNA-Seq	AD-NCI	FPKM	ARNTL	0.0788487	1.05617	-0.0311038	0.188801	0.159308	0.492721	0.159308	0.159308	0.796539	0.199135	0.199135	ns
MSBB	Superior Temporal Gyrus	Temporal lobe	RNA-Seq	AD-NCI	CPM	ARNTL	0.028308	1.01982	-0.0687698	0.125386	0.565933	0.711931	0.565933	0.565933	1	0.565933	0.565933	ns
MSBB	Parahippocampal Gyrus	Limbic system	RNA-Seq	AD-NCI	CPM	ATF3	0.472744	1.38775	0.151759	0.793729	0.00411688	0.0316004	0.00411688	0.00411688	0.0205844	0.0205844	0.0205844	up
ROSMAP	Dorsolateral Prefrontal Cortex	Frontal lobe	RNA-Seq	AD-NCI	FPKM	ATF3	0.127627	1.0925	-0.0907192	0.345974	0.251087	0.633027	0.251087	0.251087	1	0.627717	0.627717	ns
MSBB	Frontal Pole	Frontal lobe	RNA-Seq	AD-NCI	CPM	ATF3	-0.104464	-1.0751	-0.385171	0.176242	0.464102	0.800921	0.464102	0.464102	1	0.773504	0.773504	ns
MSBB	Superior Temporal Gyrus	Temporal lobe	RNA-Seq	AD-NCI	CPM	ATF3	-0.0506586	-1.03574	-0.330495	0.229177	0.72149	0.827072	0.72149	0.72149	1	0.901863	0.790484	ns
MSBB	Inferior Frontal Gyrus	Frontal lobe	RNA-Seq	AD-NCI	CPM	ATF3	-0.0346592	-1.02431	-0.291512	0.222194	0.790484	0.853917	0.790484	0.790484	1	0.790484	0.790484	ns
MSBB	Inferior Frontal Gyrus	Frontal lobe	RNA-Seq	AD-NCI	CPM	ATP10D	0.246692	1.18648	0.13707	0.356315	1.48274e-05	0.00191339	1.48274e-05	1.48274e-05	7.41368e-05	7.41368e-05	7.41368e-05	up
MSBB	Parahippocampal Gyrus	Limbic system	RNA-Seq	AD-NCI	CPM	ATP10D	0.159413	1.11683	0.0527388	0.266087	0.00361219	0.0290562	0.00361219	0.00361219	0.0180609	0.00903047	0.00903047	up
MSBB	Superior Temporal Gyrus	Temporal lobe	RNA-Seq	AD-NCI	CPM	ATP10D	0.116155	1.08384	0.0122933	0.220016	0.0285728	0.160581	0.0285728	0.0285728	0.142864	0.0476213	0.0476213	up
MSBB	Frontal Pole	Frontal lobe	RNA-Seq	AD-NCI	CPM	ATP10D	0.0852886	1.0609	-0.0119649	0.182542	0.0853349	0.49825	0.0853349	0.0853349	0.426675	0.106669	0.106669	ns
ROSMAP	Dorsolateral Prefrontal Cortex	Frontal lobe	RNA-Seq	AD-NCI	FPKM	ATP10D	0.0583902	1.0413	-0.068904	0.185684	0.367588	0.772638	0.367588	0.367588	1	0.367588	0.367588	ns
MSBB	Inferior Frontal Gyrus	Frontal lobe	RNA-Seq	AD-NCI	CPM	B2M	0.191055	1.1416	0.00295335	0.379156	0.0465417	0.119072	0.0465417	0.0465417	0.232709	0.232709	0.133396	ns
MSBB	Parahippocampal Gyrus	Limbic system	RNA-Seq	AD-NCI	CPM	B2M	0.190831	1.14142	-0.0027905	0.384452	0.0533585	0.167757	0.0533585	0.0533585	0.266793	0.133396	0.133396	ns
ROSMAP	Dorsolateral Prefrontal Cortex	Frontal lobe	RNA-Seq	AD-NCI	FPKM	B2M	0.146591	1.10695	-0.0418535	0.335035	0.126932	0.428568	0.126932	0.126932	0.634659	0.211553	0.198168	ns
MSBB	Superior Temporal Gyrus	Temporal lobe	RNA-Seq	AD-NCI	CPM	B2M	0.134801	1.09794	-0.0530123	0.322614	0.158534	0.33902	0.158534	0.158534	0.79267	0.198168	0.198168	ns
MSBB	Frontal Pole	Frontal lobe	RNA-Seq	AD-NCI	CPM	B2M	-0.0105934	-1.00737	-0.203513	0.182327	0.913927	0.978657	0.913927	0.913927	1	0.913927	0.913927	ns
ROSMAP	Dorsolateral Prefrontal Cortex	Frontal lobe	RNA-Seq	AD-NCI	FPKM	B4GALT5	-0.172286	-1.12684	-0.301642	-0.0429301	0.00919008	0.0637756	0.00919008	0.00919008	0.0459504	0.0459504	0.0459504	dn
MSBB	Superior Temporal Gyrus	Temporal lobe	RNA-Seq	AD-NCI	CPM	B4GALT5	-0.0534466	-1.03774	-0.132425	0.0255314	0.183578	0.366904	0.183578	0.183578	0.917891	0.458946	0.458946	ns
MSBB	Parahippocampal Gyrus	Limbic system	RNA-Seq	AD-NCI	CPM	B4GALT5	-0.0221303	-1.01546	-0.0984773	0.0542168	0.568071	0.73764	0.568071	0.568071	1	0.946785	0.847985	ns
MSBB	Inferior Frontal Gyrus	Frontal lobe	RNA-Seq	AD-NCI	CPM	B4GALT5	-0.0143361	-1.00999	-0.0975979	0.0689256	0.734615	0.811171	0.734615	0.734615	1	0.918269	0.847985	ns
MSBB	Frontal Pole	Frontal lobe	RNA-Seq	AD-NCI	CPM	B4GALT5	-0.00931307	-1.00648	-0.104943	0.0863173	0.847985	0.957465	0.847985	0.847985	1	0.847985	0.847985	ns
MSBB	Superior Temporal Gyrus	Temporal lobe	RNA-Seq	AD-NCI	CPM	BAG1	-0.0526673	-1.03718	-0.122279	0.0169443	0.137298	0.314332	0.137298	0.137298	0.68649	0.68649	0.390194	ns
MSBB	Parahippocampal Gyrus	Limbic system	RNA-Seq	AD-NCI	CPM	BAG1	0.0565601	1.03998	-0.0217944	0.134915	0.156078	0.336799	0.156078	0.156078	0.780388	0.390194	0.390194	ns
MSBB	Inferior Frontal Gyrus	Frontal lobe	RNA-Seq	AD-NCI	CPM	BAG1	0.038887	1.02732	-0.0438761	0.12165	0.355362	0.481721	0.355362	0.355362	1	0.592269	0.463608	ns
MSBB	Frontal Pole	Frontal lobe	RNA-Seq	AD-NCI	CPM	BAG1	-0.0381917	-1.02683	-0.122131	0.045748	0.370887	0.744128	0.370887	0.370887	1	0.463608	0.463608	ns
ROSMAP	Dorsolateral Prefrontal Cortex	Frontal lobe	RNA-Seq	AD-NCI	FPKM	BAG1	0.0118967	1.00828	-0.0717149	0.0955082	0.779762	1	0.779762	0.779762	1	0.779762	0.779762	ns
MSBB	Superior Temporal Gyrus	Temporal lobe	RNA-Seq	AD-NCI	CPM	BATF2	0.252625	1.19137	0.0789549	0.426295	0.00456846	0.099391	0.00456846	0.00456846	0.0228423	0.0228423	0.0228423	up
MSBB	Parahippocampal Gyrus	Limbic system	RNA-Seq	AD-NCI	CPM	BATF2	0.200637	1.14921	0.029836	0.371438	0.0215761	0.0923898	0.0215761	0.0215761	0.107881	0.0539404	0.0539404	ns
MSBB	Inferior Frontal Gyrus	Frontal lobe	RNA-Seq	AD-NCI	CPM	BATF2	0.167995	1.1235	0.00960798	0.326382	0.0377405	0.103626	0.0377405	0.0377405	0.188702	0.0629008	0.0629008	ns
MSBB	Frontal Pole	Frontal lobe	RNA-Seq	AD-NCI	CPM	BATF2	-0.0614245	-1.0435	-0.244846	0.121997	0.509978	0.825214	0.509978	0.509978	1	0.637473	0.561916	ns
ROSMAP	Dorsolateral Prefrontal Cortex	Frontal lobe	RNA-Seq	AD-NCI	FPKM	BATF2	0.04898	1.03453	-0.116954	0.214914	0.561916	0.999325	0.561916	0.561916	1	0.561916	0.561916	ns
MSBB	Inferior Frontal Gyrus	Frontal lobe	RNA-Seq	AD-NCI	CPM	BCL2L14	0.174215	1.12835	0.00781271	0.340618	0.0402594	0.108059	0.0402594	0.0402594	0.201297	0.201297	0.143998	ns
MSBB	Frontal Pole	Frontal lobe	RNA-Seq	AD-NCI	CPM	BCL2L14	0.156972	1.11494	-0.00510482	0.319049	0.0575991	0.464214	0.0575991	0.0575991	0.287995	0.143998	0.143998	ns
MSBB	Superior Temporal Gyrus	Temporal lobe	RNA-Seq	AD-NCI	CPM	BCL2L14	0.136488	1.09923	-0.0390135	0.311989	0.126721	0.301224	0.126721	0.126721	0.633607	0.211202	0.211202	ns
ROSMAP	Dorsolateral Prefrontal Cortex	Frontal lobe	RNA-Seq	AD-NCI	FPKM	BCL2L14	-0.0754009	-1.05365	-0.20024	0.0494383	0.235677	0.607777	0.235677	0.235677	1	0.294596	0.294596	ns
MSBB	Parahippocampal Gyrus	Limbic system	RNA-Seq	AD-NCI	CPM	BCL2L14	-0.00500474	-1.00348	-0.171802	0.161792	0.952855	0.976816	0.952855	0.952855	1	0.952855	0.952855	ns
MSBB	Inferior Frontal Gyrus	Frontal lobe	RNA-Seq	AD-NCI	CPM	BCL3	0.146749	1.10707	-0.0265171	0.320015	0.0964778	0.194355	0.0964778	0.0964778	0.482389	0.482389	0.482389	ns
MSBB	Parahippocampal Gyrus	Limbic system	RNA-Seq	AD-NCI	CPM	BCL3	0.0993934	1.07132	-0.102353	0.30114	0.3323	0.538496	0.3323	0.3323	1	0.83075	0.571378	ns
MSBB	Superior Temporal Gyrus	Temporal lobe	RNA-Seq	AD-NCI	CPM	BCL3	0.0873316	1.0624	-0.093778	0.268441	0.342827	0.524223	0.342827	0.342827	1	0.571378	0.571378	ns
MSBB	Frontal Pole	Frontal lobe	RNA-Seq	AD-NCI	CPM	BCL3	-0.0622581	-1.0441	-0.249294	0.124778	0.512524	0.826738	0.512524	0.512524	1	0.640655	0.640655	ns
ROSMAP	Dorsolateral Prefrontal Cortex	Frontal lobe	RNA-Seq	AD-NCI	FPKM	BCL3	0.041892	1.02946	-0.145162	0.228946	0.659865	1	0.659865	0.659865	1	0.659865	0.659865	ns
ROSMAP	Dorsolateral Prefrontal Cortex	Frontal lobe	RNA-Seq	AD-NCI	FPKM	BLVRA	-0.251313	-1.19029	-0.385973	-0.116652	0.000279904	0.00496306	0.000279904	0.000279904	0.00139952	0.00139952	0.00139952	dn
MSBB	Superior Temporal Gyrus	Temporal lobe	RNA-Seq	AD-NCI	CPM	BLVRA	-0.0923623	-1.06611	-0.172486	-0.0122382	0.0240837	0.152013	0.0240837	0.0240837	0.120418	0.0602092	0.0602092	ns
MSBB	Parahippocampal Gyrus	Limbic system	RNA-Seq	AD-NCI	CPM	BLVRA	-0.07608	-1.05415	-0.160324	0.00816403	0.0764362	0.212609	0.0764362	0.0764362	0.382181	0.127394	0.127394	ns
MSBB	Inferior Frontal Gyrus	Frontal lobe	RNA-Seq	AD-NCI	CPM	BLVRA	-0.0696588	-1.04947	-0.159421	0.0201032	0.127557	0.233749	0.127557	0.127557	0.637784	0.159446	0.159446	ns
MSBB	Frontal Pole	Frontal lobe	RNA-Seq	AD-NCI	CPM	BLVRA	-0.00214285	-1.00149	-0.100512	0.0962261	0.965797	0.991626	0.965797	0.965797	1	0.965797	0.965797	ns
MSBB	Inferior Frontal Gyrus	Frontal lobe	RNA-Seq	AD-NCI	CPM	BST2	0.212261	1.1585	0.0243082	0.400214	0.0270603	0.0836451	0.0270603	0.0270603	0.135301	0.135301	0.086966	ns
MSBB	Parahippocampal Gyrus	Limbic system	RNA-Seq	AD-NCI	CPM	BST2	0.205185	1.15283	0.0148278	0.395542	0.0347864	0.127084	0.0347864	0.0347864	0.173932	0.086966	0.086966	ns
MSBB	Superior Temporal Gyrus	Temporal lobe	RNA-Seq	AD-NCI	CPM	BST2	0.18194	1.13441	-0.0109428	0.374822	0.0643503	0.221061	0.0643503	0.0643503	0.321752	0.107251	0.107251	ns
MSBB	Frontal Pole	Frontal lobe	RNA-Seq	AD-NCI	CPM	BST2	-0.0652277	-1.04625	-0.27536	0.144905	0.541352	0.8398	0.541352	0.541352	1	0.67669	0.5573	ns
ROSMAP	Dorsolateral Prefrontal Cortex	Frontal lobe	RNA-Seq	AD-NCI	FPKM	BST2	0.0498739	1.03517	-0.117113	0.21686	0.5573	0.994369	0.5573	0.5573	1	0.5573	0.5573	ns
MSBB	Inferior Frontal Gyrus	Frontal lobe	RNA-Seq	AD-NCI	CPM	BTN3A3	0.219503	1.16433	0.10693	0.332076	0.00016087	0.00498382	0.00016087	0.00016087	0.000804349	0.000804349	0.000804349	up
MSBB	Parahippocampal Gyrus	Limbic system	RNA-Seq	AD-NCI	CPM	BTN3A3	0.185862	1.1375	0.0746877	0.297035	0.0011691	0.0141089	0.0011691	0.0011691	0.00584549	0.00292275	0.00292275	up
MSBB	Superior Temporal Gyrus	Temporal lobe	RNA-Seq	AD-NCI	CPM	BTN3A3	0.170929	1.12578	0.0610738	0.280784	0.00245207	0.0885564	0.00245207	0.00245207	0.0122604	0.00408679	0.00368172	up
MSBB	Frontal Pole	Frontal lobe	RNA-Seq	AD-NCI	CPM	BTN3A3	0.18605	1.13764	0.0641002	0.307999	0.00294538	0.282828	0.00294538	0.00294538	0.0147269	0.00368172	0.00368172	up
ROSMAP	Dorsolateral Prefrontal Cortex	Frontal lobe	RNA-Seq	AD-NCI	FPKM	BTN3A3	-0.0732149	-1.05206	-0.202968	0.0565381	0.267855	0.661468	0.267855	0.267855	1	0.267855	0.267855	ns
ROSMAP	Dorsolateral Prefrontal Cortex	Frontal lobe	RNA-Seq	AD-NCI	FPKM	BUB1	-0.123865	-1.08965	-0.284593	0.0368621	0.130497	0.436779	0.130497	0.130497	0.652484	0.652484	0.652484	ns
MSBB	Parahippocampal Gyrus	Limbic system	RNA-Seq	AD-NCI	CPM	BUB1	0.0308079	1.02158	-0.128759	0.190375	0.703681	0.833621	0.703681	0.703681	1	1	0.9933	ns
MSBB	Superior Temporal Gyrus	Temporal lobe	RNA-Seq	AD-NCI	CPM	BUB1	0.0181129	1.01263	-0.146616	0.182842	0.828569	0.898197	0.828569	0.828569	1	1	0.9933	ns
MSBB	Frontal Pole	Frontal lobe	RNA-Seq	AD-NCI	CPM	BUB1	0.00495866	1.00344	-0.157364	0.167281	0.95205	0.987783	0.95205	0.95205	1	1	0.9933	ns
MSBB	Inferior Frontal Gyrus	Frontal lobe	RNA-Seq	AD-NCI	CPM	BUB1	0.000713535	1.00049	-0.166605	0.168033	0.9933	0.995795	0.9933	0.9933	1	0.9933	0.9933	ns
MSBB	Parahippocampal Gyrus	Limbic system	RNA-Seq	AD-NCI	CPM	C10orf10	0.303435	1.23408	0.00886636	0.598003	0.0435592	0.146476	0.0435592	0.0435592	0.217796	0.217796	0.217796	ns
MSBB	Frontal Pole	Frontal lobe	RNA-Seq	AD-NCI	CPM	C10orf10	-0.16309	-1.11968	-0.462865	0.136684	0.284826	0.68584	0.284826	0.284826	1	0.712065	0.712065	ns
ROSMAP	Dorsolateral Prefrontal Cortex	Frontal lobe	RNA-Seq	AD-NCI	FPKM	C10orf10	0.120068	1.08679	-0.206045	0.446181	0.469471	0.899253	0.469471	0.469471	1	0.782452	0.76225	ns
MSBB	Superior Temporal Gyrus	Temporal lobe	RNA-Seq	AD-NCI	CPM	C10orf10	0.0732405	1.05208	-0.231956	0.378437	0.636579	0.76568	0.636579	0.636579	1	0.795724	0.76225	ns
MSBB	Inferior Frontal Gyrus	Frontal lobe	RNA-Seq	AD-NCI	CPM	C10orf10	-0.0473838	-1.03339	-0.355761	0.260993	0.76225	0.832617	0.76225	0.76225	1	0.76225	0.76225	ns
MSBB	Parahippocampal Gyrus	Limbic system	RNA-Seq	AD-NCI	CPM	C1S	0.429871	1.34711	0.247826	0.611915	6.12486e-06	0.000778914	6.12486e-06	6.12486e-06	3.06243e-05	3.06243e-05	3.06243e-05	up
ROSMAP	Dorsolateral Prefrontal Cortex	Frontal lobe	RNA-Seq	AD-NCI	FPKM	C1S	-0.120231	-1.08691	-0.295948	0.0554855	0.17926	0.532086	0.17926	0.17926	0.896298	0.448149	0.413429	ns
MSBB	Inferior Frontal Gyrus	Frontal lobe	RNA-Seq	AD-NCI	CPM	C1S	0.115211	1.08313	-0.0808753	0.311297	0.248058	0.372	0.248058	0.248058	1	0.413429	0.413429	ns
MSBB	Superior Temporal Gyrus	Temporal lobe	RNA-Seq	AD-NCI	CPM	C1S	0.0561928	1.03972	-0.152535	0.26492	0.596101	0.735417	0.596101	0.596101	1	0.745127	0.696855	ns
MSBB	Frontal Pole	Frontal lobe	RNA-Seq	AD-NCI	CPM	C1S	0.0406162	1.02855	-0.164577	0.245809	0.696855	0.909047	0.696855	0.696855	1	0.696855	0.696855	ns
MSBB	Inferior Frontal Gyrus	Frontal lobe	RNA-Seq	AD-NCI	CPM	C4orf32	0.283182	1.21688	0.136165	0.4302	0.000191994	0.00542029	0.000191994	0.000191994	0.000959972	0.000959972	0.000959972	up
ROSMAP	Dorsolateral Prefrontal Cortex	Frontal lobe	RNA-Seq	AD-NCI	FPKM	C4orf32	0.183118	1.13534	0.0557203	0.310516	0.00496962	0.0403819	0.00496962	0.00496962	0.0248481	0.012424	0.012424	up
MSBB	Parahippocampal Gyrus	Limbic system	RNA-Seq	AD-NCI	CPM	C4orf32	0.0945034	1.0677	-0.0661013	0.255108	0.247154	0.449679	0.247154	0.247154	1	0.411923	0.312505	ns
MSBB	Frontal Pole	Frontal lobe	RNA-Seq	AD-NCI	CPM	C4orf32	0.0714462	1.05077	-0.064512	0.207404	0.301521	0.697922	0.301521	0.301521	1	0.376901	0.312505	ns
MSBB	Superior Temporal Gyrus	Temporal lobe	RNA-Seq	AD-NCI	CPM	C4orf32	0.0773983	1.05511	-0.0733331	0.22813	0.312505	0.495515	0.312505	0.312505	1	0.312505	0.312505	ns
MSBB	Superior Temporal Gyrus	Temporal lobe	RNA-Seq	AD-NCI	CPM	C4orf33	-0.100659	-1.07226	-0.19996	-0.00135784	0.0469775	0.192746	0.0469775	0.0469775	0.234887	0.234887	0.147464	ns
ROSMAP	Dorsolateral Prefrontal Cortex	Frontal lobe	RNA-Seq	AD-NCI	FPKM	C4orf33	-0.153712	-1.11243	-0.313289	0.00586509	0.0589854	0.252718	0.0589854	0.0589854	0.294927	0.147464	0.147464	ns
MSBB	Parahippocampal Gyrus	Limbic system	RNA-Seq	AD-NCI	CPM	C4orf33	-0.087305	-1.06238	-0.191838	0.017228	0.101096	0.255563	0.101096	0.101096	0.505481	0.168494	0.168494	ns
MSBB	Frontal Pole	Frontal lobe	RNA-Seq	AD-NCI	CPM	C4orf33	-0.0615766	-1.04361	-0.165116	0.0419628	0.242456	0.652731	0.242456	0.242456	1	0.30307	0.30307	ns
MSBB	Inferior Frontal Gyrus	Frontal lobe	RNA-Seq	AD-NCI	CPM	C4orf33	-0.0455861	-1.0321	-0.160446	0.0692737	0.434846	0.558192	0.434846	0.434846	1	0.434846	0.434846	ns
ROSMAP	Dorsolateral Prefrontal Cortex	Frontal lobe	RNA-Seq	AD-NCI	FPKM	C9orf91	-0.251264	-1.19025	-0.420365	-0.082163	0.00369988	0.0322836	0.00369988	0.00369988	0.0184994	0.0184994	0.00912139	dn
MSBB	Parahippocampal Gyrus	Limbic system	RNA-Seq	AD-NCI	CPM	C9orf91	-0.18443	-1.13637	-0.31254	-0.0563199	0.00501841	0.0358991	0.00501841	0.00501841	0.025092	0.012546	0.00912139	dn
MSBB	Frontal Pole	Frontal lobe	RNA-Seq	AD-NCI	CPM	C9orf91	0.156282	1.11441	0.0464926	0.266072	0.00547283	0.301038	0.00547283	0.00547283	0.0273642	0.00912139	0.00912139	up
MSBB	Inferior Frontal Gyrus	Frontal lobe	RNA-Seq	AD-NCI	CPM	C9orf91	0.0304707	1.02135	-0.0643406	0.125282	0.527044	0.640625	0.527044	0.527044	1	0.658806	0.658806	ns
MSBB	Superior Temporal Gyrus	Temporal lobe	RNA-Seq	AD-NCI	CPM	C9orf91	0.0121305	1.00844	-0.102235	0.126496	0.834541	0.902298	0.834541	0.834541	1	0.834541	0.834541	ns
ROSMAP	Dorsolateral Prefrontal Cortex	Frontal lobe	RNA-Seq	AD-NCI	FPKM	CASP7	0.2826	1.21639	0.116436	0.448765	0.000912451	0.0116296	0.000912451	0.000912451	0.00456226	0.00456226	0.00456226	up
MSBB	Superior Temporal Gyrus	Temporal lobe	RNA-Seq	AD-NCI	CPM	CASP7	0.253151	1.19181	0.0799993	0.426303	0.00437046	0.09814	0.00437046	0.00437046	0.0218523	0.0109261	0.00922047	up
MSBB	Inferior Frontal Gyrus	Frontal lobe	RNA-Seq	AD-NCI	CPM	CASP7	0.255444	1.1937	0.075821	0.435067	0.00553228	0.0316929	0.00553228	0.00553228	0.0276614	0.00922047	0.00922047	up
MSBB	Parahippocampal Gyrus	Limbic system	RNA-Seq	AD-NCI	CPM	CASP7	0.195303	1.14496	0.02255	0.368055	0.0269275	0.107073	0.0269275	0.0269275	0.134637	0.0336593	0.0336593	up
MSBB	Frontal Pole	Frontal lobe	RNA-Seq	AD-NCI	CPM	CASP7	0.0633362	1.04488	-0.0967893	0.223462	0.436528	0.784509	0.436528	0.436528	1	0.436528	0.436528	ns
MSBB	Parahippocampal Gyrus	Limbic system	RNA-Seq	AD-NCI	CPM	CCDC109B	0.230151	1.17296	0.0899727	0.370329	0.00142398	0.0160182	0.00142398	0.00142398	0.00711988	0.00711988	0.00711988	up
MSBB	Frontal Pole	Frontal lobe	RNA-Seq	AD-NCI	CPM	CCDC109B	0.124268	1.08995	-0.0209271	0.269464	0.0930741	0.509142	0.0930741	0.0930741	0.465371	0.232685	0.232685	ns
ROSMAP	Dorsolateral Prefrontal Cortex	Frontal lobe	RNA-Seq	AD-NCI	FPKM	CCDC109B	-0.0791097	-1.05637	-0.242757	0.0845375	0.342375	0.739089	0.342375	0.342375	1	0.570626	0.421307	ns
MSBB	Inferior Frontal Gyrus	Frontal lobe	RNA-Seq	AD-NCI	CPM	CCDC109B	0.0668901	1.04746	-0.0823293	0.216109	0.377859	0.504414	0.377859	0.377859	1	0.472324	0.421307	ns
MSBB	Superior Temporal Gyrus	Temporal lobe	RNA-Seq	AD-NCI	CPM	CCDC109B	0.067604	1.04797	-0.0978284	0.233036	0.421307	0.594383	0.421307	0.421307	1	0.421307	0.421307	ns
ROSMAP	Dorsolateral Prefrontal Cortex	Frontal lobe	RNA-Seq	AD-NCI	FPKM	CCDC92	-0.18651	-1.13801	-0.301477	-0.071542	0.00154824	0.0171075	0.00154824	0.00154824	0.0077412	0.0077412	0.0077412	dn
MSBB	Superior Temporal Gyrus	Temporal lobe	RNA-Seq	AD-NCI	CPM	CCDC92	0.105614	1.07595	0.00760192	0.203626	0.0348276	0.172108	0.0348276	0.0348276	0.174138	0.087069	0.087069	ns
MSBB	Frontal Pole	Frontal lobe	RNA-Seq	AD-NCI	CPM	CCDC92	0.103118	1.07409	-0.00650692	0.212743	0.0651047	0.472396	0.0651047	0.0651047	0.325523	0.108508	0.108508	ns
MSBB	Inferior Frontal Gyrus	Frontal lobe	RNA-Seq	AD-NCI	CPM	CCDC92	0.0600176	1.04248	-0.0220745	0.14211	0.150996	0.262779	0.150996	0.150996	0.754982	0.188746	0.188746	ns
MSBB	Parahippocampal Gyrus	Limbic system	RNA-Seq	AD-NCI	CPM	CCDC92	-0.0664667	-1.04715	-0.179615	0.046682	0.247951	0.450602	0.247951	0.247951	1	0.247951	0.247951	ns
ROSMAP	Dorsolateral Prefrontal Cortex	Frontal lobe	RNA-Seq	AD-NCI	FPKM	CCL19	-0.511044	-1.42508	-0.858137	-0.163952	0.0040202	0.0344455	0.0040202	0.0040202	0.020101	0.020101	0.020101	dn
MSBB	Parahippocampal Gyrus	Limbic system	RNA-Seq	AD-NCI	CPM	CCL19	0.132084	1.09588	-0.0107742	0.274943	0.0697494	0.200007	0.0697494	0.0697494	0.348747	0.174373	0.174373	ns
MSBB	Inferior Frontal Gyrus	Frontal lobe	RNA-Seq	AD-NCI	CPM	CCL19	0.102608	1.07371	-0.0540357	0.259252	0.198006	0.316741	0.198006	0.198006	0.990028	0.330009	0.26502	ns
MSBB	Superior Temporal Gyrus	Temporal lobe	RNA-Seq	AD-NCI	CPM	CCL19	0.108679	1.07824	-0.0624841	0.279843	0.212016	0.396845	0.212016	0.212016	1	0.26502	0.26502	ns
MSBB	Frontal Pole	Frontal lobe	RNA-Seq	AD-NCI	CPM	CCL19	-0.022375	-1.01563	-0.181039	0.136289	0.781344	0.939892	0.781344	0.781344	1	0.781344	0.781344	ns
ROSMAP	Dorsolateral Prefrontal Cortex	Frontal lobe	RNA-Seq	AD-NCI	FPKM	CCL2	0.785199	1.72333	0.379935	1.19046	0.0001638	0.00339845	0.0001638	0.0001638	0.000818999	0.000818999	0.000818999	up
MSBB	Parahippocampal Gyrus	Limbic system	RNA-Seq	AD-NCI	CPM	CCL2	0.631022	1.54866	0.15892	1.10312	0.00908154	0.0523071	0.00908154	0.00908154	0.0454077	0.0227038	0.0227038	up
MSBB	Inferior Frontal Gyrus	Frontal lobe	RNA-Seq	AD-NCI	CPM	CCL2	-0.0788552	-1.05618	-0.488051	0.330341	0.704397	0.787531	0.704397	0.704397	1	1	0.949609	ns
MSBB	Superior Temporal Gyrus	Temporal lobe	RNA-Seq	AD-NCI	CPM	CCL2	0.0633576	1.04489	-0.344511	0.471226	0.759687	0.852396	0.759687	0.759687	1	0.949609	0.949609	ns
MSBB	Frontal Pole	Frontal lobe	RNA-Seq	AD-NCI	CPM	CCL2	0.0096101	1.00668	-0.385511	0.404731	0.961815	0.990169	0.961815	0.961815	1	0.961815	0.961815	ns
ROSMAP	Dorsolateral Prefrontal Cortex	Frontal lobe	RNA-Seq	AD-NCI	FPKM	CCL8	-0.102987	-1.07399	-0.301771	0.095797	0.308926	0.694166	0.308926	0.308926	1	1	0.644757	ns
MSBB	Superior Temporal Gyrus	Temporal lobe	RNA-Seq	AD-NCI	CPM	CCL8	0.0500036	1.03527	-0.0683361	0.168343	0.405721	0.581503	0.405721	0.405721	1	1	0.644757	ns
MSBB	Parahippocampal Gyrus	Limbic system	RNA-Seq	AD-NCI	CPM	CCL8	0.0481581	1.03394	-0.0910415	0.187358	0.49571	0.682258	0.49571	0.49571	1	0.826184	0.644757	ns
MSBB	Frontal Pole	Frontal lobe	RNA-Seq	AD-NCI	CPM	CCL8	0.0307073	1.02151	-0.0773081	0.138723	0.575886	0.856751	0.575886	0.575886	1	0.719858	0.644757	ns
MSBB	Inferior Frontal Gyrus	Frontal lobe	RNA-Seq	AD-NCI	CPM	CCL8	0.0287665	1.02014	-0.094058	0.151591	0.644757	0.738621	0.644757	0.644757	1	0.644757	0.644757	ns
ROSMAP	Dorsolateral Prefrontal Cortex	Frontal lobe	RNA-Seq	AD-NCI	FPKM	CCNA1	-0.348282	-1.27304	-0.540616	-0.155948	0.000419959	0.00659486	0.000419959	0.000419959	0.0020998	0.0020998	0.0020998	dn
MSBB	Superior Temporal Gyrus	Temporal lobe	RNA-Seq	AD-NCI	CPM	CCNA1	-0.148908	-1.10873	-0.312213	0.0143968	0.0736765	0.234056	0.0736765	0.0736765	0.368383	0.184191	0.184191	ns
MSBB	Parahippocampal Gyrus	Limbic system	RNA-Seq	AD-NCI	CPM	CCNA1	-0.0808613	-1.05765	-0.223795	0.0620722	0.265791	0.469463	0.265791	0.265791	1	0.442985	0.405363	ns
MSBB	Inferior Frontal Gyrus	Frontal lobe	RNA-Seq	AD-NCI	CPM	CCNA1	-0.0875258	-1.06255	-0.26217	0.0871189	0.32429	0.450066	0.32429	0.32429	1	0.405363	0.405363	ns
MSBB	Frontal Pole	Frontal lobe	RNA-Seq	AD-NCI	CPM	CCNA1	-0.00755781	-1.00525	-0.167972	0.152856	0.926109	0.982425	0.926109	0.926109	1	0.926109	0.926109	ns
MSBB	Inferior Frontal Gyrus	Frontal lobe	RNA-Seq	AD-NCI	CPM	CCND3	0.0859808	1.06141	0.00754201	0.16442	0.031839	0.092557	0.031839	0.031839	0.159195	0.159195	0.159195	ns
MSBB	Superior Temporal Gyrus	Temporal lobe	RNA-Seq	AD-NCI	CPM	CCND3	0.0529105	1.03736	-0.025057	0.130878	0.18236	0.365579	0.18236	0.18236	0.9118	0.4559	0.4559	ns
MSBB	Frontal Pole	Frontal lobe	RNA-Seq	AD-NCI	CPM	CCND3	-0.0286982	-1.02009	-0.126405	0.0690088	0.5633	0.852051	0.5633	0.5633	1	0.938834	0.747444	ns
MSBB	Parahippocampal Gyrus	Limbic system	RNA-Seq	AD-NCI	CPM	CCND3	0.019398	1.01354	-0.0719094	0.110705	0.675577	0.814154	0.675577	0.675577	1	0.844471	0.747444	ns
ROSMAP	Dorsolateral Prefrontal Cortex	Frontal lobe	RNA-Seq	AD-NCI	FPKM	CCND3	-0.0117346	-1.00817	-0.0833509	0.0598817	0.747444	1	0.747444	0.747444	1	0.747444	0.747444	ns
MSBB	Parahippocampal Gyrus	Limbic system	RNA-Seq	AD-NCI	CPM	CCR1	0.209354	1.15617	-0.0504362	0.469145	0.113562	0.275617	0.113562	0.113562	0.567811	0.567811	0.314666	ns
MSBB	Inferior Frontal Gyrus	Frontal lobe	RNA-Seq	AD-NCI	CPM	CCR1	0.204731	1.15247	-0.0628237	0.472286	0.132935	0.240431	0.132935	0.132935	0.664676	0.332338	0.314666	ns
ROSMAP	Dorsolateral Prefrontal Cortex	Frontal lobe	RNA-Seq	AD-NCI	FPKM	CCR1	0.177473	1.1309	-0.0876205	0.442566	0.1888	0.533927	0.1888	0.1888	0.943998	0.314666	0.314666	ns
MSBB	Superior Temporal Gyrus	Temporal lobe	RNA-Seq	AD-NCI	CPM	CCR1	0.122517	1.08863	-0.15502	0.400054	0.385083	0.563047	0.385083	0.385083	1	0.481353	0.481353	ns
MSBB	Frontal Pole	Frontal lobe	RNA-Seq	AD-NCI	CPM	CCR1	0.004481	1.00311	-0.254539	0.263501	0.972834	0.992927	0.972834	0.972834	1	0.972834	0.972834	ns
ROSMAP	Dorsolateral Prefrontal Cortex	Frontal lobe	RNA-Seq	AD-NCI	FPKM	CD163	0.668537	1.58946	0.289182	1.04789	0.000594095	0.00844011	0.000594095	0.000594095	0.00297048	0.00297048	0.00297048	up
MSBB	Parahippocampal Gyrus	Limbic system	RNA-Seq	AD-NCI	CPM	CD163	0.47797	1.39278	0.0233605	0.93258	0.039443	0.137987	0.039443	0.039443	0.197215	0.0986075	0.0986075	ns
MSBB	Inferior Frontal Gyrus	Frontal lobe	RNA-Seq	AD-NCI	CPM	CD163	0.286687	1.21984	-0.170118	0.743492	0.217385	0.33871	0.217385	0.217385	1	0.362308	0.27645	ns
MSBB	Superior Temporal Gyrus	Temporal lobe	RNA-Seq	AD-NCI	CPM	CD163	0.296635	1.22828	-0.179974	0.773243	0.22116	0.406468	0.22116	0.22116	1	0.27645	0.27645	ns
MSBB	Frontal Pole	Frontal lobe	RNA-Seq	AD-NCI	CPM	CD163	0.211653	1.15801	-0.2231	0.646406	0.338407	0.723684	0.338407	0.338407	1	0.338407	0.338407	ns
MSBB	Inferior Frontal Gyrus	Frontal lobe	RNA-Seq	AD-NCI	CPM	CD274	0.112813	1.08133	-0.020645	0.24627	0.0971245	0.195275	0.0971245	0.0971245	0.485623	0.485623	0.450923	ns
MSBB	Parahippocampal Gyrus	Limbic system	RNA-Seq	AD-NCI	CPM	CD274	0.0949186	1.06801	-0.0443487	0.234186	0.180369	0.369256	0.180369	0.180369	0.901845	0.450923	0.450923	ns
MSBB	Superior Temporal Gyrus	Temporal lobe	RNA-Seq	AD-NCI	CPM	CD274	0.0398343	1.028	-0.10043	0.180099	0.576101	0.720026	0.576101	0.576101	1	0.960169	0.700191	ns
MSBB	Frontal Pole	Frontal lobe	RNA-Seq	AD-NCI	CPM	CD274	0.0313068	1.02194	-0.111681	0.174295	0.666546	0.896354	0.666546	0.666546	1	0.833182	0.700191	ns
ROSMAP	Dorsolateral Prefrontal Cortex	Frontal lobe	RNA-Seq	AD-NCI	FPKM	CD274	0.0350478	1.02459	-0.143819	0.213915	0.700191	1	0.700191	0.700191	1	0.700191	0.700191	ns
ROSMAP	Dorsolateral Prefrontal Cortex	Frontal lobe	RNA-Seq	AD-NCI	FPKM	CD38	-0.382388	-1.3035	-0.617006	-0.147769	0.00147272	0.0165047	0.00147272	0.00147272	0.00736362	0.00736362	0.00736362	dn
MSBB	Parahippocampal Gyrus	Limbic system	RNA-Seq	AD-NCI	CPM	CD38	0.233038	1.17531	-0.0215531	0.48763	0.0725623	0.205307	0.0725623	0.0725623	0.362811	0.181406	0.181406	ns
MSBB	Frontal Pole	Frontal lobe	RNA-Seq	AD-NCI	CPM	CD38	-0.135736	-1.09865	-0.340599	0.0691266	0.193001	0.61111	0.193001	0.193001	0.965005	0.321668	0.321668	ns
MSBB	Inferior Frontal Gyrus	Frontal lobe	RNA-Seq	AD-NCI	CPM	CD38	-0.0526047	-1.03714	-0.270223	0.165013	0.634177	0.730185	0.634177	0.634177	1	0.792721	0.72917	ns
MSBB	Superior Temporal Gyrus	Temporal lobe	RNA-Seq	AD-NCI	CPM	CD38	-0.0387585	-1.02723	-0.259192	0.181675	0.72917	0.832224	0.72917	0.72917	1	0.72917	0.72917	ns
MSBB	Parahippocampal Gyrus	Limbic system	RNA-Seq	AD-NCI	CPM	CD69	0.345113	1.27025	0.0938696	0.596356	0.00736684	0.0457696	0.00736684	0.00736684	0.0368342	0.0368342	0.0368342	up
MSBB	Inferior Frontal Gyrus	Frontal lobe	RNA-Seq	AD-NCI	CPM	CD69	0.277434	1.21204	0.0459194	0.508949	0.0190776	0.0672618	0.0190776	0.0190776	0.0953882	0.0476941	0.0476941	up
ROSMAP	Dorsolateral Prefrontal Cortex	Frontal lobe	RNA-Seq	AD-NCI	FPKM	CD69	0.284118	1.21767	0.0240864	0.54415	0.0323246	0.16191	0.0323246	0.0323246	0.161623	0.0538743	0.0538743	ns
MSBB	Superior Temporal Gyrus	Temporal lobe	RNA-Seq	AD-NCI	CPM	CD69	0.155863	1.11409	-0.0927521	0.404479	0.217823	0.402938	0.217823	0.217823	1	0.272279	0.243524	ns
MSBB	Frontal Pole	Frontal lobe	RNA-Seq	AD-NCI	CPM	CD69	0.135522	1.09849	-0.0928728	0.363916	0.243524	0.653276	0.243524	0.243524	1	0.243524	0.243524	ns
MSBB	Parahippocampal Gyrus	Limbic system	RNA-Seq	AD-NCI	CPM	CD74	0.425535	1.34307	0.215669	0.635401	9.1847e-05	0.00313885	9.1847e-05	9.1847e-05	0.000459235	0.000459235	0.000459235	up
MSBB	Inferior Frontal Gyrus	Frontal lobe	RNA-Seq	AD-NCI	CPM	CD74	0.353844	1.27796	0.132759	0.574928	0.0018415	0.0171007	0.0018415	0.0018415	0.00920749	0.00460375	0.00460375	up
MSBB	Superior Temporal Gyrus	Temporal lobe	RNA-Seq	AD-NCI	CPM	CD74	0.269169	1.20511	0.0266578	0.51168	0.0297799	0.162934	0.0297799	0.0297799	0.148899	0.0496331	0.0496331	up
ROSMAP	Dorsolateral Prefrontal Cortex	Frontal lobe	RNA-Seq	AD-NCI	FPKM	CD74	0.163588	1.12007	-0.0609895	0.388165	0.152851	0.481561	0.152851	0.152851	0.764253	0.191063	0.191063	ns
MSBB	Frontal Pole	Frontal lobe	RNA-Seq	AD-NCI	CPM	CD74	0.158346	1.11601	-0.0808983	0.39759	0.193478	0.611606	0.193478	0.193478	0.967391	0.193478	0.193478	ns
MSBB	Superior Temporal Gyrus	Temporal lobe	RNA-Seq	AD-NCI	CPM	CD80	0.0793129	1.05651	-0.0605437	0.219169	0.264796	0.450478	0.264796	0.264796	1	1	0.822566	ns
MSBB	Inferior Frontal Gyrus	Frontal lobe	RNA-Seq	AD-NCI	CPM	CD80	0.0621063	1.04399	-0.0770679	0.20128	0.380006	0.506575	0.380006	0.380006	1	0.950015	0.822566	ns
ROSMAP	Dorsolateral Prefrontal Cortex	Frontal lobe	RNA-Seq	AD-NCI	FPKM	CD80	-0.047558	-1.03351	-0.184026	0.0889099	0.493539	0.925246	0.493539	0.493539	1	0.822566	0.822566	ns
MSBB	Frontal Pole	Frontal lobe	RNA-Seq	AD-NCI	CPM	CD80	-0.012169	-1.00847	-0.139035	0.114697	0.850245	0.958322	0.850245	0.850245	1	1	0.933529	ns
MSBB	Parahippocampal Gyrus	Limbic system	RNA-Seq	AD-NCI	CPM	CD80	-0.00486195	-1.00338	-0.119722	0.109998	0.933529	0.966553	0.933529	0.933529	1	0.933529	0.933529	ns
MSBB	Parahippocampal Gyrus	Limbic system	RNA-Seq	AD-NCI	CPM	CD9	0.351706	1.27607	0.127448	0.575964	0.00228403	0.0214878	0.00228403	0.00228403	0.0114202	0.0114202	0.0114202	up
MSBB	Frontal Pole	Frontal lobe	RNA-Seq	AD-NCI	CPM	CD9	-0.0975596	-1.06996	-0.280804	0.0856846	0.295232	0.6933	0.295232	0.295232	1	0.73808	0.680038	ns
MSBB	Inferior Frontal Gyrus	Frontal lobe	RNA-Seq	AD-NCI	CPM	CD9	0.0717417	1.05098	-0.125055	0.268538	0.473139	0.592785	0.473139	0.473139	1	0.788565	0.680038	ns
ROSMAP	Dorsolateral Prefrontal Cortex	Frontal lobe	RNA-Seq	AD-NCI	FPKM	CD9	0.0458012	1.03226	-0.102524	0.194126	0.54403	0.980943	0.54403	0.54403	1	0.680038	0.680038	ns
MSBB	Superior Temporal Gyrus	Temporal lobe	RNA-Seq	AD-NCI	CPM	CD9	0.0122685	1.00854	-0.172652	0.197189	0.896046	0.941121	0.896046	0.896046	1	0.896046	0.896046	ns
ROSMAP	Dorsolateral Prefrontal Cortex	Frontal lobe	RNA-Seq	AD-NCI	FPKM	CDKN1A	0.245661	1.18564	-0.0199242	0.511247	0.069732	0.281616	0.069732	0.069732	0.34866	0.34866	0.34866	ns
MSBB	Parahippocampal Gyrus	Limbic system	RNA-Seq	AD-NCI	CPM	CDKN1A	0.233489	1.17567	-0.0835059	0.550484	0.147855	0.325732	0.147855	0.147855	0.739275	0.369637	0.369637	ns
MSBB	Frontal Pole	Frontal lobe	RNA-Seq	AD-NCI	CPM	CDKN1A	-0.160033	-1.11731	-0.452871	0.132805	0.282672	0.683343	0.282672	0.282672	1	0.471119	0.471119	ns
MSBB	Superior Temporal Gyrus	Temporal lobe	RNA-Seq	AD-NCI	CPM	CDKN1A	0.0532903	1.03763	-0.271558	0.378139	0.746668	0.844283	0.746668	0.746668	1	0.933335	0.832203	ns
MSBB	Inferior Frontal Gyrus	Frontal lobe	RNA-Seq	AD-NCI	CPM	CDKN1A	0.0318	1.02229	-0.263719	0.327319	0.832203	0.884195	0.832203	0.832203	1	0.832203	0.832203	ns
MSBB	Parahippocampal Gyrus	Limbic system	RNA-Seq	AD-NCI	CPM	CEBPD	0.244838	1.18496	0.0210687	0.468608	0.0321711	0.120724	0.0321711	0.0321711	0.160855	0.160855	0.160855	ns
MSBB	Frontal Pole	Frontal lobe	RNA-Seq	AD-NCI	CPM	CEBPD	-0.145419	-1.10605	-0.376757	0.0859189	0.21674	0.631355	0.21674	0.21674	1	0.54185	0.54185	ns
ROSMAP	Dorsolateral Prefrontal Cortex	Frontal lobe	RNA-Seq	AD-NCI	FPKM	CEBPD	-0.0325496	-1.02282	-0.292322	0.227223	0.805487	1	0.805487	0.805487	1	1	0.895097	ns
MSBB	Superior Temporal Gyrus	Temporal lobe	RNA-Seq	AD-NCI	CPM	CEBPD	-0.0321927	-1.02257	-0.300452	0.236067	0.81318	0.888552	0.81318	0.81318	1	1	0.895097	ns
MSBB	Inferior Frontal Gyrus	Frontal lobe	RNA-Seq	AD-NCI	CPM	CEBPD	0.0155686	1.01085	-0.21692	0.248058	0.895097	0.929485	0.895097	0.895097	1	0.895097	0.895097	ns
MSBB	Parahippocampal Gyrus	Limbic system	RNA-Seq	AD-NCI	CPM	CES1	0.303018	1.23372	0.0715172	0.53452	0.0105918	0.0577425	0.0105918	0.0105918	0.0529589	0.0529589	0.0529589	ns
MSBB	Frontal Pole	Frontal lobe	RNA-Seq	AD-NCI	CPM	CES1	0.208832	1.15575	-0.0213509	0.439016	0.0751554	0.483768	0.0751554	0.0751554	0.375777	0.187888	0.142295	ns
ROSMAP	Dorsolateral Prefrontal Cortex	Frontal lobe	RNA-Seq	AD-NCI	FPKM	CES1	0.252672	1.19141	-0.0353827	0.540728	0.0853768	0.323697	0.0853768	0.0853768	0.426884	0.142295	0.142295	ns
MSBB	Inferior Frontal Gyrus	Frontal lobe	RNA-Seq	AD-NCI	CPM	CES1	0.173438	1.12774	-0.0459936	0.39287	0.120701	0.225498	0.120701	0.120701	0.603505	0.150876	0.150876	ns
MSBB	Superior Temporal Gyrus	Temporal lobe	RNA-Seq	AD-NCI	CPM	CES1	0.16318	1.11975	-0.0828427	0.409203	0.192408	0.376344	0.192408	0.192408	0.962039	0.192408	0.192408	ns
MSBB	Parahippocampal Gyrus	Limbic system	RNA-Seq	AD-NCI	CPM	CFB	0.172495	1.12701	0.0365836	0.308406	0.0131537	0.0664847	0.0131537	0.0131537	0.0657686	0.0657686	0.0657686	ns
MSBB	Inferior Frontal Gyrus	Frontal lobe	RNA-Seq	AD-NCI	CPM	CFB	0.119534	1.08638	-0.0303592	0.269428	0.117436	0.221471	0.117436	0.117436	0.587179	0.293589	0.293589	ns
MSBB	Superior Temporal Gyrus	Temporal lobe	RNA-Seq	AD-NCI	CPM	CFB	0.0956985	1.06858	-0.0601015	0.251498	0.227242	0.413102	0.227242	0.227242	1	0.378737	0.378737	ns
ROSMAP	Dorsolateral Prefrontal Cortex	Frontal lobe	RNA-Seq	AD-NCI	FPKM	CFB	0.0932511	1.06677	-0.0881941	0.274696	0.312811	0.695331	0.312811	0.312811	1	0.391014	0.391014	ns
MSBB	Frontal Pole	Frontal lobe	RNA-Seq	AD-NCI	CPM	CFB	-0.0259881	-1.01818	-0.178516	0.12654	0.737365	0.923685	0.737365	0.737365	1	0.737365	0.737365	ns
ROSMAP	Dorsolateral Prefrontal Cortex	Frontal lobe	RNA-Seq	AD-NCI	FPKM	CHMP5	-0.216029	-1.16153	-0.362953	-0.0691051	0.00406997	0.0347648	0.00406997	0.00406997	0.0203498	0.0203498	0.0135889	dn
MSBB	Superior Temporal Gyrus	Temporal lobe	RNA-Seq	AD-NCI	CPM	CHMP5	-0.135492	-1.09847	-0.23055	-0.0404335	0.00543557	0.103615	0.00543557	0.00543557	0.0271779	0.0135889	0.0135889	dn
MSBB	Parahippocampal Gyrus	Limbic system	RNA-Seq	AD-NCI	CPM	CHMP5	-0.0906968	-1.06488	-0.186386	0.00499224	0.0630689	0.187334	0.0630689	0.0630689	0.315344	0.105115	0.0767203	ns
MSBB	Inferior Frontal Gyrus	Frontal lobe	RNA-Seq	AD-NCI	CPM	CHMP5	-0.0940998	-1.0674	-0.198092	0.00989287	0.0758986	0.165202	0.0758986	0.0758986	0.379493	0.0948733	0.0767203	ns
MSBB	Frontal Pole	Frontal lobe	RNA-Seq	AD-NCI	CPM	CHMP5	-0.114349	-1.08249	-0.241067	0.0123703	0.0767203	0.484928	0.0767203	0.0767203	0.383602	0.0767203	0.0767203	ns
ROSMAP	Dorsolateral Prefrontal Cortex	Frontal lobe	RNA-Seq	AD-NCI	FPKM	CLEC2B	0.406301	1.32528	0.187783	0.62482	0.000294606	0.00514057	0.000294606	0.000294606	0.00147303	0.00147303	0.00147303	up
MSBB	Parahippocampal Gyrus	Limbic system	RNA-Seq	AD-NCI	CPM	CLEC2B	0.330929	1.25782	0.110226	0.551632	0.00350292	0.0284721	0.00350292	0.00350292	0.0175146	0.0087573	0.0087573	up
MSBB	Inferior Frontal Gyrus	Frontal lobe	RNA-Seq	AD-NCI	CPM	CLEC2B	0.27335	1.20861	0.0393585	0.507341	0.0222657	0.0739983	0.0222657	0.0222657	0.111328	0.0371094	0.0371094	up
MSBB	Superior Temporal Gyrus	Temporal lobe	RNA-Seq	AD-NCI	CPM	CLEC2B	0.187545	1.13882	-0.0413414	0.416432	0.107729	0.27779	0.107729	0.107729	0.538643	0.134661	0.134661	ns
MSBB	Frontal Pole	Frontal lobe	RNA-Seq	AD-NCI	CPM	CLEC2B	0.0750862	1.05342	-0.148505	0.298677	0.508795	0.824598	0.508795	0.508795	1	0.508795	0.508795	ns
MSBB	Superior Temporal Gyrus	Temporal lobe	RNA-Seq	AD-NCI	CPM	CLEC4D	0.068836	1.04887	-0.0924239	0.230096	0.400945	0.577337	0.400945	0.400945	1	1	0.765491	ns
MSBB	Frontal Pole	Frontal lobe	RNA-Seq	AD-NCI	CPM	CLEC4D	-0.0482615	-1.03402	-0.188724	0.0922014	0.499049	0.819869	0.499049	0.499049	1	1	0.765491	ns
ROSMAP	Dorsolateral Prefrontal Cortex	Frontal lobe	RNA-Seq	AD-NCI	FPKM	CLEC4D	0.0402158	1.02827	-0.0854533	0.165885	0.5295	0.964658	0.5295	0.5295	1	0.882499	0.765491	ns
MSBB	Parahippocampal Gyrus	Limbic system	RNA-Seq	AD-NCI	CPM	CLEC4D	0.0423934	1.02982	-0.122417	0.207204	0.612393	0.771389	0.612393	0.612393	1	0.765491	0.765491	ns
MSBB	Inferior Frontal Gyrus	Frontal lobe	RNA-Seq	AD-NCI	CPM	CLEC4D	-0.0166668	-1.01162	-0.174174	0.14084	0.834955	0.886174	0.834955	0.834955	1	0.834955	0.834955	ns
ROSMAP	Dorsolateral Prefrontal Cortex	Frontal lobe	RNA-Seq	AD-NCI	FPKM	CLEC4E	0.975836	1.96678	0.621072	1.3306	1.17378e-07	2.06293e-05	1.17378e-07	1.17378e-07	5.86888e-07	5.86888e-07	5.86888e-07	up
MSBB	Superior Temporal Gyrus	Temporal lobe	RNA-Seq	AD-NCI	CPM	CLEC4E	0.296104	1.22782	0.0458874	0.54632	0.0206138	0.144927	0.0206138	0.0206138	0.103069	0.0515345	0.0449161	up
MSBB	Parahippocampal Gyrus	Limbic system	RNA-Seq	AD-NCI	CPM	CLEC4E	0.267179	1.20345	0.0308141	0.503543	0.0269497	0.107146	0.0269497	0.0269497	0.134748	0.0449161	0.0449161	up
MSBB	Inferior Frontal Gyrus	Frontal lobe	RNA-Seq	AD-NCI	CPM	CLEC4E	0.183597	1.13571	-0.0782129	0.445407	0.168302	0.282561	0.168302	0.168302	0.841509	0.210377	0.210377	ns
MSBB	Frontal Pole	Frontal lobe	RNA-Seq	AD-NCI	CPM	CLEC4E	0.0571128	1.04038	-0.182139	0.296365	0.638514	0.885008	0.638514	0.638514	1	0.638514	0.638514	ns
MSBB	Superior Temporal Gyrus	Temporal lobe	RNA-Seq	AD-NCI	CPM	COMMD3	-0.116815	-1.08434	-0.210397	-0.0232337	0.0146841	0.131762	0.0146841	0.0146841	0.0734203	0.0734203	0.0734203	ns
MSBB	Parahippocampal Gyrus	Limbic system	RNA-Seq	AD-NCI	CPM	COMMD3	0.0848066	1.06055	-0.0135319	0.183145	0.0905409	0.238052	0.0905409	0.0905409	0.452705	0.226352	0.226352	ns
MSBB	Frontal Pole	Frontal lobe	RNA-Seq	AD-NCI	CPM	COMMD3	-0.0650242	-1.0461	-0.187297	0.057249	0.295782	0.693569	0.295782	0.295782	1	0.49297	0.49297	ns
ROSMAP	Dorsolateral Prefrontal Cortex	Frontal lobe	RNA-Seq	AD-NCI	FPKM	COMMD3	-0.0490499	-1.03458	-0.164623	0.0665232	0.404448	0.820568	0.404448	0.404448	1	0.50556	0.501025	ns
MSBB	Inferior Frontal Gyrus	Frontal lobe	RNA-Seq	AD-NCI	CPM	COMMD3	0.0361041	1.02534	-0.0694919	0.1417	0.501025	0.617335	0.501025	0.501025	1	0.501025	0.501025	ns
MSBB	Parahippocampal Gyrus	Limbic system	RNA-Seq	AD-NCI	CPM	CPT1A	0.154521	1.11305	0.0231896	0.285852	0.0213695	0.0918334	0.0213695	0.0213695	0.106848	0.106848	0.106848	ns
MSBB	Inferior Frontal Gyrus	Frontal lobe	RNA-Seq	AD-NCI	CPM	CPT1A	0.090279	1.06458	-0.0147334	0.195291	0.0916015	0.187449	0.0916015	0.0916015	0.458008	0.229004	0.229004	ns
MSBB	Superior Temporal Gyrus	Temporal lobe	RNA-Seq	AD-NCI	CPM	CPT1A	0.0763142	1.05432	-0.0360057	0.188634	0.181839	0.365099	0.181839	0.181839	0.909193	0.303064	0.303064	ns
MSBB	Frontal Pole	Frontal lobe	RNA-Seq	AD-NCI	CPM	CPT1A	-0.0229956	-1.01607	-0.143658	0.0976667	0.707599	0.912878	0.707599	0.707599	1	0.884499	0.884499	ns
ROSMAP	Dorsolateral Prefrontal Cortex	Frontal lobe	RNA-Seq	AD-NCI	FPKM	CPT1A	0.00497225	1.00345	-0.108344	0.118289	0.931276	1	0.931276	0.931276	1	0.931276	0.931276	ns
ROSMAP	Dorsolateral Prefrontal Cortex	Frontal lobe	RNA-Seq	AD-NCI	FPKM	CREB3L3	-0.116686	-1.08424	-0.293403	0.0600307	0.194915	0.53434	0.194915	0.194915	0.974573	0.974573	0.769232	ns
MSBB	Parahippocampal Gyrus	Limbic system	RNA-Seq	AD-NCI	CPM	CREB3L3	-0.0530261	-1.03744	-0.18232	0.0762677	0.419448	0.618128	0.419448	0.419448	1	1	0.769232	ns
MSBB	Superior Temporal Gyrus	Temporal lobe	RNA-Seq	AD-NCI	CPM	CREB3L3	0.049311	1.03477	-0.0926385	0.19126	0.494134	0.656645	0.494134	0.494134	1	0.823557	0.769232	ns
MSBB	Frontal Pole	Frontal lobe	RNA-Seq	AD-NCI	CPM	CREB3L3	0.0344374	1.02416	-0.105701	0.174576	0.628675	0.880059	0.628675	0.628675	1	0.785843	0.769232	ns
MSBB	Inferior Frontal Gyrus	Frontal lobe	RNA-Seq	AD-NCI	CPM	CREB3L3	-0.0182674	-1.01274	-0.140861	0.104326	0.769232	0.837823	0.769232	0.769232	1	0.769232	0.769232	ns
MSBB	Parahippocampal Gyrus	Limbic system	RNA-Seq	AD-NCI	CPM	CRY1	0.118982	1.08597	0.00203348	0.23593	0.0461876	0.152321	0.0461876	0.0461876	0.230938	0.230938	0.107272	ns
MSBB	Inferior Frontal Gyrus	Frontal lobe	RNA-Seq	AD-NCI	CPM	CRY1	0.0957453	1.06862	-0.000536449	0.192027	0.0512783	0.126658	0.0512783	0.0512783	0.256391	0.128196	0.107272	ns
ROSMAP	Dorsolateral Prefrontal Cortex	Frontal lobe	RNA-Seq	AD-NCI	FPKM	CRY1	0.126077	1.09132	-0.00755922	0.259713	0.0643631	0.269009	0.0643631	0.0643631	0.321815	0.107272	0.107272	ns
MSBB	Frontal Pole	Frontal lobe	RNA-Seq	AD-NCI	CPM	CRY1	0.0131433	1.00915	-0.0944898	0.120776	0.810056	0.948003	0.810056	0.810056	1	1	0.917137	ns
MSBB	Superior Temporal Gyrus	Temporal lobe	RNA-Seq	AD-NCI	CPM	CRY1	0.00548438	1.00381	-0.0983303	0.109299	0.917137	0.952607	0.917137	0.917137	1	0.917137	0.917137	ns
MSBB	Inferior Frontal Gyrus	Frontal lobe	RNA-Seq	AD-NCI	CPM	CTCFL	0.0753568	1.05362	0.00797201	0.142742	0.028574	0.0864925	0.028574	0.028574	0.14287	0.14287	0.14287	ns
MSBB	Superior Temporal Gyrus	Temporal lobe	RNA-Seq	AD-NCI	CPM	CTCFL	0.0741168	1.05272	-0.0241195	0.172353	0.138393	0.315746	0.138393	0.138393	0.691967	0.345983	0.272199	ns
MSBB	Parahippocampal Gyrus	Limbic system	RNA-Seq	AD-NCI	CPM	CTCFL	0.0462242	1.03256	-0.0189384	0.111387	0.163319	0.347084	0.163319	0.163319	0.816597	0.272199	0.272199	ns
ROSMAP	Dorsolateral Prefrontal Cortex	Frontal lobe	RNA-Seq	AD-NCI	FPKM	CTCFL	0.0333793	1.02341	-0.0316822	0.0984409	0.313651	0.696494	0.313651	0.313651	1	0.392064	0.392064	ns
MSBB	Frontal Pole	Frontal lobe	RNA-Seq	AD-NCI	CPM	CTCFL	-0.0267838	-1.01874	-0.115836	0.062268	0.553979	0.847322	0.553979	0.553979	1	0.553979	0.553979	ns
ROSMAP	Dorsolateral Prefrontal Cortex	Frontal lobe	RNA-Seq	AD-NCI	FPKM	CX3CL1	-0.291936	-1.22428	-0.454278	-0.129594	0.000459691	0.00702533	0.000459691	0.000459691	0.00229845	0.00229845	0.00229845	dn
MSBB	Parahippocampal Gyrus	Limbic system	RNA-Seq	AD-NCI	CPM	CX3CL1	-0.177514	-1.13093	-0.32086	-0.0341691	0.0155044	0.0741947	0.0155044	0.0155044	0.0775222	0.0387611	0.0387611	dn
MSBB	Frontal Pole	Frontal lobe	RNA-Seq	AD-NCI	CPM	CX3CL1	0.121769	1.08807	0.0104851	0.233052	0.0321273	0.408029	0.0321273	0.0321273	0.160637	0.0535456	0.0535456	ns
MSBB	Inferior Frontal Gyrus	Frontal lobe	RNA-Seq	AD-NCI	CPM	CX3CL1	-0.0101615	-1.00707	-0.111605	0.0912817	0.843646	0.892196	0.843646	0.843646	1	1	0.97742	ns
MSBB	Superior Temporal Gyrus	Temporal lobe	RNA-Seq	AD-NCI	CPM	CX3CL1	-0.00150457	-1.00104	-0.106194	0.103185	0.97742	0.987655	0.97742	0.97742	1	0.97742	0.97742	ns
MSBB	Parahippocampal Gyrus	Limbic system	RNA-Seq	AD-NCI	CPM	CXCL10	0.468708	1.38387	0.102775	0.834641	0.0123487	0.0636046	0.0123487	0.0123487	0.0617434	0.0617434	0.0617434	ns
MSBB	Inferior Frontal Gyrus	Frontal lobe	RNA-Seq	AD-NCI	CPM	CXCL10	0.236733	1.17832	-0.0972726	0.570739	0.163812	0.277536	0.163812	0.163812	0.819059	0.409529	0.30127	ns
MSBB	Superior Temporal Gyrus	Temporal lobe	RNA-Seq	AD-NCI	CPM	CXCL10	0.257695	1.19557	-0.120644	0.636034	0.180762	0.364019	0.180762	0.180762	0.903809	0.30127	0.30127	ns
ROSMAP	Dorsolateral Prefrontal Cortex	Frontal lobe	RNA-Seq	AD-NCI	FPKM	CXCL10	0.234145	1.17621	-0.223458	0.691748	0.314939	0.698255	0.314939	0.314939	1	0.393673	0.393673	ns
MSBB	Frontal Pole	Frontal lobe	RNA-Seq	AD-NCI	CPM	CXCL10	0.0564816	1.03993	-0.305042	0.418005	0.758463	0.930741	0.758463	0.758463	1	0.758463	0.758463	ns
MSBB	Inferior Frontal Gyrus	Frontal lobe	RNA-Seq	AD-NCI	CPM	CXCL11	0.215987	1.1615	-0.0765189	0.508494	0.146978	0.258241	0.146978	0.146978	0.734889	0.734889	0.607397	ns
MSBB	Superior Temporal Gyrus	Temporal lobe	RNA-Seq	AD-NCI	CPM	CXCL11	0.160176	1.11742	-0.168615	0.488967	0.337893	0.519632	0.337893	0.337893	1	0.844734	0.607397	ns
MSBB	Parahippocampal Gyrus	Limbic system	RNA-Seq	AD-NCI	CPM	CXCL11	0.152547	1.11153	-0.178499	0.483593	0.364438	0.56867	0.364438	0.364438	1	0.607397	0.607397	ns
MSBB	Frontal Pole	Frontal lobe	RNA-Seq	AD-NCI	CPM	CXCL11	0.0187501	1.01308	-0.290989	0.328489	0.90515	0.975536	0.90515	0.90515	1	1	0.917436	ns
ROSMAP	Dorsolateral Prefrontal Cortex	Frontal lobe	RNA-Seq	AD-NCI	FPKM	CXCL11	0.0197456	1.01378	-0.354614	0.394105	0.917436	1	0.917436	0.917436	1	0.917436	0.917436	ns
MSBB	Inferior Frontal Gyrus	Frontal lobe	RNA-Seq	AD-NCI	CPM	CXCL9	0.296041	1.22777	0.073157	0.518925	0.00948163	0.0435044	0.00948163	0.00948163	0.0474082	0.0474082	0.0474082	up
MSBB	Parahippocampal Gyrus	Limbic system	RNA-Seq	AD-NCI	CPM	CXCL9	0.191514	1.14196	-0.0236265	0.406654	0.0807005	0.220498	0.0807005	0.0807005	0.403503	0.201751	0.201751	ns
MSBB	Superior Temporal Gyrus	Temporal lobe	RNA-Seq	AD-NCI	CPM	CXCL9	0.192387	1.14265	-0.0561981	0.440972	0.128564	0.30372	0.128564	0.128564	0.642819	0.214273	0.214273	ns
MSBB	Frontal Pole	Frontal lobe	RNA-Seq	AD-NCI	CPM	CXCL9	-0.0271182	-1.01897	-0.231968	0.177732	0.79443	0.943617	0.79443	0.79443	1	0.993037	0.797424	ns
ROSMAP	Dorsolateral Prefrontal Cortex	Frontal lobe	RNA-Seq	AD-NCI	FPKM	CXCL9	0.0299972	1.02101	-0.199677	0.259671	0.797424	1	0.797424	0.797424	1	0.797424	0.797424	ns
MSBB	Frontal Pole	Frontal lobe	RNA-Seq	AD-NCI	CPM	CYP1B1	0.280945	1.21499	-0.016142	0.578033	0.0636947	0.469822	0.0636947	0.0636947	0.318473	0.318473	0.318473	ns
MSBB	Inferior Frontal Gyrus	Frontal lobe	RNA-Seq	AD-NCI	CPM	CYP1B1	0.140918	1.10261	-0.0911101	0.372947	0.232543	0.354978	0.232543	0.232543	1	0.581357	0.581357	ns
MSBB	Parahippocampal Gyrus	Limbic system	RNA-Seq	AD-NCI	CPM	CYP1B1	0.0853985	1.06098	-0.120682	0.291479	0.414628	0.614153	0.414628	0.414628	1	0.691047	0.691047	ns
ROSMAP	Dorsolateral Prefrontal Cortex	Frontal lobe	RNA-Seq	AD-NCI	FPKM	CYP1B1	0.029488	1.02065	-0.131408	0.190384	0.718721	1	0.718721	0.718721	1	0.898401	0.87852	ns
MSBB	Superior Temporal Gyrus	Temporal lobe	RNA-Seq	AD-NCI	CPM	CYP1B1	-0.0152784	-1.01065	-0.212136	0.181579	0.87852	0.929899	0.87852	0.87852	1	0.87852	0.87852	ns
ROSMAP	Dorsolateral Prefrontal Cortex	Frontal lobe	RNA-Seq	AD-NCI	FPKM	DDIT4	0.511191	1.42523	0.318472	0.703909	3.12782e-07	4.12289e-05	3.12782e-07	3.12782e-07	1.56391e-06	1.56391e-06	1.56391e-06	up
MSBB	Inferior Frontal Gyrus	Frontal lobe	RNA-Seq	AD-NCI	CPM	DDIT4	0.137201	1.09977	-0.0497261	0.324128	0.149402	0.260972	0.149402	0.149402	0.747008	0.373504	0.373504	ns
MSBB	Parahippocampal Gyrus	Limbic system	RNA-Seq	AD-NCI	CPM	DDIT4	0.13164	1.09554	-0.101746	0.365027	0.26721	0.471404	0.26721	0.26721	1	0.44535	0.44535	ns
MSBB	Superior Temporal Gyrus	Temporal lobe	RNA-Seq	AD-NCI	CPM	DDIT4	0.0696038	1.04943	-0.1208	0.260008	0.471849	0.638126	0.471849	0.471849	1	0.589811	0.589811	ns
MSBB	Frontal Pole	Frontal lobe	RNA-Seq	AD-NCI	CPM	DDIT4	-0.0409552	-1.02879	-0.244719	0.162809	0.69242	0.907344	0.69242	0.69242	1	0.69242	0.69242	ns
MSBB	Superior Temporal Gyrus	Temporal lobe	RNA-Seq	AD-NCI	CPM	DDX3X	-0.0746579	-1.05311	-0.159719	0.0104037	0.0850446	0.249568	0.0850446	0.0850446	0.425223	0.425223	0.33951	ns
MSBB	Parahippocampal Gyrus	Limbic system	RNA-Seq	AD-NCI	CPM	DDX3X	0.0716575	1.05092	-0.0327969	0.176112	0.177548	0.36601	0.177548	0.177548	0.887741	0.443871	0.33951	ns
ROSMAP	Dorsolateral Prefrontal Cortex	Frontal lobe	RNA-Seq	AD-NCI	FPKM	DDX3X	0.094057	1.06737	-0.0512101	0.239324	0.203706	0.551115	0.203706	0.203706	1	0.33951	0.33951	ns
MSBB	Frontal Pole	Frontal lobe	RNA-Seq	AD-NCI	CPM	DDX3X	0.0257836	1.01803	-0.0715773	0.123145	0.602275	0.869402	0.602275	0.602275	1	0.752843	0.752843	ns
MSBB	Inferior Frontal Gyrus	Frontal lobe	RNA-Seq	AD-NCI	CPM	DDX3X	0.00877711	1.0061	-0.0919701	0.109524	0.863798	0.906802	0.863798	0.863798	1	0.863798	0.863798	ns
MSBB	Inferior Frontal Gyrus	Frontal lobe	RNA-Seq	AD-NCI	CPM	DDX58	0.220465	1.16511	0.110287	0.330643	0.000109223	0.00413574	0.000109223	0.000109223	0.000546115	0.000546115	0.000546115	up
MSBB	Parahippocampal Gyrus	Limbic system	RNA-Seq	AD-NCI	CPM	DDX58	0.207264	1.1545	0.0921358	0.322393	0.00048691	0.0083939	0.00048691	0.00048691	0.00243455	0.00121727	0.00121727	up
MSBB	Superior Temporal Gyrus	Temporal lobe	RNA-Seq	AD-NCI	CPM	DDX58	0.16601	1.12195	0.0618049	0.270215	0.00193621	0.0850171	0.00193621	0.00193621	0.00968103	0.00322701	0.00322701	up
MSBB	Frontal Pole	Frontal lobe	RNA-Seq	AD-NCI	CPM	DDX58	0.127736	1.09258	0.00865427	0.246818	0.0356366	0.418854	0.0356366	0.0356366	0.178183	0.0445457	0.0445457	up
ROSMAP	Dorsolateral Prefrontal Cortex	Frontal lobe	RNA-Seq	AD-NCI	FPKM	DDX58	0.105064	1.07554	-0.0180971	0.228225	0.0942834	0.348045	0.0942834	0.0942834	0.471417	0.0942834	0.0942834	ns
ROSMAP	Dorsolateral Prefrontal Cortex	Frontal lobe	RNA-Seq	AD-NCI	FPKM	DHX58	-0.0974602	-1.06989	-0.189553	-0.00536768	0.038124	0.183421	0.038124	0.038124	0.19062	0.19062	0.19062	ns
MSBB	Frontal Pole	Frontal lobe	RNA-Seq	AD-NCI	CPM	DHX58	-0.0811056	-1.05783	-0.197325	0.0351136	0.170433	0.589858	0.170433	0.170433	0.852163	0.426082	0.364281	ns
MSBB	Parahippocampal Gyrus	Limbic system	RNA-Seq	AD-NCI	CPM	DHX58	0.0641808	1.04549	-0.0383907	0.166752	0.218569	0.416814	0.218569	0.218569	1	0.364281	0.364281	ns
MSBB	Superior Temporal Gyrus	Temporal lobe	RNA-Seq	AD-NCI	CPM	DHX58	-0.0200137	-1.01397	-0.135165	0.0951377	0.732168	0.834236	0.732168	0.732168	1	0.91521	0.794991	ns
MSBB	Inferior Frontal Gyrus	Frontal lobe	RNA-Seq	AD-NCI	CPM	DHX58	-0.0139486	-1.00972	-0.119646	0.0917486	0.794991	0.857216	0.794991	0.794991	1	0.794991	0.794991	ns
MSBB	Parahippocampal Gyrus	Limbic system	RNA-Seq	AD-NCI	CPM	DTX3L	0.347738	1.27256	0.165376	0.530101	0.000226951	0.00521732	0.000226951	0.000226951	0.00113476	0.00113476	0.00113476	up
MSBB	Inferior Frontal Gyrus	Frontal lobe	RNA-Seq	AD-NCI	CPM	DTX3L	0.252497	1.19127	0.05419	0.450804	0.0128301	0.052448	0.0128301	0.0128301	0.0641506	0.0320753	0.0320753	up
ROSMAP	Dorsolateral Prefrontal Cortex	Frontal lobe	RNA-Seq	AD-NCI	FPKM	DTX3L	0.1941	1.14401	0.0225534	0.365646	0.0266958	0.140569	0.0266958	0.0266958	0.133479	0.0444929	0.0375002	up
MSBB	Superior Temporal Gyrus	Temporal lobe	RNA-Seq	AD-NCI	CPM	DTX3L	0.212896	1.15901	0.0208238	0.404968	0.0300001	0.163333	0.0300001	0.0300001	0.150001	0.0375002	0.0375002	up
MSBB	Frontal Pole	Frontal lobe	RNA-Seq	AD-NCI	CPM	DTX3L	0.0861971	1.06157	-0.100035	0.27243	0.362697	0.740224	0.362697	0.362697	1	0.362697	0.362697	ns
ROSMAP	Dorsolateral Prefrontal Cortex	Frontal lobe	RNA-Seq	AD-NCI	FPKM	DUSP5	-0.198793	-1.14774	-0.379618	-0.0179676	0.0312809	0.157771	0.0312809	0.0312809	0.156405	0.156405	0.156405	ns
MSBB	Inferior Frontal Gyrus	Frontal lobe	RNA-Seq	AD-NCI	CPM	DUSP5	-0.168567	-1.12394	-0.372389	0.0352554	0.104522	0.204846	0.104522	0.104522	0.522611	0.261305	0.240703	ns
MSBB	Superior Temporal Gyrus	Temporal lobe	RNA-Seq	AD-NCI	CPM	DUSP5	-0.157598	-1.11543	-0.375869	0.0606721	0.156071	0.336234	0.156071	0.156071	0.780355	0.260118	0.240703	ns
MSBB	Frontal Pole	Frontal lobe	RNA-Seq	AD-NCI	CPM	DUSP5	-0.145651	-1.10623	-0.365261	0.0739585	0.192562	0.610801	0.192562	0.192562	0.962812	0.240703	0.240703	ns
MSBB	Parahippocampal Gyrus	Limbic system	RNA-Seq	AD-NCI	CPM	DUSP5	-0.0915833	-1.06554	-0.324594	0.141427	0.439039	0.635657	0.439039	0.439039	1	0.439039	0.439039	ns
MSBB	Parahippocampal Gyrus	Limbic system	RNA-Seq	AD-NCI	CPM	DYNLT1	0.18262	1.13494	0.0798475	0.285392	0.000573006	0.00919688	0.000573006	0.000573006	0.00286503	0.00286503	0.00157837	up
MSBB	Inferior Frontal Gyrus	Frontal lobe	RNA-Seq	AD-NCI	CPM	DYNLT1	0.189492	1.14036	0.0818553	0.297128	0.000631347	0.00966217	0.000631347	0.000631347	0.00315674	0.00157837	0.00157837	up
ROSMAP	Dorsolateral Prefrontal Cortex	Frontal lobe	RNA-Seq	AD-NCI	FPKM	DYNLT1	0.0997359	1.07158	0.00309721	0.196375	0.0431332	0.201053	0.0431332	0.0431332	0.215666	0.0718887	0.0718887	ns
MSBB	Superior Temporal Gyrus	Temporal lobe	RNA-Seq	AD-NCI	CPM	DYNLT1	0.0598613	1.04237	-0.0497432	0.169466	0.282794	0.467756	0.282794	0.282794	1	0.353492	0.353492	ns
MSBB	Frontal Pole	Frontal lobe	RNA-Seq	AD-NCI	CPM	DYNLT1	0.032079	1.02248	-0.0694699	0.133628	0.534235	0.836572	0.534235	0.534235	1	0.534235	0.534235	ns
ROSMAP	Dorsolateral Prefrontal Cortex	Frontal lobe	RNA-Seq	AD-NCI	FPKM	EHD4	0.0718289	1.05105	-0.0414812	0.185139	0.213316	0.56888	0.213316	0.213316	1	1	0.783175	ns
MSBB	Parahippocampal Gyrus	Limbic system	RNA-Seq	AD-NCI	CPM	EHD4	0.0655425	1.04648	-0.0730909	0.204176	0.352139	0.557652	0.352139	0.352139	1	0.880347	0.783175	ns
MSBB	Inferior Frontal Gyrus	Frontal lobe	RNA-Seq	AD-NCI	CPM	EHD4	0.0508142	1.03585	-0.0875609	0.189189	0.469905	0.590122	0.469905	0.469905	1	0.783175	0.783175	ns
MSBB	Superior Temporal Gyrus	Temporal lobe	RNA-Seq	AD-NCI	CPM	EHD4	0.0317424	1.02225	-0.104829	0.168314	0.647225	0.774241	0.647225	0.647225	1	0.809032	0.809032	ns
MSBB	Frontal Pole	Frontal lobe	RNA-Seq	AD-NCI	CPM	EHD4	0.00958633	1.00667	-0.125072	0.144245	0.888557	0.970449	0.888557	0.888557	1	0.888557	0.888557	ns
ROSMAP	Dorsolateral Prefrontal Cortex	Frontal lobe	RNA-Seq	AD-NCI	FPKM	EIF2AK2	-0.0931288	-1.06668	-0.188328	0.00207025	0.0551658	0.240547	0.0551658	0.0551658	0.275829	0.275829	0.275829	ns
MSBB	Inferior Frontal Gyrus	Frontal lobe	RNA-Seq	AD-NCI	CPM	EIF2AK2	0.0489089	1.03448	-0.0211301	0.118948	0.170092	0.284751	0.170092	0.170092	0.850458	0.425229	0.421271	ns
MSBB	Frontal Pole	Frontal lobe	RNA-Seq	AD-NCI	CPM	EIF2AK2	0.0482396	1.034	-0.034667	0.131146	0.252762	0.659603	0.252762	0.252762	1	0.421271	0.421271	ns
MSBB	Parahippocampal Gyrus	Limbic system	RNA-Seq	AD-NCI	CPM	EIF2AK2	-0.00486407	-1.00338	-0.0700257	0.0602976	0.883069	0.939593	0.883069	0.883069	1	1	0.927119	ns
MSBB	Superior Temporal Gyrus	Temporal lobe	RNA-Seq	AD-NCI	CPM	EIF2AK2	0.00239495	1.00166	-0.04917	0.0539599	0.927119	0.957995	0.927119	0.927119	1	0.927119	0.927119	ns
ROSMAP	Dorsolateral Prefrontal Cortex	Frontal lobe	RNA-Seq	AD-NCI	FPKM	EIF3L	-0.154737	-1.11322	-0.252677	-0.0567976	0.00204256	0.0208963	0.00204256	0.00204256	0.0102128	0.0102128	0.0102128	dn
MSBB	Superior Temporal Gyrus	Temporal lobe	RNA-Seq	AD-NCI	CPM	EIF3L	-0.039751	-1.02794	-0.115879	0.036377	0.304421	0.487628	0.304421	0.304421	1	0.761052	0.500381	ns
MSBB	Parahippocampal Gyrus	Limbic system	RNA-Seq	AD-NCI	CPM	EIF3L	-0.0287855	-1.02015	-0.0966522	0.0390813	0.403752	0.604765	0.403752	0.403752	1	0.67292	0.500381	ns
MSBB	Inferior Frontal Gyrus	Frontal lobe	RNA-Seq	AD-NCI	CPM	EIF3L	-0.0307659	-1.02155	-0.108082	0.0465505	0.433648	0.557052	0.433648	0.433648	1	0.54206	0.500381	ns
MSBB	Frontal Pole	Frontal lobe	RNA-Seq	AD-NCI	CPM	EIF3L	-0.030149	-1.02112	-0.118169	0.0578715	0.500381	0.820523	0.500381	0.500381	1	0.500381	0.500381	ns
MSBB	Parahippocampal Gyrus	Limbic system	RNA-Seq	AD-NCI	CPM	ELF1	0.309255	1.23907	0.158481	0.460028	7.66735e-05	0.0028216	7.66735e-05	7.66735e-05	0.000383368	0.000383368	0.000233976	up
ROSMAP	Dorsolateral Prefrontal Cortex	Frontal lobe	RNA-Seq	AD-NCI	FPKM	ELF1	0.299159	1.23043	0.150302	0.448017	9.35903e-05	0.00227322	9.35903e-05	9.35903e-05	0.000467952	0.000233976	0.000233976	up
MSBB	Inferior Frontal Gyrus	Frontal lobe	RNA-Seq	AD-NCI	CPM	ELF1	0.235265	1.17712	0.100114	0.370416	0.000723458	0.0104103	0.000723458	0.000723458	0.00361729	0.00120576	0.00120576	up
MSBB	Superior Temporal Gyrus	Temporal lobe	RNA-Seq	AD-NCI	CPM	ELF1	0.158495	1.11612	0.0277972	0.289194	0.0177163	0.138102	0.0177163	0.0177163	0.0885814	0.0221454	0.0221454	up
MSBB	Frontal Pole	Frontal lobe	RNA-Seq	AD-NCI	CPM	ELF1	0.141991	1.10343	0.00798906	0.275992	0.0379194	0.425259	0.0379194	0.0379194	0.189597	0.0379194	0.0379194	up
MSBB	Inferior Frontal Gyrus	Frontal lobe	RNA-Seq	AD-NCI	CPM	ENPP1	0.256774	1.1948	0.128697	0.384851	0.000106048	0.0040908	0.000106048	0.000106048	0.000530239	0.000530239	0.000530239	up
ROSMAP	Dorsolateral Prefrontal Cortex	Frontal lobe	RNA-Seq	AD-NCI	FPKM	ENPP1	0.193671	1.14367	0.0891085	0.298234	0.000310542	0.0053358	0.000310542	0.000310542	0.00155271	0.000776355	0.000776355	up
MSBB	Frontal Pole	Frontal lobe	RNA-Seq	AD-NCI	CPM	ENPP1	0.221916	1.16628	0.0864264	0.357405	0.00143551	0.253695	0.00143551	0.00143551	0.00717757	0.00239252	0.00194858	up
MSBB	Parahippocampal Gyrus	Limbic system	RNA-Seq	AD-NCI	CPM	ENPP1	0.245027	1.18511	0.0945146	0.395538	0.00155887	0.0169808	0.00155887	0.00155887	0.00779434	0.00194858	0.00194858	up
MSBB	Superior Temporal Gyrus	Temporal lobe	RNA-Seq	AD-NCI	CPM	ENPP1	0.177156	1.13065	0.0327714	0.32154	0.0164379	0.135272	0.0164379	0.0164379	0.0821894	0.0164379	0.0164379	up
MSBB	Frontal Pole	Frontal lobe	RNA-Seq	AD-NCI	CPM	EPAS1	-0.106908	-1.07692	-0.267454	0.0536382	0.190782	0.609725	0.190782	0.190782	0.953908	0.953908	0.561535	ns
MSBB	Parahippocampal Gyrus	Limbic system	RNA-Seq	AD-NCI	CPM	EPAS1	0.0783143	1.05578	-0.0721326	0.228761	0.30574	0.511335	0.30574	0.30574	1	0.764351	0.561535	ns
MSBB	Inferior Frontal Gyrus	Frontal lobe	RNA-Seq	AD-NCI	CPM	EPAS1	0.0699263	1.04966	-0.0826646	0.222517	0.367339	0.493973	0.367339	0.367339	1	0.612232	0.561535	ns
MSBB	Superior Temporal Gyrus	Temporal lobe	RNA-Seq	AD-NCI	CPM	EPAS1	0.0473378	1.03336	-0.110608	0.205284	0.555192	0.704028	0.555192	0.555192	1	0.693991	0.561535	ns
ROSMAP	Dorsolateral Prefrontal Cortex	Frontal lobe	RNA-Seq	AD-NCI	FPKM	EPAS1	0.0404462	1.02843	-0.0964435	0.177336	0.561535	0.998939	0.561535	0.561535	1	0.561535	0.561535	ns
MSBB	Inferior Frontal Gyrus	Frontal lobe	RNA-Seq	AD-NCI	CPM	EPSTI1	0.196244	1.14571	0.0141364	0.378352	0.0348117	0.0981771	0.0348117	0.0348117	0.174058	0.174058	0.171305	ns
MSBB	Superior Temporal Gyrus	Temporal lobe	RNA-Seq	AD-NCI	CPM	EPSTI1	0.161146	1.11818	-0.0123582	0.334651	0.0685221	0.227021	0.0685221	0.0685221	0.34261	0.171305	0.171305	ns
MSBB	Parahippocampal Gyrus	Limbic system	RNA-Seq	AD-NCI	CPM	EPSTI1	0.128459	1.09313	-0.0403531	0.297272	0.134973	0.307536	0.134973	0.134973	0.674864	0.224955	0.224955	ns
MSBB	Frontal Pole	Frontal lobe	RNA-Seq	AD-NCI	CPM	EPSTI1	0.0655695	1.0465	-0.116436	0.247575	0.478479	0.808905	0.478479	0.478479	1	0.598099	0.598099	ns
ROSMAP	Dorsolateral Prefrontal Cortex	Frontal lobe	RNA-Seq	AD-NCI	FPKM	EPSTI1	0.00105911	1.00073	-0.192266	0.194385	0.991409	1	0.991409	0.991409	1	0.991409	0.991409	ns
MSBB	Inferior Frontal Gyrus	Frontal lobe	RNA-Seq	AD-NCI	CPM	ERLIN1	0.143691	1.10473	0.0629994	0.224383	0.000548255	0.00899395	0.000548255	0.000548255	0.00274127	0.00274127	0.00274127	up
MSBB	Frontal Pole	Frontal lobe	RNA-Seq	AD-NCI	CPM	ERLIN1	0.0957448	1.06862	0.00914883	0.182341	0.0303898	0.404652	0.0303898	0.0303898	0.151949	0.0759744	0.0759744	ns
MSBB	Parahippocampal Gyrus	Limbic system	RNA-Seq	AD-NCI	CPM	ERLIN1	0.0666901	1.04731	0.00126784	0.132112	0.0457671	0.151299	0.0457671	0.0457671	0.228836	0.0762785	0.0762785	ns
MSBB	Superior Temporal Gyrus	Temporal lobe	RNA-Seq	AD-NCI	CPM	ERLIN1	0.0400969	1.02818	-0.0258653	0.106059	0.232075	0.417729	0.232075	0.232075	1	0.290094	0.290094	ns
ROSMAP	Dorsolateral Prefrontal Cortex	Frontal lobe	RNA-Seq	AD-NCI	FPKM	ERLIN1	0.00192377	1.00133	-0.110568	0.114415	0.973187	1	0.973187	0.973187	1	0.973187	0.973187	ns
MSBB	Parahippocampal Gyrus	Limbic system	RNA-Seq	AD-NCI	CPM	ETV6	0.142056	1.10348	0.022073	0.262038	0.0205777	0.0894761	0.0205777	0.0205777	0.102888	0.102888	0.0595161	ns
ROSMAP	Dorsolateral Prefrontal Cortex	Frontal lobe	RNA-Seq	AD-NCI	FPKM	ETV6	-0.164067	-1.12044	-0.306208	-0.0219261	0.0238064	0.129762	0.0238064	0.0238064	0.119032	0.0595161	0.0595161	ns
MSBB	Inferior Frontal Gyrus	Frontal lobe	RNA-Seq	AD-NCI	CPM	ETV6	0.0507612	1.03581	-0.0664009	0.167923	0.394008	0.520389	0.394008	0.394008	1	0.65668	0.520899	ns
MSBB	Superior Temporal Gyrus	Temporal lobe	RNA-Seq	AD-NCI	CPM	ETV6	0.0482791	1.03403	-0.0687022	0.16526	0.416719	0.59049	0.416719	0.416719	1	0.520899	0.520899	ns
MSBB	Frontal Pole	Frontal lobe	RNA-Seq	AD-NCI	CPM	ETV6	0.00830943	1.00578	-0.10313	0.119749	0.883312	0.968417	0.883312	0.883312	1	0.883312	0.883312	ns
MSBB	Parahippocampal Gyrus	Limbic system	RNA-Seq	AD-NCI	CPM	ETV7	0.126738	1.09182	-0.0288228	0.282299	0.109675	0.269531	0.109675	0.109675	0.548374	0.548374	0.414011	ns
MSBB	Superior Temporal Gyrus	Temporal lobe	RNA-Seq	AD-NCI	CPM	ETV7	0.100246	1.07196	-0.0536817	0.254174	0.200556	0.384694	0.200556	0.200556	1	0.501391	0.414011	ns
ROSMAP	Dorsolateral Prefrontal Cortex	Frontal lobe	RNA-Seq	AD-NCI	FPKM	ETV7	-0.110329	-1.07947	-0.298015	0.0773562	0.248407	0.628773	0.248407	0.248407	1	0.414011	0.414011	ns
MSBB	Inferior Frontal Gyrus	Frontal lobe	RNA-Seq	AD-NCI	CPM	ETV7	-0.0336144	-1.02357	-0.173081	0.105852	0.63517	0.730947	0.63517	0.63517	1	0.793962	0.670944	ns
MSBB	Frontal Pole	Frontal lobe	RNA-Seq	AD-NCI	CPM	ETV7	0.0316207	1.02216	-0.114855	0.178097	0.670944	0.898207	0.670944	0.670944	1	0.670944	0.670944	ns
MSBB	Parahippocampal Gyrus	Limbic system	RNA-Seq	AD-NCI	CPM	EXT1	-0.103676	-1.07451	-0.17326	-0.0340908	0.00371179	0.0295187	0.00371179	0.00371179	0.018559	0.018559	0.018559	dn
ROSMAP	Dorsolateral Prefrontal Cortex	Frontal lobe	RNA-Seq	AD-NCI	FPKM	EXT1	-0.189271	-1.14019	-0.34241	-0.0361323	0.0155673	0.094205	0.0155673	0.0155673	0.0778364	0.0389182	0.0389182	dn
MSBB	Superior Temporal Gyrus	Temporal lobe	RNA-Seq	AD-NCI	CPM	EXT1	-0.0622733	-1.04411	-0.131579	0.00703188	0.0779468	0.240253	0.0779468	0.0779468	0.389734	0.129911	0.129911	ns
MSBB	Frontal Pole	Frontal lobe	RNA-Seq	AD-NCI	CPM	EXT1	0.00227745	1.00158	-0.07133	0.0758849	0.951435	0.987754	0.951435	0.951435	1	1	0.977589	ns
MSBB	Inferior Frontal Gyrus	Frontal lobe	RNA-Seq	AD-NCI	CPM	EXT1	-0.00109225	-1.00076	-0.0776533	0.0754688	0.977589	0.985752	0.977589	0.977589	1	0.977589	0.977589	ns
MSBB	Superior Temporal Gyrus	Temporal lobe	RNA-Seq	AD-NCI	CPM	FAM134B	-0.144274	-1.10517	-0.250903	-0.0376443	0.00825472	0.111331	0.00825472	0.00825472	0.0412736	0.0412736	0.0412736	dn
ROSMAP	Dorsolateral Prefrontal Cortex	Frontal lobe	RNA-Seq	AD-NCI	FPKM	FAM134B	-0.169644	-1.12478	-0.317738	-0.0215498	0.024881	0.133925	0.024881	0.024881	0.124405	0.0622026	0.0622026	ns
MSBB	Parahippocampal Gyrus	Limbic system	RNA-Seq	AD-NCI	CPM	FAM134B	-0.0108639	-1.00756	-0.125072	0.103344	0.851329	0.922278	0.851329	0.851329	1	1	0.975629	ns
MSBB	Inferior Frontal Gyrus	Frontal lobe	RNA-Seq	AD-NCI	CPM	FAM134B	-0.00563414	-1.00391	-0.121442	0.110174	0.923682	0.949212	0.923682	0.923682	1	1	0.975629	ns
MSBB	Frontal Pole	Frontal lobe	RNA-Seq	AD-NCI	CPM	FAM134B	-0.00215646	-1.0015	-0.141109	0.136796	0.975629	0.99392	0.975629	0.975629	1	0.975629	0.975629	ns
MSBB	Parahippocampal Gyrus	Limbic system	RNA-Seq	AD-NCI	CPM	FAM46A	0.31247	1.24183	0.0968707	0.528069	0.00473804	0.0346156	0.00473804	0.00473804	0.0236902	0.0236902	0.020961	up
MSBB	Inferior Frontal Gyrus	Frontal lobe	RNA-Seq	AD-NCI	CPM	FAM46A	0.213771	1.15972	0.0554332	0.372109	0.00838441	0.0403463	0.00838441	0.00838441	0.041922	0.020961	0.020961	up
ROSMAP	Dorsolateral Prefrontal Cortex	Frontal lobe	RNA-Seq	AD-NCI	FPKM	FAM46A	0.140428	1.10223	0.0119555	0.2689	0.032257	0.161634	0.032257	0.032257	0.161285	0.0537617	0.0537617	ns
MSBB	Frontal Pole	Frontal lobe	RNA-Seq	AD-NCI	CPM	FAM46A	0.1882	1.13934	-0.00072933	0.377129	0.0508833	0.453469	0.0508833	0.0508833	0.254417	0.0636042	0.0636042	ns
MSBB	Superior Temporal Gyrus	Temporal lobe	RNA-Seq	AD-NCI	CPM	FAM46A	0.121766	1.08807	-0.0704241	0.313957	0.213003	0.3979	0.213003	0.213003	1	0.213003	0.213003	ns
MSBB	Parahippocampal Gyrus	Limbic system	RNA-Seq	AD-NCI	CPM	FAM46C	0.132909	1.0965	-0.0854978	0.351317	0.231423	0.431232	0.231423	0.231423	1	1	0.594776	ns
MSBB	Frontal Pole	Frontal lobe	RNA-Seq	AD-NCI	CPM	FAM46C	-0.0956064	-1.06851	-0.29393	0.102717	0.343143	0.726878	0.343143	0.343143	1	0.857858	0.594776	ns
ROSMAP	Dorsolateral Prefrontal Cortex	Frontal lobe	RNA-Seq	AD-NCI	FPKM	FAM46C	0.0643131	1.04559	-0.0727925	0.201419	0.356866	0.75787	0.356866	0.356866	1	0.594776	0.594776	ns
MSBB	Inferior Frontal Gyrus	Frontal lobe	RNA-Seq	AD-NCI	CPM	FAM46C	-0.0438125	-1.03083	-0.249087	0.161462	0.674354	0.762942	0.674354	0.674354	1	0.842942	0.842942	ns
MSBB	Superior Temporal Gyrus	Temporal lobe	RNA-Seq	AD-NCI	CPM	FAM46C	0.00162574	1.00113	-0.227913	0.231165	0.988871	0.993607	0.988871	0.988871	1	0.988871	0.988871	ns
MSBB	Parahippocampal Gyrus	Limbic system	RNA-Seq	AD-NCI	CPM	FBXO6	0.0642543	1.04554	-0.0200933	0.148602	0.134555	0.306973	0.134555	0.134555	0.672775	0.672775	0.371202	ns
MSBB	Superior Temporal Gyrus	Temporal lobe	RNA-Seq	AD-NCI	CPM	FBXO6	0.052589	1.03712	-0.0206636	0.125842	0.158434	0.338906	0.158434	0.158434	0.792169	0.396084	0.371202	ns
ROSMAP	Dorsolateral Prefrontal Cortex	Frontal lobe	RNA-Seq	AD-NCI	FPKM	FBXO6	-0.0540131	-1.03815	-0.140982	0.0329556	0.222721	0.584974	0.222721	0.222721	1	0.371202	0.371202	ns
MSBB	Inferior Frontal Gyrus	Frontal lobe	RNA-Seq	AD-NCI	CPM	FBXO6	0.0208463	1.01455	-0.0576109	0.0993035	0.60096	0.702808	0.60096	0.60096	1	0.751201	0.720432	ns
MSBB	Frontal Pole	Frontal lobe	RNA-Seq	AD-NCI	CPM	FBXO6	-0.0168135	-1.01172	-0.109279	0.075652	0.720432	0.918417	0.720432	0.720432	1	0.720432	0.720432	ns
MSBB	Frontal Pole	Frontal lobe	RNA-Seq	AD-NCI	CPM	FCGR1A	-0.118423	-1.08555	-0.404744	0.167897	0.415903	0.77174	0.415903	0.415903	1	1	0.906408	ns
ROSMAP	Dorsolateral Prefrontal Cortex	Frontal lobe	RNA-Seq	AD-NCI	FPKM	FCGR1A	-0.072612	-1.05162	-0.363548	0.218324	0.623824	1	0.623824	0.623824	1	1	0.906408	ns
MSBB	Inferior Frontal Gyrus	Frontal lobe	RNA-Seq	AD-NCI	CPM	FCGR1A	0.0499441	1.03522	-0.260278	0.360166	0.751263	0.824911	0.751263	0.751263	1	1	0.906408	ns
MSBB	Parahippocampal Gyrus	Limbic system	RNA-Seq	AD-NCI	CPM	FCGR1A	0.044176	1.03109	-0.259935	0.348287	0.774729	0.8776	0.774729	0.774729	1	0.968411	0.906408	ns
MSBB	Superior Temporal Gyrus	Temporal lobe	RNA-Seq	AD-NCI	CPM	FCGR1A	-0.0185179	-1.01292	-0.328708	0.291672	0.906408	0.946736	0.906408	0.906408	1	0.906408	0.906408	ns
MSBB	Superior Temporal Gyrus	Temporal lobe	RNA-Seq	AD-NCI	CPM	FFAR2	0.174928	1.12891	0.00785564	0.342001	0.0402497	0.181405	0.0402497	0.0402497	0.201248	0.201248	0.201248	ns
ROSMAP	Dorsolateral Prefrontal Cortex	Frontal lobe	RNA-Seq	AD-NCI	FPKM	FFAR2	0.157551	1.11539	-0.0331692	0.348271	0.105122	0.376256	0.105122	0.105122	0.525612	0.262806	0.262806	ns
MSBB	Inferior Frontal Gyrus	Frontal lobe	RNA-Seq	AD-NCI	CPM	FFAR2	0.112093	1.0808	-0.0512086	0.275395	0.177449	0.293175	0.177449	0.177449	0.887247	0.295749	0.276099	ns
MSBB	Parahippocampal Gyrus	Limbic system	RNA-Seq	AD-NCI	CPM	FFAR2	0.102575	1.07369	-0.0621836	0.267333	0.220879	0.419085	0.220879	0.220879	1	0.276099	0.276099	ns
MSBB	Frontal Pole	Frontal lobe	RNA-Seq	AD-NCI	CPM	FFAR2	-0.0344838	-1.02419	-0.174781	0.105813	0.6286	0.880052	0.6286	0.6286	1	0.6286	0.6286	ns
ROSMAP	Dorsolateral Prefrontal Cortex	Frontal lobe	RNA-Seq	AD-NCI	FPKM	FKBP5	0.372527	1.29462	0.198008	0.547046	3.41795e-05	0.00112965	3.41795e-05	3.41795e-05	0.000170898	0.000170898	0.000170898	up
MSBB	Parahippocampal Gyrus	Limbic system	RNA-Seq	AD-NCI	CPM	FKBP5	0.308543	1.23846	0.0645752	0.552511	0.0134749	0.0675649	0.0134749	0.0134749	0.0673745	0.0336873	0.0336873	up
MSBB	Superior Temporal Gyrus	Temporal lobe	RNA-Seq	AD-NCI	CPM	FKBP5	0.124017	1.08976	-0.0937685	0.341802	0.262833	0.448526	0.262833	0.262833	1	0.438055	0.329312	ns
MSBB	Inferior Frontal Gyrus	Frontal lobe	RNA-Seq	AD-NCI	CPM	FKBP5	0.128439	1.09311	-0.0973784	0.354256	0.26345	0.388437	0.26345	0.26345	1	0.329312	0.329312	ns
MSBB	Frontal Pole	Frontal lobe	RNA-Seq	AD-NCI	CPM	FKBP5	0.100788	1.07236	-0.124775	0.326351	0.379514	0.749356	0.379514	0.379514	1	0.379514	0.379514	ns
MSBB	Superior Temporal Gyrus	Temporal lobe	RNA-Seq	AD-NCI	CPM	FNDC3B	0.119538	1.08639	0.0150051	0.224072	0.0252198	0.154384	0.0252198	0.0252198	0.126099	0.126099	0.122403	ns
MSBB	Inferior Frontal Gyrus	Frontal lobe	RNA-Seq	AD-NCI	CPM	FNDC3B	0.112106	1.0808	0.000515177	0.223696	0.0489613	0.122998	0.0489613	0.0489613	0.244806	0.122403	0.122403	ns
MSBB	Parahippocampal Gyrus	Limbic system	RNA-Seq	AD-NCI	CPM	FNDC3B	0.0848954	1.06061	-0.0192566	0.189047	0.109505	0.269329	0.109505	0.109505	0.547523	0.182508	0.182508	ns
ROSMAP	Dorsolateral Prefrontal Cortex	Frontal lobe	RNA-Seq	AD-NCI	FPKM	FNDC3B	0.0568946	1.04022	-0.0639108	0.1777	0.35494	0.755504	0.35494	0.35494	1	0.443675	0.443675	ns
MSBB	Frontal Pole	Frontal lobe	RNA-Seq	AD-NCI	CPM	FNDC3B	0.00434178	1.00301	-0.0978348	0.106518	0.93334	0.984157	0.93334	0.93334	1	0.93334	0.93334	ns
ROSMAP	Dorsolateral Prefrontal Cortex	Frontal lobe	RNA-Seq	AD-NCI	FPKM	FNDC4	-0.260116	-1.19757	-0.368747	-0.151484	3.59174e-06	0.000242462	3.59174e-06	3.59174e-06	1.79587e-05	1.79587e-05	1.79587e-05	dn
MSBB	Frontal Pole	Frontal lobe	RNA-Seq	AD-NCI	CPM	FNDC4	-0.179761	-1.1327	-0.27868	-0.0808428	0.000419683	0.198738	0.000419683	0.000419683	0.00209842	0.00104921	0.00104921	dn
MSBB	Parahippocampal Gyrus	Limbic system	RNA-Seq	AD-NCI	CPM	FNDC4	-0.117479	-1.08484	-0.21522	-0.0197375	0.0187603	0.0841563	0.0187603	0.0187603	0.0938014	0.0312671	0.0312671	dn
MSBB	Superior Temporal Gyrus	Temporal lobe	RNA-Seq	AD-NCI	CPM	FNDC4	-0.0985675	-1.07071	-0.201694	0.00455931	0.0609184	0.215635	0.0609184	0.0609184	0.304592	0.076148	0.076148	ns
MSBB	Inferior Frontal Gyrus	Frontal lobe	RNA-Seq	AD-NCI	CPM	FNDC4	-0.0773446	-1.05507	-0.167663	0.0129738	0.0928616	0.189165	0.0928616	0.0928616	0.464308	0.0928616	0.0928616	ns
MSBB	Inferior Frontal Gyrus	Frontal lobe	RNA-Seq	AD-NCI	CPM	FUT4	0.216626	1.16201	0.105783	0.327469	0.000155546	0.00492895	0.000155546	0.000155546	0.000777732	0.000777732	0.000777732	up
MSBB	Frontal Pole	Frontal lobe	RNA-Seq	AD-NCI	CPM	FUT4	0.140838	1.10255	0.0349015	0.246775	0.00939926	0.33572	0.00939926	0.00939926	0.0469963	0.0234982	0.0234982	up
MSBB	Parahippocampal Gyrus	Limbic system	RNA-Seq	AD-NCI	CPM	FUT4	0.112399	1.08102	0.0122448	0.212554	0.0280498	0.110231	0.0280498	0.0280498	0.140249	0.0467496	0.0467496	up
MSBB	Superior Temporal Gyrus	Temporal lobe	RNA-Seq	AD-NCI	CPM	FUT4	0.104835	1.07537	0.00392835	0.205741	0.0418011	0.183597	0.0418011	0.0418011	0.209006	0.0522514	0.0522514	ns
ROSMAP	Dorsolateral Prefrontal Cortex	Frontal lobe	RNA-Seq	AD-NCI	FPKM	FUT4	0.0180227	1.01257	-0.0815132	0.117559	0.721964	1	0.721964	0.721964	1	0.721964	0.721964	ns
MSBB	Superior Temporal Gyrus	Temporal lobe	RNA-Seq	AD-NCI	CPM	G6PC	0.101729	1.07306	0.0228395	0.180619	0.011754	0.12325	0.011754	0.011754	0.0587699	0.0587699	0.0587699	ns
ROSMAP	Dorsolateral Prefrontal Cortex	Frontal lobe	RNA-Seq	AD-NCI	FPKM	G6PC	0.0242172	1.01693	-0.0136547	0.0620891	0.209355	0.561558	0.209355	0.209355	1	0.523387	0.523387	ns
MSBB	Frontal Pole	Frontal lobe	RNA-Seq	AD-NCI	CPM	G6PC	0.0305868	1.02143	-0.0519265	0.1131	0.465853	0.802163	0.465853	0.465853	1	0.776421	0.585117	ns
MSBB	Inferior Frontal Gyrus	Frontal lobe	RNA-Seq	AD-NCI	CPM	G6PC	0.0190036	1.01326	-0.0375746	0.0755819	0.508591	0.624114	0.508591	0.508591	1	0.635739	0.585117	ns
MSBB	Parahippocampal Gyrus	Limbic system	RNA-Seq	AD-NCI	CPM	G6PC	0.0179399	1.01251	-0.046784	0.0826638	0.585117	0.750685	0.585117	0.585117	1	0.585117	0.585117	ns
MSBB	Inferior Frontal Gyrus	Frontal lobe	RNA-Seq	AD-NCI	CPM	GAK	0.108672	1.07824	0.0400016	0.177343	0.00206668	0.0181391	0.00206668	0.00206668	0.0103334	0.0103334	0.0103334	up
MSBB	Superior Temporal Gyrus	Temporal lobe	RNA-Seq	AD-NCI	CPM	GAK	0.0855701	1.06111	0.0162547	0.154885	0.0157977	0.134118	0.0157977	0.0157977	0.0789884	0.0394942	0.0394942	up
ROSMAP	Dorsolateral Prefrontal Cortex	Frontal lobe	RNA-Seq	AD-NCI	FPKM	GAK	-0.140515	-1.1023	-0.26928	-0.0117495	0.0325423	0.162752	0.0325423	0.0325423	0.162712	0.0542372	0.0542372	ns
MSBB	Frontal Pole	Frontal lobe	RNA-Seq	AD-NCI	CPM	GAK	0.0233314	1.0163	-0.0609795	0.107642	0.586066	0.862166	0.586066	0.586066	1	0.732583	0.612472	ns
MSBB	Parahippocampal Gyrus	Limbic system	RNA-Seq	AD-NCI	CPM	GAK	0.0254617	1.01781	-0.0735463	0.12447	0.612472	0.771426	0.612472	0.612472	1	0.612472	0.612472	ns
ROSMAP	Dorsolateral Prefrontal Cortex	Frontal lobe	RNA-Seq	AD-NCI	FPKM	GALNT2	-0.142679	-1.10395	-0.23584	-0.0495183	0.00278303	0.0261589	0.00278303	0.00278303	0.0139151	0.0139151	0.0139151	dn
MSBB	Parahippocampal Gyrus	Limbic system	RNA-Seq	AD-NCI	CPM	GALNT2	0.0764324	1.05441	-0.00334063	0.156205	0.0602855	0.181716	0.0602855	0.0602855	0.301428	0.150714	0.150714	ns
MSBB	Inferior Frontal Gyrus	Frontal lobe	RNA-Seq	AD-NCI	CPM	GALNT2	0.0413977	1.02911	-0.0268543	0.10965	0.233149	0.355488	0.233149	0.233149	1	0.388582	0.388582	ns
MSBB	Superior Temporal Gyrus	Temporal lobe	RNA-Seq	AD-NCI	CPM	GALNT2	0.0279226	1.01954	-0.0505264	0.106372	0.483581	0.648149	0.483581	0.483581	1	0.604476	0.509402	ns
MSBB	Frontal Pole	Frontal lobe	RNA-Seq	AD-NCI	CPM	GALNT2	-0.0303054	-1.02123	-0.120678	0.0600672	0.509402	0.824968	0.509402	0.509402	1	0.509402	0.509402	ns
MSBB	Parahippocampal Gyrus	Limbic system	RNA-Seq	AD-NCI	CPM	GBP1	0.573374	1.488	0.289029	0.857719	0.000100041	0.00327532	0.000100041	0.000100041	0.000500203	0.000500203	0.000500203	up
MSBB	Inferior Frontal Gyrus	Frontal lobe	RNA-Seq	AD-NCI	CPM	GBP1	0.19215	1.14247	-0.0840042	0.468305	0.17162	0.286685	0.17162	0.17162	0.858101	0.429051	0.31663	ns
MSBB	Superior Temporal Gyrus	Temporal lobe	RNA-Seq	AD-NCI	CPM	GBP1	0.184696	1.13658	-0.092239	0.46163	0.189978	0.373779	0.189978	0.189978	0.94989	0.31663	0.31663	ns
ROSMAP	Dorsolateral Prefrontal Cortex	Frontal lobe	RNA-Seq	AD-NCI	FPKM	GBP1	-0.0565982	-1.04001	-0.324185	0.210989	0.677664	1	0.677664	0.677664	1	0.84708	0.84708	ns
MSBB	Frontal Pole	Frontal lobe	RNA-Seq	AD-NCI	CPM	GBP1	0.00539385	1.00375	-0.262596	0.273383	0.968397	0.992331	0.968397	0.968397	1	0.968397	0.968397	ns
MSBB	Parahippocampal Gyrus	Limbic system	RNA-Seq	AD-NCI	CPM	GBP2	0.50023	1.41444	0.234378	0.766082	0.000272751	0.00586761	0.000272751	0.000272751	0.00136375	0.00136375	0.00136375	up
MSBB	Inferior Frontal Gyrus	Frontal lobe	RNA-Seq	AD-NCI	CPM	GBP2	0.322741	1.2507	0.0835915	0.561891	0.00841095	0.0403781	0.00841095	0.00841095	0.0420548	0.0210274	0.0210274	up
MSBB	Superior Temporal Gyrus	Temporal lobe	RNA-Seq	AD-NCI	CPM	GBP2	0.258474	1.19621	0.0130385	0.503909	0.0391117	0.179312	0.0391117	0.0391117	0.195558	0.0651861	0.0651861	ns
ROSMAP	Dorsolateral Prefrontal Cortex	Frontal lobe	RNA-Seq	AD-NCI	FPKM	GBP2	0.163038	1.11964	-0.0811223	0.407199	0.189937	0.533927	0.189937	0.189937	0.949684	0.237421	0.237421	ns
MSBB	Frontal Pole	Frontal lobe	RNA-Seq	AD-NCI	CPM	GBP2	0.0927635	1.06641	-0.138393	0.32392	0.429887	0.780824	0.429887	0.429887	1	0.429887	0.429887	ns
MSBB	Parahippocampal Gyrus	Limbic system	RNA-Seq	AD-NCI	CPM	GBP3	0.38059	1.30187	0.157077	0.604103	0.000950924	0.0124626	0.000950924	0.000950924	0.00475462	0.00475462	0.00475462	up
ROSMAP	Dorsolateral Prefrontal Cortex	Frontal lobe	RNA-Seq	AD-NCI	FPKM	GBP3	0.234913	1.17684	-0.00462524	0.474451	0.0545654	0.238707	0.0545654	0.0545654	0.272827	0.136413	0.0986896	ns
MSBB	Inferior Frontal Gyrus	Frontal lobe	RNA-Seq	AD-NCI	CPM	GBP3	0.236571	1.17819	-0.00928311	0.482425	0.0592138	0.139531	0.0592138	0.0592138	0.296069	0.0986896	0.0986896	ns
MSBB	Superior Temporal Gyrus	Temporal lobe	RNA-Seq	AD-NCI	CPM	GBP3	0.14967	1.10932	-0.0903249	0.389666	0.220235	0.40534	0.220235	0.220235	1	0.275294	0.275294	ns
MSBB	Frontal Pole	Frontal lobe	RNA-Seq	AD-NCI	CPM	GBP3	0.091741	1.06566	-0.120558	0.304041	0.395363	0.757812	0.395363	0.395363	1	0.395363	0.395363	ns
MSBB	Inferior Frontal Gyrus	Frontal lobe	RNA-Seq	AD-NCI	CPM	GBP4	0.438692	1.35537	0.214004	0.663379	0.000157784	0.00494437	0.000157784	0.000157784	0.000788922	0.000788922	0.000788922	up
MSBB	Parahippocampal Gyrus	Limbic system	RNA-Seq	AD-NCI	CPM	GBP4	0.385417	1.30624	0.138384	0.63245	0.00240402	0.0221953	0.00240402	0.00240402	0.0120201	0.00601005	0.00601005	up
MSBB	Superior Temporal Gyrus	Temporal lobe	RNA-Seq	AD-NCI	CPM	GBP4	0.276827	1.21153	0.0349097	0.518744	0.0251241	0.154063	0.0251241	0.0251241	0.125621	0.0418735	0.0418735	up
MSBB	Frontal Pole	Frontal lobe	RNA-Seq	AD-NCI	CPM	GBP4	0.151663	1.11085	-0.0684306	0.371757	0.175853	0.594769	0.175853	0.175853	0.879267	0.219817	0.219817	ns
ROSMAP	Dorsolateral Prefrontal Cortex	Frontal lobe	RNA-Seq	AD-NCI	FPKM	GBP4	0.0951587	1.06818	-0.118138	0.308455	0.380845	0.789359	0.380845	0.380845	1	0.380845	0.380845	ns
MSBB	Parahippocampal Gyrus	Limbic system	RNA-Seq	AD-NCI	CPM	GBP5	0.357395	1.28111	0.122417	0.592374	0.00306918	0.0260903	0.00306918	0.00306918	0.0153459	0.0153459	0.0153459	up
MSBB	Inferior Frontal Gyrus	Frontal lobe	RNA-Seq	AD-NCI	CPM	GBP5	0.320331	1.24862	0.0814585	0.559204	0.00882547	0.041637	0.00882547	0.00882547	0.0441273	0.0220637	0.0220637	up
MSBB	Superior Temporal Gyrus	Temporal lobe	RNA-Seq	AD-NCI	CPM	GBP5	0.217075	1.16237	-0.0353858	0.469536	0.0915354	0.258105	0.0915354	0.0915354	0.457677	0.152559	0.152559	ns
MSBB	Frontal Pole	Frontal lobe	RNA-Seq	AD-NCI	CPM	GBP5	0.114446	1.08256	-0.0984307	0.327322	0.29054	0.69044	0.29054	0.29054	1	0.363176	0.363176	ns
ROSMAP	Dorsolateral Prefrontal Cortex	Frontal lobe	RNA-Seq	AD-NCI	FPKM	GBP5	0.0400234	1.02813	-0.159625	0.239672	0.693614	1	0.693614	0.693614	1	0.693614	0.693614	ns
MSBB	Superior Temporal Gyrus	Temporal lobe	RNA-Seq	AD-NCI	CPM	GCA	-0.105914	-1.07618	-0.223022	0.0111947	0.0760383	0.237024	0.0760383	0.0760383	0.380191	0.380191	0.353957	ns
ROSMAP	Dorsolateral Prefrontal Cortex	Frontal lobe	RNA-Seq	AD-NCI	FPKM	GCA	-0.121287	-1.0877	-0.283205	0.0406302	0.141583	0.461434	0.141583	0.141583	0.707914	0.353957	0.353957	ns
MSBB	Frontal Pole	Frontal lobe	RNA-Seq	AD-NCI	CPM	GCA	-0.076973	-1.0548	-0.203382	0.0494363	0.231426	0.644291	0.231426	0.231426	1	0.385709	0.385709	ns
MSBB	Parahippocampal Gyrus	Limbic system	RNA-Seq	AD-NCI	CPM	GCA	0.0154085	1.01074	-0.123575	0.154392	0.82709	0.907859	0.82709	0.82709	1	1	0.965606	ns
MSBB	Inferior Frontal Gyrus	Frontal lobe	RNA-Seq	AD-NCI	CPM	GCA	-0.00295236	-1.00205	-0.137773	0.131868	0.965606	0.978061	0.965606	0.965606	1	0.965606	0.965606	ns
MSBB	Parahippocampal Gyrus	Limbic system	RNA-Seq	AD-NCI	CPM	GCH1	0.194013	1.14394	-0.00844572	0.396471	0.0602429	0.181645	0.0602429	0.0602429	0.301214	0.301214	0.212191	ns
MSBB	Inferior Frontal Gyrus	Frontal lobe	RNA-Seq	AD-NCI	CPM	GCH1	0.151032	1.11036	-0.0209464	0.32301	0.0848766	0.178126	0.0848766	0.0848766	0.424383	0.212191	0.212191	ns
ROSMAP	Dorsolateral Prefrontal Cortex	Frontal lobe	RNA-Seq	AD-NCI	FPKM	GCH1	0.0558104	1.03944	-0.0948871	0.206508	0.46686	0.896244	0.46686	0.46686	1	0.7781	0.624476	ns
MSBB	Frontal Pole	Frontal lobe	RNA-Seq	AD-NCI	CPM	GCH1	0.0613163	1.04342	-0.117364	0.239996	0.499581	0.820005	0.499581	0.499581	1	0.624476	0.624476	ns
MSBB	Superior Temporal Gyrus	Temporal lobe	RNA-Seq	AD-NCI	CPM	GCH1	0.0212896	1.01487	-0.173677	0.216256	0.829734	0.89885	0.829734	0.829734	1	0.829734	0.829734	ns
ROSMAP	Dorsolateral Prefrontal Cortex	Frontal lobe	RNA-Seq	AD-NCI	FPKM	GEM	0.594336	1.50978	0.363547	0.825124	6.63431e-07	7.04915e-05	6.63431e-07	6.63431e-07	3.31716e-06	3.31716e-06	3.31716e-06	up
MSBB	Parahippocampal Gyrus	Limbic system	RNA-Seq	AD-NCI	CPM	GEM	0.555088	1.46926	0.281545	0.828632	9.07282e-05	0.00311172	9.07282e-05	9.07282e-05	0.000453641	0.00022682	0.00022682	up
MSBB	Inferior Frontal Gyrus	Frontal lobe	RNA-Seq	AD-NCI	CPM	GEM	0.239404	1.1805	0.0009308	0.477877	0.0491206	0.123213	0.0491206	0.0491206	0.245603	0.0818677	0.0818677	ns
MSBB	Superior Temporal Gyrus	Temporal lobe	RNA-Seq	AD-NCI	CPM	GEM	0.214944	1.16066	-0.0180933	0.447982	0.0704384	0.229949	0.0704384	0.0704384	0.352192	0.088048	0.088048	ns
MSBB	Frontal Pole	Frontal lobe	RNA-Seq	AD-NCI	CPM	GEM	0.083902	1.05988	-0.154288	0.322092	0.488306	0.814225	0.488306	0.488306	1	0.488306	0.488306	ns
ROSMAP	Dorsolateral Prefrontal Cortex	Frontal lobe	RNA-Seq	AD-NCI	FPKM	GJA4	0.347057	1.27196	0.120003	0.574111	0.00283643	0.0264915	0.00283643	0.00283643	0.0141821	0.0141821	0.0141821	up
MSBB	Parahippocampal Gyrus	Limbic system	RNA-Seq	AD-NCI	CPM	GJA4	0.218414	1.16345	0.0128629	0.423966	0.0374156	0.133614	0.0374156	0.0374156	0.187078	0.0935391	0.0935391	ns
MSBB	Superior Temporal Gyrus	Temporal lobe	RNA-Seq	AD-NCI	CPM	GJA4	0.168591	1.12396	-0.0315065	0.368689	0.0981982	0.265935	0.0981982	0.0981982	0.490991	0.163664	0.154564	ns
MSBB	Inferior Frontal Gyrus	Frontal lobe	RNA-Seq	AD-NCI	CPM	GJA4	0.153446	1.11222	-0.0422407	0.349134	0.123651	0.229089	0.123651	0.123651	0.618256	0.154564	0.154564	ns
MSBB	Frontal Pole	Frontal lobe	RNA-Seq	AD-NCI	CPM	GJA4	0.00602951	1.00419	-0.186048	0.198107	0.950729	0.987493	0.950729	0.950729	1	0.950729	0.950729	ns
ROSMAP	Dorsolateral Prefrontal Cortex	Frontal lobe	RNA-Seq	AD-NCI	FPKM	GK	-0.218629	-1.16363	-0.375364	-0.0618941	0.00639362	0.0486896	0.00639362	0.00639362	0.0319681	0.0319681	0.0319681	dn
MSBB	Superior Temporal Gyrus	Temporal lobe	RNA-Seq	AD-NCI	CPM	GK	-0.0349832	-1.02454	-0.125682	0.0557156	0.447808	0.617199	0.447808	0.447808	1	1	0.69612	ns
MSBB	Frontal Pole	Frontal lobe	RNA-Seq	AD-NCI	CPM	GK	0.0347071	1.02435	-0.0872791	0.156693	0.575578	0.856751	0.575578	0.575578	1	0.959296	0.69612	ns
MSBB	Parahippocampal Gyrus	Limbic system	RNA-Seq	AD-NCI	CPM	GK	-0.0223913	-1.01564	-0.132416	0.0876333	0.688485	0.823514	0.688485	0.688485	1	0.860606	0.69612	ns
MSBB	Inferior Frontal Gyrus	Frontal lobe	RNA-Seq	AD-NCI	CPM	GK	0.0209006	1.01459	-0.0844536	0.126255	0.69612	0.780403	0.69612	0.69612	1	0.69612	0.69612	ns
ROSMAP	Dorsolateral Prefrontal Cortex	Frontal lobe	RNA-Seq	AD-NCI	FPKM	GLRX	-0.244666	-1.18482	-0.435274	-0.0540584	0.0120263	0.0775323	0.0120263	0.0120263	0.0601317	0.0601317	0.0601317	ns
MSBB	Superior Temporal Gyrus	Temporal lobe	RNA-Seq	AD-NCI	CPM	GLRX	-0.130752	-1.09486	-0.280319	0.0188162	0.086285	0.251465	0.086285	0.086285	0.431425	0.215713	0.215713	ns
MSBB	Frontal Pole	Frontal lobe	RNA-Seq	AD-NCI	CPM	GLRX	-0.0827651	-1.05905	-0.242781	0.0772505	0.309174	0.702948	0.309174	0.309174	1	0.51529	0.51529	ns
MSBB	Inferior Frontal Gyrus	Frontal lobe	RNA-Seq	AD-NCI	CPM	GLRX	-0.0607227	-1.04299	-0.226889	0.105444	0.472068	0.591804	0.472068	0.472068	1	0.590085	0.51684	ns
MSBB	Parahippocampal Gyrus	Limbic system	RNA-Seq	AD-NCI	CPM	GLRX	-0.0476026	-1.03355	-0.192217	0.0970116	0.51684	0.69769	0.51684	0.51684	1	0.51684	0.51684	ns
MSBB	Parahippocampal Gyrus	Limbic system	RNA-Seq	AD-NCI	CPM	GMPR	0.633639	1.55147	0.388496	0.878783	8.50171e-07	0.000291371	8.50171e-07	8.50171e-07	4.25086e-06	4.25086e-06	4.25086e-06	up
ROSMAP	Dorsolateral Prefrontal Cortex	Frontal lobe	RNA-Seq	AD-NCI	FPKM	GMPR	0.344408	1.26963	0.151814	0.537001	0.000493914	0.00737887	0.000493914	0.000493914	0.00246957	0.00123478	0.00123478	up
MSBB	Inferior Frontal Gyrus	Frontal lobe	RNA-Seq	AD-NCI	CPM	GMPR	0.2971	1.22867	0.0973347	0.496865	0.0037452	0.025405	0.0037452	0.0037452	0.018726	0.006242	0.00495259	up
MSBB	Superior Temporal Gyrus	Temporal lobe	RNA-Seq	AD-NCI	CPM	GMPR	0.338863	1.26476	0.109635	0.56809	0.00396207	0.0964117	0.00396207	0.00396207	0.0198104	0.00495259	0.00495259	up
MSBB	Frontal Pole	Frontal lobe	RNA-Seq	AD-NCI	CPM	GMPR	0.202937	1.15104	-0.0107127	0.416586	0.062537	0.469435	0.062537	0.062537	0.312685	0.062537	0.062537	ns
MSBB	Superior Temporal Gyrus	Temporal lobe	RNA-Seq	AD-NCI	CPM	GPX2	0.264019	1.20082	0.0809253	0.447113	0.00492608	0.100389	0.00492608	0.00492608	0.0246304	0.0246304	0.0246304	up
MSBB	Inferior Frontal Gyrus	Frontal lobe	RNA-Seq	AD-NCI	CPM	GPX2	0.142207	1.10359	-0.0456942	0.330107	0.137208	0.245518	0.137208	0.137208	0.686041	0.343021	0.27001	ns
MSBB	Parahippocampal Gyrus	Limbic system	RNA-Seq	AD-NCI	CPM	GPX2	0.119044	1.08601	-0.0482468	0.286334	0.162006	0.345058	0.162006	0.162006	0.810031	0.27001	0.27001	ns
MSBB	Frontal Pole	Frontal lobe	RNA-Seq	AD-NCI	CPM	GPX2	0.106087	1.07631	-0.0678119	0.279987	0.230562	0.643858	0.230562	0.230562	1	0.288203	0.288203	ns
ROSMAP	Dorsolateral Prefrontal Cortex	Frontal lobe	RNA-Seq	AD-NCI	FPKM	GPX2	0.057229	1.04047	-0.160149	0.274607	0.604929	1	0.604929	0.604929	1	0.604929	0.604929	ns
MSBB	Parahippocampal Gyrus	Limbic system	RNA-Seq	AD-NCI	CPM	GTPBP1	0.130882	1.09496	0.0443209	0.217444	0.00324313	0.0269551	0.00324313	0.00324313	0.0162157	0.0162157	0.0162157	up
ROSMAP	Dorsolateral Prefrontal Cortex	Frontal lobe	RNA-Seq	AD-NCI	FPKM	GTPBP1	-0.112774	-1.08131	-0.20316	-0.0223871	0.014619	0.0898834	0.014619	0.014619	0.0730949	0.0365474	0.0365474	dn
MSBB	Superior Temporal Gyrus	Temporal lobe	RNA-Seq	AD-NCI	CPM	GTPBP1	0.0415765	1.02924	-0.0363954	0.119548	0.294315	0.478817	0.294315	0.294315	1	0.490526	0.468936	ns
MSBB	Inferior Frontal Gyrus	Frontal lobe	RNA-Seq	AD-NCI	CPM	GTPBP1	0.0277946	1.01945	-0.044129	0.0997183	0.447006	0.569856	0.447006	0.447006	1	0.558757	0.468936	ns
MSBB	Frontal Pole	Frontal lobe	RNA-Seq	AD-NCI	CPM	GTPBP1	-0.0318534	-1.02232	-0.118382	0.0546747	0.468936	0.803635	0.468936	0.468936	1	0.468936	0.468936	ns
MSBB	Inferior Frontal Gyrus	Frontal lobe	RNA-Seq	AD-NCI	CPM	GTPBP2	0.0862707	1.06162	0.0145769	0.157965	0.0185917	0.0661889	0.0185917	0.0185917	0.0929584	0.0929584	0.0821545	ns
ROSMAP	Dorsolateral Prefrontal Cortex	Frontal lobe	RNA-Seq	AD-NCI	FPKM	GTPBP2	-0.112813	-1.08133	-0.216384	-0.0092421	0.0328618	0.164026	0.0328618	0.0328618	0.164309	0.0821545	0.0821545	ns
MSBB	Frontal Pole	Frontal lobe	RNA-Seq	AD-NCI	CPM	GTPBP2	-0.07758	-1.05525	-0.166857	0.0116971	0.0882018	0.501982	0.0882018	0.0882018	0.441009	0.147003	0.147003	ns
MSBB	Parahippocampal Gyrus	Limbic system	RNA-Seq	AD-NCI	CPM	GTPBP2	0.0558801	1.03949	-0.0215322	0.133292	0.156077	0.336799	0.156077	0.156077	0.780383	0.195096	0.186611	ns
MSBB	Superior Temporal Gyrus	Temporal lobe	RNA-Seq	AD-NCI	CPM	GTPBP2	0.052202	1.03685	-0.0254735	0.129878	0.186611	0.370273	0.186611	0.186611	0.933057	0.186611	0.186611	ns
MSBB	Inferior Frontal Gyrus	Frontal lobe	RNA-Seq	AD-NCI	CPM	GZMB	0.136488	1.09923	0.0131058	0.25987	0.030317	0.0896996	0.030317	0.030317	0.151585	0.151585	0.151585	ns
MSBB	Superior Temporal Gyrus	Temporal lobe	RNA-Seq	AD-NCI	CPM	GZMB	0.0940142	1.06734	-0.0350447	0.223073	0.152438	0.332114	0.152438	0.152438	0.76219	0.381095	0.381095	ns
MSBB	Parahippocampal Gyrus	Limbic system	RNA-Seq	AD-NCI	CPM	GZMB	0.082659	1.05897	-0.0528081	0.218126	0.230174	0.43024	0.230174	0.230174	1	0.383624	0.383624	ns
MSBB	Frontal Pole	Frontal lobe	RNA-Seq	AD-NCI	CPM	GZMB	-0.0417567	-1.02937	-0.181364	0.0978506	0.556175	0.848449	0.556175	0.556175	1	0.695218	0.646907	ns
ROSMAP	Dorsolateral Prefrontal Cortex	Frontal lobe	RNA-Seq	AD-NCI	FPKM	GZMB	0.0681764	1.04839	-0.224299	0.360652	0.646907	1	0.646907	0.646907	1	0.646907	0.646907	ns
MSBB	Inferior Frontal Gyrus	Frontal lobe	RNA-Seq	AD-NCI	CPM	HEG1	0.245918	1.18585	0.108549	0.383288	0.000513066	0.00869972	0.000513066	0.000513066	0.00256533	0.00256533	0.00236693	up
MSBB	Parahippocampal Gyrus	Limbic system	RNA-Seq	AD-NCI	CPM	HEG1	0.285079	1.21848	0.117722	0.452436	0.000946773	0.0124479	0.000946773	0.000946773	0.00473387	0.00236693	0.00236693	up
MSBB	Superior Temporal Gyrus	Temporal lobe	RNA-Seq	AD-NCI	CPM	HEG1	0.219361	1.16422	0.0621769	0.376545	0.00646932	0.104785	0.00646932	0.00646932	0.0323466	0.0107822	0.0107822	up
MSBB	Frontal Pole	Frontal lobe	RNA-Seq	AD-NCI	CPM	HEG1	0.0877831	1.06274	-0.0528775	0.228444	0.220054	0.635384	0.220054	0.220054	1	0.275067	0.275067	ns
ROSMAP	Dorsolateral Prefrontal Cortex	Frontal lobe	RNA-Seq	AD-NCI	FPKM	HEG1	0.0625082	1.04428	-0.0865465	0.211563	0.410048	0.828045	0.410048	0.410048	1	0.410048	0.410048	ns
ROSMAP	Dorsolateral Prefrontal Cortex	Frontal lobe	RNA-Seq	AD-NCI	FPKM	HERC6	-0.215405	-1.16103	-0.369663	-0.0611478	0.00633744	0.0483738	0.00633744	0.00633744	0.0316872	0.0316872	0.0316872	dn
MSBB	Superior Temporal Gyrus	Temporal lobe	RNA-Seq	AD-NCI	CPM	HERC6	-0.0622453	-1.04409	-0.162465	0.0379746	0.222122	0.407611	0.222122	0.222122	1	0.555305	0.555305	ns
MSBB	Inferior Frontal Gyrus	Frontal lobe	RNA-Seq	AD-NCI	CPM	HERC6	-0.0541169	-1.03822	-0.168729	0.0604947	0.352998	0.479218	0.352998	0.352998	1	0.58833	0.58833	ns
MSBB	Parahippocampal Gyrus	Limbic system	RNA-Seq	AD-NCI	CPM	HERC6	-0.0388204	-1.02727	-0.151407	0.0737664	0.497154	0.683054	0.497154	0.497154	1	0.621443	0.621443	ns
MSBB	Frontal Pole	Frontal lobe	RNA-Seq	AD-NCI	CPM	HERC6	0.0245446	1.01716	-0.108634	0.157723	0.716809	0.916634	0.716809	0.716809	1	0.716809	0.716809	ns
ROSMAP	Dorsolateral Prefrontal Cortex	Frontal lobe	RNA-Seq	AD-NCI	FPKM	HES4	-0.702073	-1.62684	-1.03711	-0.367034	4.70976e-05	0.0014053	4.70976e-05	4.70976e-05	0.000235488	0.000235488	0.000235488	dn
MSBB	Frontal Pole	Frontal lobe	RNA-Seq	AD-NCI	CPM	HES4	-0.273965	-1.20913	-0.444566	-0.103365	0.001769	0.260957	0.001769	0.001769	0.008845	0.0044225	0.0044225	dn
MSBB	Parahippocampal Gyrus	Limbic system	RNA-Seq	AD-NCI	CPM	HES4	-0.119909	-1.08667	-0.300697	0.0608793	0.192295	0.384043	0.192295	0.192295	0.961477	0.320492	0.320492	ns
MSBB	Inferior Frontal Gyrus	Frontal lobe	RNA-Seq	AD-NCI	CPM	HES4	-0.0787987	-1.05614	-0.233369	0.0757717	0.316051	0.441832	0.316051	0.316051	1	0.395063	0.395063	ns
MSBB	Superior Temporal Gyrus	Temporal lobe	RNA-Seq	AD-NCI	CPM	HES4	-0.08961	-1.06408	-0.316467	0.137247	0.436954	0.607688	0.436954	0.436954	1	0.436954	0.436954	ns
ROSMAP	Dorsolateral Prefrontal Cortex	Frontal lobe	RNA-Seq	AD-NCI	FPKM	HESX1	-0.338036	-1.26403	-0.566618	-0.109454	0.00386368	0.0333782	0.00386368	0.00386368	0.0193184	0.0193184	0.0193184	dn
MSBB	Frontal Pole	Frontal lobe	RNA-Seq	AD-NCI	CPM	HESX1	0.0847396	1.0605	-0.0264305	0.19591	0.134477	0.553974	0.134477	0.134477	0.672387	0.336194	0.227575	ns
MSBB	Superior Temporal Gyrus	Temporal lobe	RNA-Seq	AD-NCI	CPM	HESX1	0.0963849	1.06909	-0.0307639	0.223534	0.136545	0.31368	0.136545	0.136545	0.682726	0.227575	0.227575	ns
MSBB	Parahippocampal Gyrus	Limbic system	RNA-Seq	AD-NCI	CPM	HESX1	0.0274609	1.01922	-0.103445	0.158367	0.679425	0.817018	0.679425	0.679425	1	0.849281	0.849281	ns
MSBB	Inferior Frontal Gyrus	Frontal lobe	RNA-Seq	AD-NCI	CPM	HESX1	0.00767712	1.00534	-0.12346	0.138814	0.908228	0.938397	0.908228	0.908228	1	0.908228	0.908228	ns
MSBB	Parahippocampal Gyrus	Limbic system	RNA-Seq	AD-NCI	CPM	HK2	0.333298	1.25989	0.107488	0.559108	0.00403777	0.0311961	0.00403777	0.00403777	0.0201889	0.0201889	0.0201889	up
ROSMAP	Dorsolateral Prefrontal Cortex	Frontal lobe	RNA-Seq	AD-NCI	FPKM	HK2	0.307027	1.23716	0.0801328	0.533922	0.00814159	0.0582172	0.00814159	0.00814159	0.0407079	0.020354	0.020354	up
MSBB	Inferior Frontal Gyrus	Frontal lobe	RNA-Seq	AD-NCI	CPM	HK2	0.243352	1.18374	0.0485734	0.438131	0.0145884	0.0568908	0.0145884	0.0145884	0.072942	0.024314	0.024314	up
MSBB	Frontal Pole	Frontal lobe	RNA-Seq	AD-NCI	CPM	HK2	0.119835	1.08661	-0.0903209	0.329991	0.262347	0.667713	0.262347	0.262347	1	0.327934	0.327934	ns
MSBB	Superior Temporal Gyrus	Temporal lobe	RNA-Seq	AD-NCI	CPM	HK2	0.0533537	1.03767	-0.153845	0.260553	0.61218	0.7475	0.61218	0.61218	1	0.61218	0.61218	ns
MSBB	Inferior Frontal Gyrus	Frontal lobe	RNA-Seq	AD-NCI	CPM	HLA-C	0.196556	1.14596	0.0202108	0.372901	0.0290977	0.0873872	0.0290977	0.0290977	0.145488	0.145488	0.102558	ns
MSBB	Parahippocampal Gyrus	Limbic system	RNA-Seq	AD-NCI	CPM	HLA-C	0.168666	1.12402	0.00695341	0.330378	0.0410233	0.141114	0.0410233	0.0410233	0.205117	0.102558	0.102558	ns
MSBB	Superior Temporal Gyrus	Temporal lobe	RNA-Seq	AD-NCI	CPM	HLA-C	0.138534	1.10079	-0.0327515	0.309819	0.112325	0.283486	0.112325	0.112325	0.561626	0.187209	0.163458	ns
ROSMAP	Dorsolateral Prefrontal Cortex	Frontal lobe	RNA-Seq	AD-NCI	FPKM	HLA-C	0.22742	1.17074	-0.067887	0.522727	0.130766	0.43735	0.130766	0.130766	0.653831	0.163458	0.163458	ns
MSBB	Frontal Pole	Frontal lobe	RNA-Seq	AD-NCI	CPM	HLA-C	-0.0155766	-1.01086	-0.214077	0.182924	0.877246	0.966368	0.877246	0.877246	1	0.877246	0.877246	ns
MSBB	Parahippocampal Gyrus	Limbic system	RNA-Seq	AD-NCI	CPM	HLA-E	0.254543	1.19296	0.0891659	0.41992	0.00274192	0.0241838	0.00274192	0.00274192	0.0137096	0.0137096	0.0137096	up
ROSMAP	Dorsolateral Prefrontal Cortex	Frontal lobe	RNA-Seq	AD-NCI	FPKM	HLA-E	0.160624	1.11777	0.0287182	0.29253	0.0171478	0.101469	0.0171478	0.0171478	0.0857388	0.0428694	0.0428694	up
MSBB	Superior Temporal Gyrus	Temporal lobe	RNA-Seq	AD-NCI	CPM	HLA-E	0.180994	1.13366	-0.000580467	0.362569	0.0507299	0.199157	0.0507299	0.0507299	0.253649	0.0845498	0.07625	ns
MSBB	Inferior Frontal Gyrus	Frontal lobe	RNA-Seq	AD-NCI	CPM	HLA-E	0.162278	1.11905	-0.00755786	0.332113	0.061	0.142266	0.061	0.061	0.305	0.07625	0.07625	ns
MSBB	Frontal Pole	Frontal lobe	RNA-Seq	AD-NCI	CPM	HLA-E	-0.0360701	-1.02532	-0.218267	0.146127	0.696809	0.909047	0.696809	0.696809	1	0.696809	0.696809	ns
MSBB	Inferior Frontal Gyrus	Frontal lobe	RNA-Seq	AD-NCI	CPM	HLA-F	0.270782	1.20646	0.105794	0.435771	0.0014127	0.0148559	0.0014127	0.0014127	0.00706348	0.00706348	0.00706348	up
MSBB	Parahippocampal Gyrus	Limbic system	RNA-Seq	AD-NCI	CPM	HLA-F	0.154741	1.11322	0.00319641	0.306286	0.0454081	0.150512	0.0454081	0.0454081	0.22704	0.11352	0.11352	ns
MSBB	Superior Temporal Gyrus	Temporal lobe	RNA-Seq	AD-NCI	CPM	HLA-F	0.144828	1.1056	-0.0199919	0.309647	0.0846881	0.249047	0.0846881	0.0846881	0.423441	0.141147	0.141147	ns
MSBB	Frontal Pole	Frontal lobe	RNA-Seq	AD-NCI	CPM	HLA-F	-0.0399822	-1.0281	-0.197255	0.11729	0.616877	0.875967	0.616877	0.616877	1	0.771097	0.771097	ns
ROSMAP	Dorsolateral Prefrontal Cortex	Frontal lobe	RNA-Seq	AD-NCI	FPKM	HLA-F	-0.0095171	-1.00662	-0.151591	0.132557	0.895258	1	0.895258	0.895258	1	0.895258	0.895258	ns
MSBB	Parahippocampal Gyrus	Limbic system	RNA-Seq	AD-NCI	CPM	HLA-G	0.146247	1.10669	-0.0442397	0.336733	0.131544	0.30265	0.131544	0.131544	0.65772	0.65772	0.405355	ns
MSBB	Superior Temporal Gyrus	Temporal lobe	RNA-Seq	AD-NCI	CPM	HLA-G	0.137935	1.10033	-0.0785401	0.354411	0.210413	0.394821	0.210413	0.210413	1	0.526032	0.405355	ns
MSBB	Inferior Frontal Gyrus	Frontal lobe	RNA-Seq	AD-NCI	CPM	HLA-G	0.117573	1.08491	-0.0804839	0.31563	0.243213	0.366612	0.243213	0.243213	1	0.405355	0.405355	ns
MSBB	Frontal Pole	Frontal lobe	RNA-Seq	AD-NCI	CPM	HLA-G	-0.0624202	-1.04422	-0.253719	0.128879	0.520875	0.830095	0.520875	0.520875	1	0.651093	0.651093	ns
ROSMAP	Dorsolateral Prefrontal Cortex	Frontal lobe	RNA-Seq	AD-NCI	FPKM	HLA-G	0.0158247	1.01103	-0.0960882	0.127738	0.781094	1	0.781094	0.781094	1	0.781094	0.781094	ns
MSBB	Parahippocampal Gyrus	Limbic system	RNA-Seq	AD-NCI	CPM	HPSE	0.390915	1.31122	0.200814	0.581016	7.36354e-05	0.00275209	7.36354e-05	7.36354e-05	0.000368177	0.000368177	0.000348414	up
MSBB	Inferior Frontal Gyrus	Frontal lobe	RNA-Seq	AD-NCI	CPM	HPSE	0.324593	1.25231	0.159736	0.489451	0.000139366	0.00463601	0.000139366	0.000139366	0.000696829	0.000348414	0.000348414	up
MSBB	Frontal Pole	Frontal lobe	RNA-Seq	AD-NCI	CPM	HPSE	0.227747	1.171	0.0786704	0.376823	0.00290728	0.282828	0.00290728	0.00290728	0.0145364	0.00484547	0.00484547	up
MSBB	Superior Temporal Gyrus	Temporal lobe	RNA-Seq	AD-NCI	CPM	HPSE	0.152675	1.11163	-0.0292111	0.334562	0.0994509	0.267758	0.0994509	0.0994509	0.497255	0.124314	0.124314	ns
ROSMAP	Dorsolateral Prefrontal Cortex	Frontal lobe	RNA-Seq	AD-NCI	FPKM	HPSE	-0.0348165	-1.02443	-0.204304	0.134671	0.686443	1	0.686443	0.686443	1	0.686443	0.686443	ns
MSBB	Inferior Frontal Gyrus	Frontal lobe	RNA-Seq	AD-NCI	CPM	IDO1	0.0926673	1.06634	0.0157468	0.169588	0.0184575	0.0659318	0.0184575	0.0184575	0.0922875	0.0922875	0.0500903	ns
MSBB	Superior Temporal Gyrus	Temporal lobe	RNA-Seq	AD-NCI	CPM	IDO1	0.110736	1.07978	0.0175967	0.203876	0.0200361	0.143973	0.0200361	0.0200361	0.100181	0.0500903	0.0500903	ns
MSBB	Frontal Pole	Frontal lobe	RNA-Seq	AD-NCI	CPM	IDO1	0.0563029	1.0398	-0.0353266	0.147932	0.227219	0.641629	0.227219	0.227219	1	0.378698	0.293149	ns
ROSMAP	Dorsolateral Prefrontal Cortex	Frontal lobe	RNA-Seq	AD-NCI	FPKM	IDO1	-0.0664626	-1.04715	-0.176231	0.0433054	0.234519	0.605883	0.234519	0.234519	1	0.293149	0.293149	ns
MSBB	Parahippocampal Gyrus	Limbic system	RNA-Seq	AD-NCI	CPM	IDO1	0.0241465	1.01688	-0.0475409	0.0958339	0.507144	0.690469	0.507144	0.507144	1	0.507144	0.507144	ns
ROSMAP	Dorsolateral Prefrontal Cortex	Frontal lobe	RNA-Seq	AD-NCI	FPKM	IFI16	0.397894	1.31758	0.210566	0.585223	3.72843e-05	0.00120241	3.72843e-05	3.72843e-05	0.000186422	0.000186422	0.000186422	up
MSBB	Parahippocampal Gyrus	Limbic system	RNA-Seq	AD-NCI	CPM	IFI16	0.350587	1.27508	0.155867	0.545306	0.000486267	0.0083939	0.000486267	0.000486267	0.00243133	0.00121567	0.00121567	up
MSBB	Inferior Frontal Gyrus	Frontal lobe	RNA-Seq	AD-NCI	CPM	IFI16	0.232013	1.17447	0.0385592	0.425467	0.0189814	0.0670614	0.0189814	0.0189814	0.094907	0.0316357	0.0316357	up
MSBB	Superior Temporal Gyrus	Temporal lobe	RNA-Seq	AD-NCI	CPM	IFI16	0.168183	1.12364	-0.0291279	0.365495	0.0943637	0.261534	0.0943637	0.0943637	0.471819	0.117955	0.117955	ns
MSBB	Frontal Pole	Frontal lobe	RNA-Seq	AD-NCI	CPM	IFI16	0.112287	1.08094	-0.0659235	0.290498	0.215663	0.630942	0.215663	0.215663	1	0.215663	0.215663	ns
MSBB	Superior Temporal Gyrus	Temporal lobe	RNA-Seq	AD-NCI	CPM	IFI27	0.164381	1.12069	-0.0185427	0.347305	0.077916	0.240241	0.077916	0.077916	0.38958	0.38958	0.202784	ns
MSBB	Inferior Frontal Gyrus	Frontal lobe	RNA-Seq	AD-NCI	CPM	IFI27	0.167985	1.12349	-0.0209564	0.356927	0.0811135	0.172701	0.0811135	0.0811135	0.405568	0.202784	0.202784	ns
MSBB	Frontal Pole	Frontal lobe	RNA-Seq	AD-NCI	CPM	IFI27	-0.138711	-1.10092	-0.354756	0.0773341	0.207102	0.622982	0.207102	0.207102	1	0.345171	0.345171	ns
ROSMAP	Dorsolateral Prefrontal Cortex	Frontal lobe	RNA-Seq	AD-NCI	FPKM	IFI27	0.0582246	1.04118	-0.102029	0.218478	0.475339	0.904965	0.475339	0.475339	1	0.594174	0.594174	ns
MSBB	Parahippocampal Gyrus	Limbic system	RNA-Seq	AD-NCI	CPM	IFI27	-0.000822034	-1.00057	-0.183446	0.181802	0.992923	0.997121	0.992923	0.992923	1	0.992923	0.992923	ns
MSBB	Inferior Frontal Gyrus	Frontal lobe	RNA-Seq	AD-NCI	CPM	IFI30	0.120348	1.087	0.000392431	0.240304	0.0492621	0.123457	0.0492621	0.0492621	0.24631	0.24631	0.113939	ns
ROSMAP	Dorsolateral Prefrontal Cortex	Frontal lobe	RNA-Seq	AD-NCI	FPKM	IFI30	0.242267	1.18285	-0.0149315	0.499465	0.0647831	0.270037	0.0647831	0.0647831	0.323915	0.161958	0.113939	ns
MSBB	Superior Temporal Gyrus	Temporal lobe	RNA-Seq	AD-NCI	CPM	IFI30	0.118534	1.08563	-0.00901638	0.246084	0.0683632	0.226812	0.0683632	0.0683632	0.341816	0.113939	0.113939	ns
MSBB	Parahippocampal Gyrus	Limbic system	RNA-Seq	AD-NCI	CPM	IFI30	0.0736024	1.05234	-0.0419499	0.189155	0.210439	0.406468	0.210439	0.210439	1	0.263049	0.263049	ns
MSBB	Frontal Pole	Frontal lobe	RNA-Seq	AD-NCI	CPM	IFI30	-0.0511578	-1.0361	-0.172577	0.0702611	0.407258	0.76585	0.407258	0.407258	1	0.407258	0.407258	ns
MSBB	Parahippocampal Gyrus	Limbic system	RNA-Seq	AD-NCI	CPM	IFI35	0.268869	1.20486	0.134623	0.403115	0.000111005	0.00348678	0.000111005	0.000111005	0.000555027	0.000555027	0.000555027	up
MSBB	Superior Temporal Gyrus	Temporal lobe	RNA-Seq	AD-NCI	CPM	IFI35	0.142866	1.1041	-0.00747275	0.293205	0.0624052	0.217721	0.0624052	0.0624052	0.312026	0.156013	0.156013	ns
MSBB	Inferior Frontal Gyrus	Frontal lobe	RNA-Seq	AD-NCI	CPM	IFI35	0.0954096	1.06837	-0.0489966	0.239816	0.194172	0.312522	0.194172	0.194172	0.97086	0.32362	0.32362	ns
ROSMAP	Dorsolateral Prefrontal Cortex	Frontal lobe	RNA-Seq	AD-NCI	FPKM	IFI35	-0.0319118	-1.02237	-0.183026	0.119202	0.678148	1	0.678148	0.678148	1	0.847685	0.780407	ns
MSBB	Frontal Pole	Frontal lobe	RNA-Seq	AD-NCI	CPM	IFI35	-0.0220216	-1.01538	-0.177496	0.133452	0.780407	0.939716	0.780407	0.780407	1	0.780407	0.780407	ns
MSBB	Inferior Frontal Gyrus	Frontal lobe	RNA-Seq	AD-NCI	CPM	IFI44	0.296663	1.2283	0.123161	0.470166	0.000893441	0.0117953	0.000893441	0.000893441	0.0044672	0.0044672	0.0044672	up
MSBB	Parahippocampal Gyrus	Limbic system	RNA-Seq	AD-NCI	CPM	IFI44	0.229182	1.17217	0.0546868	0.403678	0.0103336	0.0568528	0.0103336	0.0103336	0.0516681	0.025834	0.025834	up
MSBB	Superior Temporal Gyrus	Temporal lobe	RNA-Seq	AD-NCI	CPM	IFI44	0.192381	1.14265	0.0283982	0.356364	0.0217178	0.147561	0.0217178	0.0217178	0.108589	0.0361963	0.0361963	up
ROSMAP	Dorsolateral Prefrontal Cortex	Frontal lobe	RNA-Seq	AD-NCI	FPKM	IFI44	-0.0630603	-1.04468	-0.243101	0.11698	0.491355	0.922854	0.491355	0.491355	1	0.614194	0.576335	ns
MSBB	Frontal Pole	Frontal lobe	RNA-Seq	AD-NCI	CPM	IFI44	0.0485895	1.03425	-0.122529	0.219708	0.576335	0.856751	0.576335	0.576335	1	0.576335	0.576335	ns
MSBB	Parahippocampal Gyrus	Limbic system	RNA-Seq	AD-NCI	CPM	IFI44L	0.364245	1.28721	0.0802266	0.648263	0.0122411	0.063211	0.0122411	0.0122411	0.0612054	0.0612054	0.0612054	ns
MSBB	Inferior Frontal Gyrus	Frontal lobe	RNA-Seq	AD-NCI	CPM	IFI44L	0.297002	1.22859	0.0313028	0.562702	0.0286434	0.086584	0.0286434	0.0286434	0.143217	0.0716085	0.0716085	ns
MSBB	Superior Temporal Gyrus	Temporal lobe	RNA-Seq	AD-NCI	CPM	IFI44L	0.250467	1.18959	-0.00755587	0.508489	0.0570283	0.209544	0.0570283	0.0570283	0.285142	0.0950472	0.0950472	ns
ROSMAP	Dorsolateral Prefrontal Cortex	Frontal lobe	RNA-Seq	AD-NCI	FPKM	IFI44L	-0.17893	-1.13204	-0.45212	0.0942602	0.198538	0.541541	0.198538	0.198538	0.99269	0.248173	0.248173	ns
MSBB	Frontal Pole	Frontal lobe	RNA-Seq	AD-NCI	CPM	IFI44L	0.0438785	1.03088	-0.233661	0.321418	0.75567	0.929739	0.75567	0.75567	1	0.75567	0.75567	ns
ROSMAP	Dorsolateral Prefrontal Cortex	Frontal lobe	RNA-Seq	AD-NCI	FPKM	IFI6	-0.30002	-1.23116	-0.525992	-0.0740467	0.00941036	0.0647793	0.00941036	0.00941036	0.0470518	0.0470518	0.0470518	dn
MSBB	Superior Temporal Gyrus	Temporal lobe	RNA-Seq	AD-NCI	CPM	IFI6	-0.0715659	-1.05086	-0.247494	0.104362	0.423421	0.596458	0.423421	0.423421	1	1	0.712946	ns
MSBB	Frontal Pole	Frontal lobe	RNA-Seq	AD-NCI	CPM	IFI6	-0.0842157	-1.06011	-0.293109	0.124678	0.427767	0.77934	0.427767	0.427767	1	0.712946	0.712946	ns
MSBB	Parahippocampal Gyrus	Limbic system	RNA-Seq	AD-NCI	CPM	IFI6	0.0336861	1.02362	-0.138035	0.205407	0.699162	0.830493	0.699162	0.699162	1	0.873952	0.746844	ns
MSBB	Inferior Frontal Gyrus	Frontal lobe	RNA-Seq	AD-NCI	CPM	IFI6	0.0328403	1.02302	-0.167459	0.23314	0.746844	0.82122	0.746844	0.746844	1	0.746844	0.746844	ns
MSBB	Parahippocampal Gyrus	Limbic system	RNA-Seq	AD-NCI	CPM	IFIH1	0.373891	1.29584	0.216943	0.530839	5.11881e-06	0.000709517	5.11881e-06	5.11881e-06	2.55941e-05	2.55941e-05	2.55941e-05	up
MSBB	Inferior Frontal Gyrus	Frontal lobe	RNA-Seq	AD-NCI	CPM	IFIH1	0.252036	1.19089	0.112379	0.391693	0.000463313	0.00824256	0.000463313	0.000463313	0.00231656	0.00115828	0.00115828	up
MSBB	Superior Temporal Gyrus	Temporal lobe	RNA-Seq	AD-NCI	CPM	IFIH1	0.194013	1.14394	0.055378	0.332649	0.00632512	0.104785	0.00632512	0.00632512	0.0316256	0.0105419	0.0105419	up
MSBB	Frontal Pole	Frontal lobe	RNA-Seq	AD-NCI	CPM	IFIH1	0.170454	1.12541	0.0354378	0.305469	0.0135817	0.343881	0.0135817	0.0135817	0.0679084	0.0169771	0.0169771	up
ROSMAP	Dorsolateral Prefrontal Cortex	Frontal lobe	RNA-Seq	AD-NCI	FPKM	IFIH1	0.119473	1.08634	-0.0481392	0.287084	0.16183	0.497641	0.16183	0.16183	0.809149	0.16183	0.16183	ns
ROSMAP	Dorsolateral Prefrontal Cortex	Frontal lobe	RNA-Seq	AD-NCI	FPKM	IFIT1	-0.123136	-1.0891	-0.315449	0.0691771	0.208759	0.560532	0.208759	0.208759	1	1	0.701345	ns
MSBB	Parahippocampal Gyrus	Limbic system	RNA-Seq	AD-NCI	CPM	IFIT1	-0.0754492	-1.05369	-0.218105	0.0672063	0.298073	0.503759	0.298073	0.298073	1	0.745183	0.701345	ns
MSBB	Superior Temporal Gyrus	Temporal lobe	RNA-Seq	AD-NCI	CPM	IFIT1	-0.0355743	-1.02496	-0.146796	0.0756472	0.528949	0.684244	0.528949	0.528949	1	0.881582	0.701345	ns
MSBB	Frontal Pole	Frontal lobe	RNA-Seq	AD-NCI	CPM	IFIT1	0.0326212	1.02287	-0.12418	0.189423	0.682217	0.902246	0.682217	0.682217	1	0.852772	0.701345	ns
MSBB	Inferior Frontal Gyrus	Frontal lobe	RNA-Seq	AD-NCI	CPM	IFIT1	-0.0264904	-1.01853	-0.16248	0.109499	0.701345	0.784984	0.701345	0.701345	1	0.701345	0.701345	ns
MSBB	Parahippocampal Gyrus	Limbic system	RNA-Seq	AD-NCI	CPM	IFIT2	0.237162	1.17867	0.0984125	0.375911	0.000910115	0.0121661	0.000910115	0.000910115	0.00455057	0.00455057	0.00455057	up
ROSMAP	Dorsolateral Prefrontal Cortex	Frontal lobe	RNA-Seq	AD-NCI	FPKM	IFIT2	0.18642	1.13794	0.0557288	0.317111	0.00530632	0.0424392	0.00530632	0.00530632	0.0265316	0.0132658	0.0132658	up
MSBB	Inferior Frontal Gyrus	Frontal lobe	RNA-Seq	AD-NCI	CPM	IFIT2	0.130805	1.0949	-0.00506118	0.266672	0.0590811	0.139351	0.0590811	0.0590811	0.295405	0.0984685	0.0984685	ns
MSBB	Superior Temporal Gyrus	Temporal lobe	RNA-Seq	AD-NCI	CPM	IFIT2	0.079999	1.05702	-0.0419786	0.201977	0.197411	0.381662	0.197411	0.197411	0.987054	0.246763	0.246763	ns
MSBB	Frontal Pole	Frontal lobe	RNA-Seq	AD-NCI	CPM	IFIT2	0.020604	1.01438	-0.112823	0.154031	0.761176	0.931698	0.761176	0.761176	1	0.761176	0.761176	ns
MSBB	Parahippocampal Gyrus	Limbic system	RNA-Seq	AD-NCI	CPM	IFIT3	0.182905	1.13517	0.0664738	0.299336	0.00224657	0.0212785	0.00224657	0.00224657	0.0112328	0.0112328	0.0112328	up
MSBB	Superior Temporal Gyrus	Temporal lobe	RNA-Seq	AD-NCI	CPM	IFIT3	0.12438	1.09004	0.020021	0.22874	0.0197373	0.143426	0.0197373	0.0197373	0.0986867	0.0493434	0.0493434	up
MSBB	Inferior Frontal Gyrus	Frontal lobe	RNA-Seq	AD-NCI	CPM	IFIT3	0.0860107	1.06143	-0.0413586	0.21338	0.184551	0.301442	0.184551	0.184551	0.922754	0.307585	0.307585	ns
ROSMAP	Dorsolateral Prefrontal Cortex	Frontal lobe	RNA-Seq	AD-NCI	FPKM	IFIT3	-0.0142548	-1.00993	-0.177563	0.149053	0.863791	1	0.863791	0.863791	1	1	0.903681	ns
MSBB	Frontal Pole	Frontal lobe	RNA-Seq	AD-NCI	CPM	IFIT3	-0.00879168	-1.00611	-0.151797	0.134214	0.903681	0.974951	0.903681	0.903681	1	0.903681	0.903681	ns
MSBB	Superior Temporal Gyrus	Temporal lobe	RNA-Seq	AD-NCI	CPM	IFIT5	-0.0587655	-1.04157	-0.142976	0.0254447	0.170338	0.352056	0.170338	0.170338	0.851691	0.851691	0.584927	ns
MSBB	Parahippocampal Gyrus	Limbic system	RNA-Seq	AD-NCI	CPM	IFIT5	0.0668932	1.04746	-0.0436346	0.177421	0.233971	0.434263	0.233971	0.233971	1	0.584927	0.584927	ns
MSBB	Frontal Pole	Frontal lobe	RNA-Seq	AD-NCI	CPM	IFIT5	-0.0264659	-1.01851	-0.133675	0.0807436	0.627107	0.879724	0.627107	0.627107	1	1	0.917476	ns
ROSMAP	Dorsolateral Prefrontal Cortex	Frontal lobe	RNA-Seq	AD-NCI	FPKM	IFIT5	-0.0109052	-1.00759	-0.136803	0.114993	0.864824	1	0.864824	0.864824	1	1	0.917476	ns
MSBB	Inferior Frontal Gyrus	Frontal lobe	RNA-Seq	AD-NCI	CPM	IFIT5	-0.00521881	-1.00362	-0.104397	0.0939596	0.917476	0.944963	0.917476	0.917476	1	0.917476	0.917476	ns
MSBB	Parahippocampal Gyrus	Limbic system	RNA-Seq	AD-NCI	CPM	IFITM2	0.2783	1.21276	0.0121404	0.544459	0.040525	0.140076	0.040525	0.040525	0.202625	0.202625	0.202625	ns
MSBB	Superior Temporal Gyrus	Temporal lobe	RNA-Seq	AD-NCI	CPM	IFITM2	0.198655	1.14763	-0.0631781	0.460488	0.136206	0.313225	0.136206	0.136206	0.681029	0.340514	0.340514	ns
MSBB	Inferior Frontal Gyrus	Frontal lobe	RNA-Seq	AD-NCI	CPM	IFITM2	0.164221	1.12056	-0.0918803	0.420322	0.207587	0.327817	0.207587	0.207587	1	0.345979	0.345979	ns
ROSMAP	Dorsolateral Prefrontal Cortex	Frontal lobe	RNA-Seq	AD-NCI	FPKM	IFITM2	0.102527	1.07365	-0.125899	0.330953	0.377964	0.785865	0.377964	0.377964	1	0.472455	0.472455	ns
MSBB	Frontal Pole	Frontal lobe	RNA-Seq	AD-NCI	CPM	IFITM2	0.0573288	1.04054	-0.224535	0.339192	0.688941	0.905474	0.688941	0.688941	1	0.688941	0.688941	ns
MSBB	Parahippocampal Gyrus	Limbic system	RNA-Seq	AD-NCI	CPM	IFITM3	0.34128	1.26688	0.119413	0.563147	0.00275809	0.0242491	0.00275809	0.00275809	0.0137905	0.0137905	0.0137905	up
MSBB	Superior Temporal Gyrus	Temporal lobe	RNA-Seq	AD-NCI	CPM	IFITM3	0.246592	1.1864	0.00292334	0.49026	0.0473396	0.19321	0.0473396	0.0473396	0.236698	0.118349	0.118349	ns
MSBB	Inferior Frontal Gyrus	Frontal lobe	RNA-Seq	AD-NCI	CPM	IFITM3	0.140883	1.10258	-0.0905388	0.372305	0.231441	0.353841	0.231441	0.231441	1	0.385736	0.385736	ns
ROSMAP	Dorsolateral Prefrontal Cortex	Frontal lobe	RNA-Seq	AD-NCI	FPKM	IFITM3	0.0408134	1.02869	-0.158202	0.239829	0.686942	1	0.686942	0.686942	1	0.858678	0.709041	ns
MSBB	Frontal Pole	Frontal lobe	RNA-Seq	AD-NCI	CPM	IFITM3	0.04895	1.03451	-0.209234	0.307134	0.709041	0.913401	0.709041	0.709041	1	0.709041	0.709041	ns
MSBB	Inferior Frontal Gyrus	Frontal lobe	RNA-Seq	AD-NCI	CPM	IFNGR1	0.139228	1.10132	0.00626983	0.272187	0.0402206	0.108007	0.0402206	0.0402206	0.201103	0.201103	0.10738	ns
MSBB	Parahippocampal Gyrus	Limbic system	RNA-Seq	AD-NCI	CPM	IFNGR1	0.142449	1.10378	0.00456783	0.280329	0.0429519	0.145165	0.0429519	0.0429519	0.21476	0.10738	0.10738	ns
MSBB	Superior Temporal Gyrus	Temporal lobe	RNA-Seq	AD-NCI	CPM	IFNGR1	0.0701193	1.0498	-0.063195	0.203434	0.300915	0.484706	0.300915	0.300915	1	0.501526	0.386652	ns
ROSMAP	Dorsolateral Prefrontal Cortex	Frontal lobe	RNA-Seq	AD-NCI	FPKM	IFNGR1	0.0694897	1.04935	-0.0647482	0.203728	0.309322	0.694166	0.309322	0.309322	1	0.386652	0.386652	ns
MSBB	Frontal Pole	Frontal lobe	RNA-Seq	AD-NCI	CPM	IFNGR1	-0.0287767	-1.02015	-0.174449	0.116896	0.697434	0.909557	0.697434	0.697434	1	0.697434	0.697434	ns
ROSMAP	Dorsolateral Prefrontal Cortex	Frontal lobe	RNA-Seq	AD-NCI	FPKM	IGFBP2	-0.393003	-1.31312	-0.573772	-0.212233	2.46076e-05	0.000904799	2.46076e-05	2.46076e-05	0.000123038	0.000123038	0.000123038	dn
MSBB	Superior Temporal Gyrus	Temporal lobe	RNA-Seq	AD-NCI	CPM	IGFBP2	-0.219847	-1.16461	-0.427519	-0.0121754	0.0381093	0.17781	0.0381093	0.0381093	0.190546	0.0952732	0.0952732	ns
MSBB	Parahippocampal Gyrus	Limbic system	RNA-Seq	AD-NCI	CPM	IGFBP2	0.121935	1.08819	-0.125559	0.36943	0.332286	0.538496	0.332286	0.332286	1	0.553809	0.521139	ns
MSBB	Frontal Pole	Frontal lobe	RNA-Seq	AD-NCI	CPM	IGFBP2	-0.0918444	-1.06573	-0.314385	0.130696	0.416911	0.772351	0.416911	0.416911	1	0.521139	0.521139	ns
MSBB	Inferior Frontal Gyrus	Frontal lobe	RNA-Seq	AD-NCI	CPM	IGFBP2	-0.0366792	-1.02575	-0.210507	0.137149	0.677843	0.765883	0.677843	0.677843	1	0.677843	0.677843	ns
ROSMAP	Dorsolateral Prefrontal Cortex	Frontal lobe	RNA-Seq	AD-NCI	FPKM	IL15	0.420607	1.33849	0.239377	0.601838	6.94679e-06	0.000382526	6.94679e-06	6.94679e-06	3.4734e-05	3.4734e-05	3.4734e-05	up
MSBB	Inferior Frontal Gyrus	Frontal lobe	RNA-Seq	AD-NCI	CPM	IL15	0.360787	1.28413	0.188818	0.532756	5.13064e-05	0.00298156	5.13064e-05	5.13064e-05	0.000256532	0.000128266	0.000128266	up
MSBB	Frontal Pole	Frontal lobe	RNA-Seq	AD-NCI	CPM	IL15	0.226693	1.17015	0.0555808	0.397805	0.00964616	0.33572	0.00964616	0.00964616	0.0482308	0.0160769	0.0160769	up
MSBB	Parahippocampal Gyrus	Limbic system	RNA-Seq	AD-NCI	CPM	IL15	0.2027	1.15085	0.0359188	0.369482	0.0174961	0.0804826	0.0174961	0.0174961	0.0874805	0.0218701	0.0218701	up
MSBB	Superior Temporal Gyrus	Temporal lobe	RNA-Seq	AD-NCI	CPM	IL15	0.204343	1.15216	0.0233814	0.385306	0.0270842	0.157453	0.0270842	0.0270842	0.135421	0.0270842	0.0270842	up
ROSMAP	Dorsolateral Prefrontal Cortex	Frontal lobe	RNA-Seq	AD-NCI	FPKM	IL15RA	0.213325	1.15936	0.0611349	0.365515	0.00614313	0.0472716	0.00614313	0.00614313	0.0307157	0.0307157	0.0307157	up
MSBB	Inferior Frontal Gyrus	Frontal lobe	RNA-Seq	AD-NCI	CPM	IL15RA	0.124727	1.0903	-0.0438092	0.293262	0.146077	0.257109	0.146077	0.146077	0.730386	0.365193	0.252868	ns
MSBB	Superior Temporal Gyrus	Temporal lobe	RNA-Seq	AD-NCI	CPM	IL15RA	0.107584	1.07742	-0.0595972	0.274765	0.205935	0.390112	0.205935	0.205935	1	0.343225	0.252868	ns
MSBB	Parahippocampal Gyrus	Limbic system	RNA-Seq	AD-NCI	CPM	IL15RA	0.111065	1.08002	-0.0631476	0.285277	0.210038	0.406001	0.210038	0.210038	1	0.262548	0.252868	ns
MSBB	Frontal Pole	Frontal lobe	RNA-Seq	AD-NCI	CPM	IL15RA	-0.0960361	-1.06883	-0.261125	0.0690525	0.252868	0.659603	0.252868	0.252868	1	0.252868	0.252868	ns
ROSMAP	Dorsolateral Prefrontal Cortex	Frontal lobe	RNA-Seq	AD-NCI	FPKM	IL17RB	0.355917	1.2798	0.163647	0.548188	0.000313002	0.00536065	0.000313002	0.000313002	0.00156501	0.00156501	0.00156501	up
MSBB	Inferior Frontal Gyrus	Frontal lobe	RNA-Seq	AD-NCI	CPM	IL17RB	0.226584	1.17006	0.0587524	0.394416	0.0083857	0.0403463	0.0083857	0.0083857	0.0419285	0.0209643	0.0209643	up
MSBB	Superior Temporal Gyrus	Temporal lobe	RNA-Seq	AD-NCI	CPM	IL17RB	0.176457	1.1301	0.025362	0.327551	0.0223135	0.14843	0.0223135	0.0223135	0.111567	0.0371892	0.0371892	up
MSBB	Parahippocampal Gyrus	Limbic system	RNA-Seq	AD-NCI	CPM	IL17RB	0.0843346	1.0602	-0.0649494	0.233619	0.266465	0.470422	0.266465	0.266465	1	0.333081	0.333081	ns
MSBB	Frontal Pole	Frontal lobe	RNA-Seq	AD-NCI	CPM	IL17RB	0.0733145	1.05213	-0.0852492	0.231878	0.363194	0.740692	0.363194	0.363194	1	0.363194	0.363194	ns
ROSMAP	Dorsolateral Prefrontal Cortex	Frontal lobe	RNA-Seq	AD-NCI	FPKM	IL1RN	0.136967	1.09959	-0.107683	0.381616	0.271611	0.667607	0.271611	0.271611	1	1	0.810013	ns
MSBB	Inferior Frontal Gyrus	Frontal lobe	RNA-Seq	AD-NCI	CPM	IL1RN	-0.0871895	-1.0623	-0.269999	0.0956204	0.348172	0.474707	0.348172	0.348172	1	0.87043	0.810013	ns
MSBB	Parahippocampal Gyrus	Limbic system	RNA-Seq	AD-NCI	CPM	IL1RN	0.0391151	1.02748	-0.111243	0.189474	0.608365	0.768168	0.608365	0.608365	1	1	0.810013	ns
MSBB	Superior Temporal Gyrus	Temporal lobe	RNA-Seq	AD-NCI	CPM	IL1RN	0.039431	1.02771	-0.130627	0.209489	0.64801	0.774631	0.64801	0.64801	1	0.810013	0.810013	ns
MSBB	Frontal Pole	Frontal lobe	RNA-Seq	AD-NCI	CPM	IL1RN	-0.0171279	-1.01194	-0.188803	0.154547	0.844312	0.956409	0.844312	0.844312	1	0.844312	0.844312	ns
MSBB	Inferior Frontal Gyrus	Frontal lobe	RNA-Seq	AD-NCI	CPM	IL6ST	0.090017	1.06438	-0.0167508	0.196785	0.0979907	0.196371	0.0979907	0.0979907	0.489953	0.489953	0.224525	ns
MSBB	Parahippocampal Gyrus	Limbic system	RNA-Seq	AD-NCI	CPM	IL6ST	0.0860572	1.06147	-0.020455	0.192569	0.112632	0.274172	0.112632	0.112632	0.563159	0.28158	0.224525	ns
ROSMAP	Dorsolateral Prefrontal Cortex	Frontal lobe	RNA-Seq	AD-NCI	FPKM	IL6ST	0.103342	1.07426	-0.0322277	0.238912	0.134715	0.446543	0.134715	0.134715	0.673574	0.224525	0.224525	ns
MSBB	Frontal Pole	Frontal lobe	RNA-Seq	AD-NCI	CPM	IL6ST	0.0210687	1.01471	-0.0872369	0.129374	0.701825	0.91082	0.701825	0.701825	1	0.877282	0.877282	ns
MSBB	Superior Temporal Gyrus	Temporal lobe	RNA-Seq	AD-NCI	CPM	IL6ST	-0.00681746	-1.00474	-0.096506	0.0828711	0.881004	0.931551	0.881004	0.881004	1	0.881004	0.881004	ns
MSBB	Parahippocampal Gyrus	Limbic system	RNA-Seq	AD-NCI	CPM	IMPA2	0.133584	1.09702	0.000214849	0.266953	0.0496359	0.160039	0.0496359	0.0496359	0.24818	0.24818	0.231899	ns
MSBB	Superior Temporal Gyrus	Temporal lobe	RNA-Seq	AD-NCI	CPM	IMPA2	0.108474	1.07809	-0.0252178	0.242165	0.11119	0.282057	0.11119	0.11119	0.555948	0.277974	0.231899	ns
MSBB	Inferior Frontal Gyrus	Frontal lobe	RNA-Seq	AD-NCI	CPM	IMPA2	0.101698	1.07304	-0.0333415	0.236738	0.13914	0.247939	0.13914	0.13914	0.695698	0.231899	0.231899	ns
ROSMAP	Dorsolateral Prefrontal Cortex	Frontal lobe	RNA-Seq	AD-NCI	FPKM	IMPA2	0.0835172	1.0596	-0.0529182	0.219953	0.229427	0.596531	0.229427	0.229427	1	0.286784	0.286784	ns
MSBB	Frontal Pole	Frontal lobe	RNA-Seq	AD-NCI	CPM	IMPA2	-0.0242986	-1.01699	-0.154402	0.105805	0.713188	0.914813	0.713188	0.713188	1	0.713188	0.713188	ns
MSBB	Parahippocampal Gyrus	Limbic system	RNA-Seq	AD-NCI	CPM	IRF1	0.35754	1.28124	0.161044	0.554036	0.000425093	0.0077034	0.000425093	0.000425093	0.00212546	0.00212546	0.00212546	up
MSBB	Inferior Frontal Gyrus	Frontal lobe	RNA-Seq	AD-NCI	CPM	IRF1	0.236643	1.17825	0.0467755	0.426511	0.0148252	0.0575136	0.0148252	0.0148252	0.0741261	0.0370631	0.0370631	up
MSBB	Superior Temporal Gyrus	Temporal lobe	RNA-Seq	AD-NCI	CPM	IRF1	0.199259	1.14811	0.00909234	0.389425	0.0401002	0.181055	0.0401002	0.0401002	0.200501	0.0668337	0.0668337	ns
ROSMAP	Dorsolateral Prefrontal Cortex	Frontal lobe	RNA-Seq	AD-NCI	FPKM	IRF1	0.146289	1.10672	-0.0743731	0.366951	0.19313	0.533927	0.19313	0.19313	0.965649	0.241412	0.241412	ns
MSBB	Frontal Pole	Frontal lobe	RNA-Seq	AD-NCI	CPM	IRF1	0.0492677	1.03474	-0.130133	0.228668	0.588918	0.863062	0.588918	0.588918	1	0.588918	0.588918	ns
MSBB	Parahippocampal Gyrus	Limbic system	RNA-Seq	AD-NCI	CPM	IRF2	0.197333	1.14658	0.112798	0.281868	7.71039e-06	0.000893566	7.71039e-06	7.71039e-06	3.8552e-05	3.8552e-05	3.8552e-05	up
MSBB	Inferior Frontal Gyrus	Frontal lobe	RNA-Seq	AD-NCI	CPM	IRF2	0.144149	1.10508	0.0649159	0.223382	0.000417673	0.00779502	0.000417673	0.000417673	0.00208836	0.00104418	0.00104418	up
MSBB	Superior Temporal Gyrus	Temporal lobe	RNA-Seq	AD-NCI	CPM	IRF2	0.0842647	1.06015	0.00477087	0.163759	0.0378601	0.177539	0.0378601	0.0378601	0.1893	0.0631001	0.0631001	ns
ROSMAP	Dorsolateral Prefrontal Cortex	Frontal lobe	RNA-Seq	AD-NCI	FPKM	IRF2	0.0512331	1.03615	-0.041051	0.143517	0.275632	0.67363	0.275632	0.275632	1	0.34454	0.34454	ns
MSBB	Frontal Pole	Frontal lobe	RNA-Seq	AD-NCI	CPM	IRF2	0.00219687	1.00152	-0.0857853	0.090179	0.960799	0.990009	0.960799	0.960799	1	0.960799	0.960799	ns
MSBB	Parahippocampal Gyrus	Limbic system	RNA-Seq	AD-NCI	CPM	IRF7	0.269191	1.20513	0.093735	0.444646	0.00282726	0.0246526	0.00282726	0.00282726	0.0141363	0.0141363	0.0141363	up
ROSMAP	Dorsolateral Prefrontal Cortex	Frontal lobe	RNA-Seq	AD-NCI	FPKM	IRF7	0.20622	1.15366	0.0148235	0.397616	0.0347871	0.171478	0.0347871	0.0347871	0.173935	0.0869676	0.0869676	ns
MSBB	Inferior Frontal Gyrus	Frontal lobe	RNA-Seq	AD-NCI	CPM	IRF7	0.141849	1.10332	-0.0168918	0.30059	0.0795967	0.170457	0.0795967	0.0795967	0.397983	0.132661	0.132661	ns
MSBB	Frontal Pole	Frontal lobe	RNA-Seq	AD-NCI	CPM	IRF7	-0.10163	-1.07299	-0.273854	0.0705932	0.246115	0.655024	0.246115	0.246115	1	0.307644	0.261487	ns
MSBB	Superior Temporal Gyrus	Temporal lobe	RNA-Seq	AD-NCI	CPM	IRF7	0.0898299	1.06424	-0.0674743	0.247134	0.261487	0.447224	0.261487	0.261487	1	0.261487	0.261487	ns
MSBB	Inferior Frontal Gyrus	Frontal lobe	RNA-Seq	AD-NCI	CPM	IRF9	0.330741	1.25766	0.158312	0.503171	0.000203818	0.00551132	0.000203818	0.000203818	0.00101909	0.00101909	0.00101909	up
MSBB	Parahippocampal Gyrus	Limbic system	RNA-Seq	AD-NCI	CPM	IRF9	0.238167	1.17949	0.0788605	0.397473	0.00359828	0.0289687	0.00359828	0.00359828	0.0179914	0.0089957	0.0089957	up
MSBB	Superior Temporal Gyrus	Temporal lobe	RNA-Seq	AD-NCI	CPM	IRF9	0.190618	1.14125	0.0207246	0.360512	0.0280678	0.159627	0.0280678	0.0280678	0.140339	0.0467796	0.0467796	up
ROSMAP	Dorsolateral Prefrontal Cortex	Frontal lobe	RNA-Seq	AD-NCI	FPKM	IRF9	0.0152979	1.01066	-0.0971214	0.127717	0.789135	1	0.789135	0.789135	1	0.986419	0.941724	ns
MSBB	Frontal Pole	Frontal lobe	RNA-Seq	AD-NCI	CPM	IRF9	-0.00657251	-1.00457	-0.183549	0.170404	0.941724	0.986318	0.941724	0.941724	1	0.941724	0.941724	ns
ROSMAP	Dorsolateral Prefrontal Cortex	Frontal lobe	RNA-Seq	AD-NCI	FPKM	ISG15	-0.227184	-1.17055	-0.437362	-0.0170056	0.0342118	0.169359	0.0342118	0.0342118	0.171059	0.171059	0.171059	ns
MSBB	Frontal Pole	Frontal lobe	RNA-Seq	AD-NCI	CPM	ISG15	-0.111872	-1.08063	-0.31533	0.091587	0.27973	0.680607	0.27973	0.27973	1	0.699325	0.699325	ns
MSBB	Parahippocampal Gyrus	Limbic system	RNA-Seq	AD-NCI	CPM	ISG15	-0.052596	-1.03713	-0.21288	0.107688	0.518148	0.698808	0.518148	0.518148	1	0.863581	0.863581	ns
MSBB	Superior Temporal Gyrus	Temporal lobe	RNA-Seq	AD-NCI	CPM	ISG15	0.0275173	1.01926	-0.129316	0.184351	0.729722	0.832464	0.729722	0.729722	1	0.912152	0.912152	ns
MSBB	Inferior Frontal Gyrus	Frontal lobe	RNA-Seq	AD-NCI	CPM	ISG15	0.00941431	1.00655	-0.173096	0.191925	0.919099	0.94599	0.919099	0.919099	1	0.919099	0.919099	ns
MSBB	Parahippocampal Gyrus	Limbic system	RNA-Seq	AD-NCI	CPM	ISG20	0.431287	1.34844	0.244085	0.618488	9.97437e-06	0.00100941	9.97437e-06	9.97437e-06	4.98718e-05	4.98718e-05	4.98718e-05	up
MSBB	Inferior Frontal Gyrus	Frontal lobe	RNA-Seq	AD-NCI	CPM	ISG20	0.225618	1.16928	0.071578	0.379657	0.00429388	0.0274795	0.00429388	0.00429388	0.0214694	0.0107347	0.00882984	up
ROSMAP	Dorsolateral Prefrontal Cortex	Frontal lobe	RNA-Seq	AD-NCI	FPKM	ISG20	0.291241	1.22369	0.0871024	0.49538	0.0052979	0.0424022	0.0052979	0.0052979	0.0264895	0.00882984	0.00882984	up
MSBB	Superior Temporal Gyrus	Temporal lobe	RNA-Seq	AD-NCI	CPM	ISG20	0.188238	1.13937	0.0296768	0.346799	0.0202187	0.144088	0.0202187	0.0202187	0.101094	0.0252734	0.0252734	up
MSBB	Frontal Pole	Frontal lobe	RNA-Seq	AD-NCI	CPM	ISG20	0.151526	1.11074	-0.00986641	0.312918	0.0656098	0.472601	0.0656098	0.0656098	0.328049	0.0656098	0.0656098	ns
MSBB	Inferior Frontal Gyrus	Frontal lobe	RNA-Seq	AD-NCI	CPM	JAK2	0.168151	1.12362	0.0874379	0.248865	5.76145e-05	0.00310675	5.76145e-05	5.76145e-05	0.000288072	0.000288072	0.000288072	up
MSBB	Frontal Pole	Frontal lobe	RNA-Seq	AD-NCI	CPM	JAK2	0.0966066	1.06926	0.0149242	0.178289	0.0206609	0.376517	0.0206609	0.0206609	0.103305	0.0516524	0.0516524	ns
MSBB	Parahippocampal Gyrus	Limbic system	RNA-Seq	AD-NCI	CPM	JAK2	0.0506013	1.0357	-0.0341455	0.135348	0.240287	0.441792	0.240287	0.240287	1	0.400479	0.381345	ns
ROSMAP	Dorsolateral Prefrontal Cortex	Frontal lobe	RNA-Seq	AD-NCI	FPKM	JAK2	-0.0794984	-1.05665	-0.231727	0.0727299	0.305076	0.694166	0.305076	0.305076	1	0.381345	0.381345	ns
MSBB	Superior Temporal Gyrus	Temporal lobe	RNA-Seq	AD-NCI	CPM	JAK2	0.022137	1.01546	-0.0581111	0.102385	0.587075	0.728954	0.587075	0.587075	1	0.587075	0.587075	ns
MSBB	Parahippocampal Gyrus	Limbic system	RNA-Seq	AD-NCI	CPM	JUNB	0.222523	1.16677	-0.0495566	0.494602	0.108322	0.26726	0.108322	0.108322	0.541608	0.541608	0.541608	ns
MSBB	Frontal Pole	Frontal lobe	RNA-Seq	AD-NCI	CPM	JUNB	-0.124611	-1.09021	-0.364817	0.115595	0.307742	0.702249	0.307742	0.307742	1	0.769356	0.644191	ns
ROSMAP	Dorsolateral Prefrontal Cortex	Frontal lobe	RNA-Seq	AD-NCI	FPKM	JUNB	-0.106344	-1.0765	-0.350538	0.13785	0.392299	0.804541	0.392299	0.392299	1	0.653831	0.644191	ns
MSBB	Superior Temporal Gyrus	Temporal lobe	RNA-Seq	AD-NCI	CPM	JUNB	-0.0852903	-1.0609	-0.343365	0.172785	0.515353	0.674058	0.515353	0.515353	1	0.644191	0.644191	ns
MSBB	Inferior Frontal Gyrus	Frontal lobe	RNA-Seq	AD-NCI	CPM	JUNB	-0.0293067	-1.02052	-0.254504	0.195891	0.797771	0.859366	0.797771	0.797771	1	0.797771	0.797771	ns
MSBB	Parahippocampal Gyrus	Limbic system	RNA-Seq	AD-NCI	CPM	KIAA0040	0.061996	1.04391	-0.105298	0.22929	0.465598	0.657128	0.465598	0.465598	1	1	0.901279	ns
MSBB	Superior Temporal Gyrus	Temporal lobe	RNA-Seq	AD-NCI	CPM	KIAA0040	0.0517807	1.03654	-0.105186	0.208748	0.51612	0.674671	0.51612	0.51612	1	1	0.901279	ns
ROSMAP	Dorsolateral Prefrontal Cortex	Frontal lobe	RNA-Seq	AD-NCI	FPKM	KIAA0040	0.0905539	1.06478	-0.318835	0.499943	0.663802	1	0.663802	0.663802	1	1	0.901279	ns
MSBB	Inferior Frontal Gyrus	Frontal lobe	RNA-Seq	AD-NCI	CPM	KIAA0040	-0.01725	-1.01203	-0.169215	0.134715	0.823144	0.877509	0.823144	0.823144	1	1	0.901279	ns
MSBB	Frontal Pole	Frontal lobe	RNA-Seq	AD-NCI	CPM	KIAA0040	-0.00900731	-1.00626	-0.151938	0.133924	0.901279	0.974379	0.901279	0.901279	1	0.901279	0.901279	ns
MSBB	Parahippocampal Gyrus	Limbic system	RNA-Seq	AD-NCI	CPM	LAMP3	0.13294	1.09653	0.0219805	0.243899	0.0191364	0.0851464	0.0191364	0.0191364	0.0956822	0.0956822	0.0567971	ns
ROSMAP	Dorsolateral Prefrontal Cortex	Frontal lobe	RNA-Seq	AD-NCI	FPKM	LAMP3	0.152079	1.11117	0.0126234	0.291535	0.0326576	0.163215	0.0326576	0.0326576	0.163288	0.081644	0.0567971	ns
MSBB	Superior Temporal Gyrus	Temporal lobe	RNA-Seq	AD-NCI	CPM	LAMP3	0.155065	1.11347	0.0117647	0.298365	0.0340783	0.170546	0.0340783	0.0340783	0.170391	0.0567971	0.0567971	ns
MSBB	Frontal Pole	Frontal lobe	RNA-Seq	AD-NCI	CPM	LAMP3	0.0939976	1.06732	-0.0274633	0.215458	0.128658	0.545634	0.128658	0.128658	0.643291	0.160823	0.160823	ns
MSBB	Inferior Frontal Gyrus	Frontal lobe	RNA-Seq	AD-NCI	CPM	LAMP3	0.0894243	1.06395	-0.0418145	0.220663	0.180633	0.296832	0.180633	0.180633	0.903167	0.180633	0.180633	ns
MSBB	Parahippocampal Gyrus	Limbic system	RNA-Seq	AD-NCI	CPM	LAP3	0.148882	1.10871	0.00556813	0.292197	0.0418243	0.142781	0.0418243	0.0418243	0.209121	0.209121	0.159256	ns
MSBB	Frontal Pole	Frontal lobe	RNA-Seq	AD-NCI	CPM	LAP3	-0.139487	-1.10151	-0.286993	0.0080187	0.0637024	0.469822	0.0637024	0.0637024	0.318512	0.159256	0.159256	ns
ROSMAP	Dorsolateral Prefrontal Cortex	Frontal lobe	RNA-Seq	AD-NCI	FPKM	LAP3	-0.0570656	-1.04035	-0.222715	0.108584	0.498504	0.930799	0.498504	0.498504	1	0.83084	0.83084	ns
MSBB	Superior Temporal Gyrus	Temporal lobe	RNA-Seq	AD-NCI	CPM	LAP3	0.00144917	1.001	-0.145677	0.148575	0.984523	0.991565	0.984523	0.984523	1	1	0.988928	ns
MSBB	Inferior Frontal Gyrus	Frontal lobe	RNA-Seq	AD-NCI	CPM	LAP3	-0.00109928	-1.00076	-0.157087	0.154888	0.988928	0.992982	0.988928	0.988928	1	0.988928	0.988928	ns
MSBB	Inferior Frontal Gyrus	Frontal lobe	RNA-Seq	AD-NCI	CPM	LEPR	0.220763	1.16535	0.0313961	0.41013	0.0225397	0.0744526	0.0225397	0.0225397	0.112698	0.112698	0.112698	ns
MSBB	Frontal Pole	Frontal lobe	RNA-Seq	AD-NCI	CPM	LEPR	0.238801	1.18001	-0.0224648	0.500067	0.0730206	0.480814	0.0730206	0.0730206	0.365103	0.182551	0.182551	ns
MSBB	Parahippocampal Gyrus	Limbic system	RNA-Seq	AD-NCI	CPM	LEPR	0.0589376	1.0417	-0.121208	0.239083	0.519391	0.699621	0.519391	0.519391	1	0.865651	0.816905	ns
ROSMAP	Dorsolateral Prefrontal Cortex	Frontal lobe	RNA-Seq	AD-NCI	FPKM	LEPR	-0.0320354	-1.02245	-0.172282	0.108211	0.653524	1	0.653524	0.653524	1	0.816905	0.816905	ns
MSBB	Superior Temporal Gyrus	Temporal lobe	RNA-Seq	AD-NCI	CPM	LEPR	-0.00142068	-1.00099	-0.171294	0.168452	0.986859	0.992835	0.986859	0.986859	1	0.986859	0.986859	ns
MSBB	Superior Temporal Gyrus	Temporal lobe	RNA-Seq	AD-NCI	CPM	LGALS3	0.119614	1.08644	-0.0664713	0.3057	0.206445	0.390588	0.206445	0.206445	1	1	0.606729	ns
MSBB	Parahippocampal Gyrus	Limbic system	RNA-Seq	AD-NCI	CPM	LGALS3	0.0923323	1.06609	-0.0690052	0.25367	0.260301	0.463154	0.260301	0.260301	1	0.650753	0.606729	ns
MSBB	Inferior Frontal Gyrus	Frontal lobe	RNA-Seq	AD-NCI	CPM	LGALS3	0.0861596	1.06154	-0.100562	0.272881	0.364037	0.490405	0.364037	0.364037	1	0.606729	0.606729	ns
MSBB	Frontal Pole	Frontal lobe	RNA-Seq	AD-NCI	CPM	LGALS3	-0.0254892	-1.01782	-0.215849	0.164871	0.792124	0.94314	0.792124	0.792124	1	0.990156	0.849952	ns
ROSMAP	Dorsolateral Prefrontal Cortex	Frontal lobe	RNA-Seq	AD-NCI	FPKM	LGALS3	-0.0158819	-1.01107	-0.180875	0.149111	0.849952	1	0.849952	0.849952	1	0.849952	0.849952	ns
MSBB	Inferior Frontal Gyrus	Frontal lobe	RNA-Seq	AD-NCI	CPM	LGALS9	0.366686	1.28939	0.184659	0.548712	9.84954e-05	0.0039482	9.84954e-05	9.84954e-05	0.000492477	0.000492477	0.000492477	up
MSBB	Parahippocampal Gyrus	Limbic system	RNA-Seq	AD-NCI	CPM	LGALS9	0.293012	1.2252	0.114792	0.471233	0.00140312	0.0158705	0.00140312	0.00140312	0.00701559	0.00350779	0.00350779	up
ROSMAP	Dorsolateral Prefrontal Cortex	Frontal lobe	RNA-Seq	AD-NCI	FPKM	LGALS9	0.239345	1.18046	0.0762292	0.40246	0.00414555	0.0352488	0.00414555	0.00414555	0.0207278	0.00690925	0.00690925	up
MSBB	Superior Temporal Gyrus	Temporal lobe	RNA-Seq	AD-NCI	CPM	LGALS9	0.240856	1.18169	0.0435848	0.438128	0.0169675	0.136342	0.0169675	0.0169675	0.0848374	0.0212094	0.0212094	up
MSBB	Frontal Pole	Frontal lobe	RNA-Seq	AD-NCI	CPM	LGALS9	0.109911	1.07916	-0.0860307	0.305852	0.270173	0.673787	0.270173	0.270173	1	0.270173	0.270173	ns
ROSMAP	Dorsolateral Prefrontal Cortex	Frontal lobe	RNA-Seq	AD-NCI	FPKM	LGMN	-0.319689	-1.24806	-0.430747	-0.208631	3.13755e-08	8.1153e-06	3.13755e-08	3.13755e-08	1.56877e-07	1.56877e-07	1.56877e-07	dn
MSBB	Superior Temporal Gyrus	Temporal lobe	RNA-Seq	AD-NCI	CPM	LGMN	-0.10433	-1.075	-0.196084	-0.0125763	0.0260479	0.155772	0.0260479	0.0260479	0.130239	0.0651197	0.0651197	ns
MSBB	Inferior Frontal Gyrus	Frontal lobe	RNA-Seq	AD-NCI	CPM	LGMN	-0.100544	-1.07218	-0.196498	-0.00459026	0.0400921	0.107847	0.0400921	0.0400921	0.20046	0.0668201	0.0668201	ns
MSBB	Parahippocampal Gyrus	Limbic system	RNA-Seq	AD-NCI	CPM	LGMN	-0.0488538	-1.03444	-0.1323	0.034592	0.249537	0.452374	0.249537	0.249537	1	0.311921	0.311921	ns
MSBB	Frontal Pole	Frontal lobe	RNA-Seq	AD-NCI	CPM	LGMN	-0.0586856	-1.04152	-0.175077	0.0577058	0.321486	0.713059	0.321486	0.321486	1	0.321486	0.321486	ns
MSBB	Parahippocampal Gyrus	Limbic system	RNA-Seq	AD-NCI	CPM	LIPA	0.266754	1.2031	0.1152	0.418308	0.000643655	0.00991918	0.000643655	0.000643655	0.00321827	0.00321827	0.00321827	up
MSBB	Inferior Frontal Gyrus	Frontal lobe	RNA-Seq	AD-NCI	CPM	LIPA	0.0984792	1.07064	-0.0502694	0.247228	0.193267	0.311639	0.193267	0.193267	0.966337	0.483168	0.483168	ns
MSBB	Frontal Pole	Frontal lobe	RNA-Seq	AD-NCI	CPM	LIPA	-0.0530024	-1.03742	-0.190673	0.0846679	0.448839	0.791631	0.448839	0.448839	1	0.748066	0.615311	ns
ROSMAP	Dorsolateral Prefrontal Cortex	Frontal lobe	RNA-Seq	AD-NCI	FPKM	LIPA	0.0466403	1.03286	-0.086795	0.180076	0.492248	0.923755	0.492248	0.492248	1	0.615311	0.615311	ns
MSBB	Superior Temporal Gyrus	Temporal lobe	RNA-Seq	AD-NCI	CPM	LIPA	7.41054e-05	1.00005	-0.132621	0.132769	0.999122	0.999401	0.999122	0.999122	1	0.999122	0.999122	ns
MSBB	Parahippocampal Gyrus	Limbic system	RNA-Seq	AD-NCI	CPM	LMO2	0.326655	1.2541	0.164885	0.488426	9.79419e-05	0.00324843	9.79419e-05	9.79419e-05	0.000489709	0.000489709	0.000489709	up
MSBB	Inferior Frontal Gyrus	Frontal lobe	RNA-Seq	AD-NCI	CPM	LMO2	0.228477	1.1716	0.0573645	0.399589	0.00911626	0.0424102	0.00911626	0.00911626	0.0455813	0.0227906	0.0227906	up
MSBB	Superior Temporal Gyrus	Temporal lobe	RNA-Seq	AD-NCI	CPM	LMO2	0.187429	1.13873	0.00883665	0.36602	0.0397877	0.180534	0.0397877	0.0397877	0.198938	0.0663128	0.0663128	ns
ROSMAP	Dorsolateral Prefrontal Cortex	Frontal lobe	RNA-Seq	AD-NCI	FPKM	LMO2	0.13449	1.0977	-0.0128725	0.281853	0.0735217	0.291967	0.0735217	0.0735217	0.367609	0.0919022	0.0919022	ns
MSBB	Frontal Pole	Frontal lobe	RNA-Seq	AD-NCI	CPM	LMO2	0.0441745	1.03109	-0.12823	0.216579	0.614106	0.874918	0.614106	0.614106	1	0.614106	0.614106	ns
ROSMAP	Dorsolateral Prefrontal Cortex	Frontal lobe	RNA-Seq	AD-NCI	FPKM	LRG1	0.25616	1.1943	0.0146987	0.49762	0.0376579	0.181797	0.0376579	0.0376579	0.18829	0.18829	0.18829	ns
MSBB	Superior Temporal Gyrus	Temporal lobe	RNA-Seq	AD-NCI	CPM	LRG1	0.0955157	1.06845	-0.132574	0.323606	0.409927	0.584903	0.409927	0.409927	1	1	0.543772	ns
MSBB	Parahippocampal Gyrus	Limbic system	RNA-Seq	AD-NCI	CPM	LRG1	0.104428	1.07507	-0.151799	0.360656	0.422352	0.620889	0.422352	0.422352	1	0.703919	0.543772	ns
MSBB	Frontal Pole	Frontal lobe	RNA-Seq	AD-NCI	CPM	LRG1	-0.0899834	-1.06436	-0.316729	0.136762	0.435018	0.783565	0.435018	0.435018	1	0.543772	0.543772	ns
MSBB	Inferior Frontal Gyrus	Frontal lobe	RNA-Seq	AD-NCI	CPM	LRG1	0.00566931	1.00394	-0.247439	0.258778	0.964821	0.977445	0.964821	0.964821	1	0.964821	0.964821	ns
MSBB	Parahippocampal Gyrus	Limbic system	RNA-Seq	AD-NCI	CPM	LY6E	-0.239934	-1.18094	-0.363812	-0.116055	0.00018201	0.0045847	0.00018201	0.00018201	0.000910049	0.000910049	0.000854233	dn
ROSMAP	Dorsolateral Prefrontal Cortex	Frontal lobe	RNA-Seq	AD-NCI	FPKM	LY6E	-0.246099	-1.186	-0.379908	-0.11229	0.000341693	0.00571321	0.000341693	0.000341693	0.00170847	0.000854233	0.000854233	dn
MSBB	Superior Temporal Gyrus	Temporal lobe	RNA-Seq	AD-NCI	CPM	LY6E	-0.0651999	-1.04623	-0.158691	0.028291	0.170612	0.35232	0.170612	0.170612	0.853062	0.284354	0.284354	ns
MSBB	Inferior Frontal Gyrus	Frontal lobe	RNA-Seq	AD-NCI	CPM	LY6E	-0.0444594	-1.0313	-0.128581	0.0396626	0.298653	0.424279	0.298653	0.298653	1	0.373316	0.373316	ns
MSBB	Frontal Pole	Frontal lobe	RNA-Seq	AD-NCI	CPM	LY6E	0.000928732	1.00064	-0.0894119	0.0912693	0.983855	0.995448	0.983855	0.983855	1	0.983855	0.983855	ns
MSBB	Inferior Frontal Gyrus	Frontal lobe	RNA-Seq	AD-NCI	CPM	MAB21L2	0.290606	1.22315	0.126439	0.454772	0.000590151	0.00935035	0.000590151	0.000590151	0.00295075	0.00295075	0.00295075	up
MSBB	Parahippocampal Gyrus	Limbic system	RNA-Seq	AD-NCI	CPM	MAB21L2	0.115039	1.083	-0.016898	0.246976	0.0870618	0.23222	0.0870618	0.0870618	0.435309	0.217654	0.129314	ns
MSBB	Superior Temporal Gyrus	Temporal lobe	RNA-Seq	AD-NCI	CPM	MAB21L2	0.126762	1.09184	-0.0243031	0.277827	0.099562	0.267982	0.099562	0.099562	0.49781	0.165937	0.129314	ns
MSBB	Frontal Pole	Frontal lobe	RNA-Seq	AD-NCI	CPM	MAB21L2	0.121333	1.08774	-0.0249053	0.267572	0.103451	0.519657	0.103451	0.103451	0.517256	0.129314	0.129314	ns
ROSMAP	Dorsolateral Prefrontal Cortex	Frontal lobe	RNA-Seq	AD-NCI	FPKM	MAB21L2	-0.0629544	-1.0446	-0.205901	0.0799919	0.386983	0.797642	0.386983	0.386983	1	0.386983	0.386983	ns
ROSMAP	Dorsolateral Prefrontal Cortex	Frontal lobe	RNA-Seq	AD-NCI	FPKM	MAFB	-0.248616	-1.18807	-0.401266	-0.0959664	0.00148408	0.0166087	0.00148408	0.00148408	0.00742041	0.00742041	0.00390986	dn
MSBB	Parahippocampal Gyrus	Limbic system	RNA-Seq	AD-NCI	CPM	MAFB	0.278876	1.21325	0.107519	0.450233	0.00156394	0.0170069	0.00156394	0.00156394	0.00781972	0.00390986	0.00390986	up
MSBB	Frontal Pole	Frontal lobe	RNA-Seq	AD-NCI	CPM	MAFB	0.137385	1.09991	-0.00209424	0.276864	0.05351	0.455411	0.05351	0.05351	0.26755	0.0891833	0.0891833	ns
MSBB	Inferior Frontal Gyrus	Frontal lobe	RNA-Seq	AD-NCI	CPM	MAFB	0.103517	1.07439	-0.0528698	0.259904	0.193349	0.311702	0.193349	0.193349	0.966745	0.241686	0.241686	ns
MSBB	Superior Temporal Gyrus	Temporal lobe	RNA-Seq	AD-NCI	CPM	MAFB	0.080656	1.0575	-0.0797777	0.24109	0.322715	0.505752	0.322715	0.322715	1	0.322715	0.322715	ns
ROSMAP	Dorsolateral Prefrontal Cortex	Frontal lobe	RNA-Seq	AD-NCI	FPKM	MAFF	0.588715	1.50391	0.350815	0.826615	1.71927e-06	0.000142272	1.71927e-06	1.71927e-06	8.59635e-06	8.59635e-06	8.59635e-06	up
MSBB	Parahippocampal Gyrus	Limbic system	RNA-Seq	AD-NCI	CPM	MAFF	0.246571	1.18638	-0.057035	0.550176	0.110794	0.271439	0.110794	0.110794	0.55397	0.276985	0.276985	ns
MSBB	Frontal Pole	Frontal lobe	RNA-Seq	AD-NCI	CPM	MAFF	-0.112475	-1.08108	-0.389353	0.164404	0.42426	0.777671	0.42426	0.42426	1	0.7071	0.612318	ns
MSBB	Inferior Frontal Gyrus	Frontal lobe	RNA-Seq	AD-NCI	CPM	MAFF	0.0876488	1.06264	-0.18315	0.358447	0.524112	0.637759	0.524112	0.524112	1	0.655141	0.612318	ns
MSBB	Superior Temporal Gyrus	Temporal lobe	RNA-Seq	AD-NCI	CPM	MAFF	0.0739219	1.05257	-0.213266	0.361109	0.612318	0.747542	0.612318	0.612318	1	0.612318	0.612318	ns
MSBB	Parahippocampal Gyrus	Limbic system	RNA-Seq	AD-NCI	CPM	MAP3K14	0.226095	1.16966	0.0752232	0.376967	0.00352093	0.0285701	0.00352093	0.00352093	0.0176047	0.0176047	0.0176047	up
MSBB	Inferior Frontal Gyrus	Frontal lobe	RNA-Seq	AD-NCI	CPM	MAP3K14	0.157344	1.11523	0.0381073	0.27658	0.00994927	0.0447752	0.00994927	0.00994927	0.0497463	0.0248732	0.0248732	up
ROSMAP	Dorsolateral Prefrontal Cortex	Frontal lobe	RNA-Seq	AD-NCI	FPKM	MAP3K14	-0.118738	-1.08578	-0.221935	-0.0155416	0.0242507	0.131383	0.0242507	0.0242507	0.121254	0.0404178	0.0404178	dn
MSBB	Superior Temporal Gyrus	Temporal lobe	RNA-Seq	AD-NCI	CPM	MAP3K14	0.10569	1.07601	-0.0221292	0.233508	0.104569	0.273768	0.104569	0.104569	0.522847	0.130712	0.130712	ns
MSBB	Frontal Pole	Frontal lobe	RNA-Seq	AD-NCI	CPM	MAP3K14	0.0603333	1.04271	-0.0722151	0.192882	0.370687	0.744128	0.370687	0.370687	1	0.370687	0.370687	ns
MSBB	Inferior Frontal Gyrus	Frontal lobe	RNA-Seq	AD-NCI	CPM	MAP3K5	0.0804278	1.05733	-0.000537691	0.161393	0.0515267	0.127042	0.0515267	0.0515267	0.257634	0.257634	0.199968	ns
MSBB	Parahippocampal Gyrus	Limbic system	RNA-Seq	AD-NCI	CPM	MAP3K5	0.064188	1.0455	-0.0077474	0.136123	0.0799873	0.21909	0.0799873	0.0799873	0.399936	0.199968	0.199968	ns
MSBB	Superior Temporal Gyrus	Temporal lobe	RNA-Seq	AD-NCI	CPM	MAP3K5	0.0420041	1.02954	-0.0237096	0.107718	0.208982	0.39324	0.208982	0.208982	1	0.348304	0.348304	ns
ROSMAP	Dorsolateral Prefrontal Cortex	Frontal lobe	RNA-Seq	AD-NCI	FPKM	MAP3K5	-0.00499476	-1.00347	-0.130267	0.120277	0.93754	1	0.93754	0.93754	1	1	0.951377	ns
MSBB	Frontal Pole	Frontal lobe	RNA-Seq	AD-NCI	CPM	MAP3K5	-0.00235804	-1.00164	-0.0784791	0.073763	0.951377	0.987754	0.951377	0.951377	1	0.951377	0.951377	ns
ROSMAP	Dorsolateral Prefrontal Cortex	Frontal lobe	RNA-Seq	AD-NCI	FPKM	MASTL	-0.197594	-1.14678	-0.354268	-0.0409195	0.0135923	0.085097	0.0135923	0.0135923	0.0679616	0.0679616	0.0679616	ns
MSBB	Superior Temporal Gyrus	Temporal lobe	RNA-Seq	AD-NCI	CPM	MASTL	-0.090281	-1.06458	-0.172734	-0.00782811	0.0320322	0.166875	0.0320322	0.0320322	0.160161	0.0800805	0.0800805	ns
MSBB	Parahippocampal Gyrus	Limbic system	RNA-Seq	AD-NCI	CPM	MASTL	0.0517918	1.03655	-0.0432455	0.146829	0.283677	0.488739	0.283677	0.283677	1	0.472794	0.472794	ns
MSBB	Inferior Frontal Gyrus	Frontal lobe	RNA-Seq	AD-NCI	CPM	MASTL	-0.0389662	-1.02738	-0.133087	0.0551546	0.415328	0.540451	0.415328	0.415328	1	0.51916	0.51916	ns
MSBB	Frontal Pole	Frontal lobe	RNA-Seq	AD-NCI	CPM	MASTL	0.0128785	1.00897	-0.0920929	0.11785	0.80918	0.948003	0.80918	0.80918	1	0.80918	0.80918	ns
MSBB	Inferior Frontal Gyrus	Frontal lobe	RNA-Seq	AD-NCI	CPM	MAX	0.128366	1.09306	0.0666973	0.190035	5.84276e-05	0.00312339	5.84276e-05	5.84276e-05	0.000292138	0.000292138	0.000292138	up
ROSMAP	Dorsolateral Prefrontal Cortex	Frontal lobe	RNA-Seq	AD-NCI	FPKM	MAX	0.086205	1.06157	0.0202106	0.152199	0.0106112	0.0708598	0.0106112	0.0106112	0.0530562	0.0265281	0.0212974	up
MSBB	Parahippocampal Gyrus	Limbic system	RNA-Seq	AD-NCI	CPM	MAX	0.0856069	1.06113	0.0184399	0.152774	0.0127784	0.0651989	0.0127784	0.0127784	0.0638922	0.0212974	0.0212974	up
MSBB	Superior Temporal Gyrus	Temporal lobe	RNA-Seq	AD-NCI	CPM	MAX	0.0683918	1.04855	0.00368937	0.133094	0.0383997	0.178377	0.0383997	0.0383997	0.191998	0.0479996	0.0479996	up
MSBB	Frontal Pole	Frontal lobe	RNA-Seq	AD-NCI	CPM	MAX	0.00638853	1.00444	-0.0681212	0.0808983	0.865978	0.962826	0.865978	0.865978	1	0.865978	0.865978	ns
MSBB	Parahippocampal Gyrus	Limbic system	RNA-Seq	AD-NCI	CPM	MCL1	0.200704	1.14926	0.0565624	0.344845	0.00661328	0.0425858	0.00661328	0.00661328	0.0330664	0.0330664	0.0330664	up
ROSMAP	Dorsolateral Prefrontal Cortex	Frontal lobe	RNA-Seq	AD-NCI	FPKM	MCL1	0.132925	1.09651	0.0162727	0.249577	0.025645	0.136593	0.025645	0.025645	0.128225	0.0641126	0.0641126	ns
MSBB	Inferior Frontal Gyrus	Frontal lobe	RNA-Seq	AD-NCI	CPM	MCL1	0.0971043	1.06962	-0.0509027	0.245111	0.197299	0.316017	0.197299	0.197299	0.986493	0.328831	0.288634	ns
MSBB	Superior Temporal Gyrus	Temporal lobe	RNA-Seq	AD-NCI	CPM	MCL1	0.0902402	1.06455	-0.0578389	0.238319	0.230907	0.416684	0.230907	0.230907	1	0.288634	0.288634	ns
MSBB	Frontal Pole	Frontal lobe	RNA-Seq	AD-NCI	CPM	MCL1	-0.0373149	-1.0262	-0.18993	0.115301	0.630401	0.880862	0.630401	0.630401	1	0.630401	0.630401	ns
ROSMAP	Dorsolateral Prefrontal Cortex	Frontal lobe	RNA-Seq	AD-NCI	FPKM	MCOLN2	0.115822	1.08359	-0.121363	0.353006	0.337508	0.73243	0.337508	0.337508	1	1	0.82636	ns
MSBB	Inferior Frontal Gyrus	Frontal lobe	RNA-Seq	AD-NCI	CPM	MCOLN2	0.0489552	1.03452	-0.107112	0.205023	0.536985	0.64892	0.536985	0.536985	1	1	0.82636	ns
MSBB	Superior Temporal Gyrus	Temporal lobe	RNA-Seq	AD-NCI	CPM	MCOLN2	0.0288407	1.02019	-0.154487	0.212169	0.756722	0.850823	0.756722	0.756722	1	1	0.82636	ns
MSBB	Parahippocampal Gyrus	Limbic system	RNA-Seq	AD-NCI	CPM	MCOLN2	-0.0209564	-1.01463	-0.182938	0.141025	0.798801	0.891898	0.798801	0.798801	1	0.998501	0.82636	ns
MSBB	Frontal Pole	Frontal lobe	RNA-Seq	AD-NCI	CPM	MCOLN2	-0.0172315	-1.01202	-0.171842	0.137379	0.82636	0.951193	0.82636	0.82636	1	0.82636	0.82636	ns
MSBB	Inferior Frontal Gyrus	Frontal lobe	RNA-Seq	AD-NCI	CPM	MICB	0.263635	1.2005	0.0748797	0.45239	0.00641837	0.0345968	0.00641837	0.00641837	0.0320918	0.0320918	0.0320918	up
ROSMAP	Dorsolateral Prefrontal Cortex	Frontal lobe	RNA-Seq	AD-NCI	FPKM	MICB	0.215279	1.16093	0.0161813	0.414377	0.034152	0.169138	0.034152	0.034152	0.17076	0.0853801	0.0853801	ns
MSBB	Parahippocampal Gyrus	Limbic system	RNA-Seq	AD-NCI	CPM	MICB	0.166907	1.12265	-0.00462423	0.338439	0.056435	0.173997	0.056435	0.056435	0.282175	0.0940584	0.0940584	ns
MSBB	Superior Temporal Gyrus	Temporal lobe	RNA-Seq	AD-NCI	CPM	MICB	0.148091	1.1081	-0.0407269	0.336909	0.123548	0.297146	0.123548	0.123548	0.617741	0.154435	0.154435	ns
MSBB	Frontal Pole	Frontal lobe	RNA-Seq	AD-NCI	CPM	MICB	0.113503	1.08185	-0.0765591	0.303565	0.24051	0.651515	0.24051	0.24051	1	0.24051	0.24051	ns
MSBB	Parahippocampal Gyrus	Limbic system	RNA-Seq	AD-NCI	CPM	MKX	-0.250213	-1.18938	-0.411478	-0.0889472	0.00253779	0.0230565	0.00253779	0.00253779	0.012689	0.012689	0.012689	dn
ROSMAP	Dorsolateral Prefrontal Cortex	Frontal lobe	RNA-Seq	AD-NCI	FPKM	MKX	-0.195995	-1.14551	-0.402874	0.0108849	0.0632593	0.265981	0.0632593	0.0632593	0.316297	0.158148	0.130083	ns
MSBB	Superior Temporal Gyrus	Temporal lobe	RNA-Seq	AD-NCI	CPM	MKX	-0.127838	-1.09265	-0.270161	0.0144851	0.0780499	0.240407	0.0780499	0.0780499	0.390249	0.130083	0.130083	ns
MSBB	Frontal Pole	Frontal lobe	RNA-Seq	AD-NCI	CPM	MKX	-0.0282636	-1.01978	-0.145381	0.0888536	0.634845	0.883395	0.634845	0.634845	1	0.793556	0.793556	ns
MSBB	Inferior Frontal Gyrus	Frontal lobe	RNA-Seq	AD-NCI	CPM	MKX	0.00166321	1.00115	-0.121735	0.125062	0.978827	0.986584	0.978827	0.978827	1	0.978827	0.978827	ns
MSBB	Parahippocampal Gyrus	Limbic system	RNA-Seq	AD-NCI	CPM	MSR1	0.560326	1.4746	0.288106	0.832546	7.25015e-05	0.00273102	7.25015e-05	7.25015e-05	0.000362507	0.000362507	0.000362507	up
ROSMAP	Dorsolateral Prefrontal Cortex	Frontal lobe	RNA-Seq	AD-NCI	FPKM	MSR1	0.470531	1.38562	0.201599	0.739464	0.000649593	0.00902438	0.000649593	0.000649593	0.00324796	0.00162398	0.00162398	up
MSBB	Inferior Frontal Gyrus	Frontal lobe	RNA-Seq	AD-NCI	CPM	MSR1	0.385213	1.30605	0.0879619	0.682465	0.0113397	0.0485426	0.0113397	0.0113397	0.0566986	0.0188995	0.0188995	up
MSBB	Frontal Pole	Frontal lobe	RNA-Seq	AD-NCI	CPM	MSR1	0.221229	1.16573	-0.0391759	0.481633	0.0954962	0.511566	0.0954962	0.0954962	0.477481	0.11937	0.11937	ns
MSBB	Superior Temporal Gyrus	Temporal lobe	RNA-Seq	AD-NCI	CPM	MSR1	0.205362	1.15298	-0.111877	0.5226	0.203263	0.387707	0.203263	0.203263	1	0.203263	0.203263	ns
ROSMAP	Dorsolateral Prefrontal Cortex	Frontal lobe	RNA-Seq	AD-NCI	FPKM	MT1F	0.687915	1.61095	0.434443	0.941387	1.69887e-07	2.66518e-05	1.69887e-07	1.69887e-07	8.49437e-07	8.49437e-07	8.49437e-07	up
MSBB	Superior Temporal Gyrus	Temporal lobe	RNA-Seq	AD-NCI	CPM	MT1F	0.345378	1.27048	0.0937233	0.597034	0.00739189	0.108837	0.00739189	0.00739189	0.0369594	0.0184797	0.0184797	up
MSBB	Inferior Frontal Gyrus	Frontal lobe	RNA-Seq	AD-NCI	CPM	MT1F	0.26786	1.20402	0.039863	0.495858	0.0215263	0.0724968	0.0215263	0.0215263	0.107632	0.0358772	0.0358772	up
MSBB	Frontal Pole	Frontal lobe	RNA-Seq	AD-NCI	CPM	MT1F	0.184501	1.13642	-0.0513307	0.420333	0.124558	0.540511	0.124558	0.124558	0.622791	0.155698	0.155698	ns
MSBB	Parahippocampal Gyrus	Limbic system	RNA-Seq	AD-NCI	CPM	MT1F	0.152933	1.11183	-0.110455	0.416321	0.25344	0.45657	0.25344	0.25344	1	0.25344	0.25344	ns
ROSMAP	Dorsolateral Prefrontal Cortex	Frontal lobe	RNA-Seq	AD-NCI	FPKM	MT1G	0.4166	1.33478	0.167217	0.665984	0.00112115	0.0135305	0.00112115	0.00112115	0.00560577	0.00560577	0.00560577	up
MSBB	Superior Temporal Gyrus	Temporal lobe	RNA-Seq	AD-NCI	CPM	MT1G	0.2627	1.19972	-0.0208868	0.546286	0.0692415	0.22801	0.0692415	0.0692415	0.346208	0.173104	0.173104	ns
MSBB	Inferior Frontal Gyrus	Frontal lobe	RNA-Seq	AD-NCI	CPM	MT1G	0.0965218	1.06919	-0.16644	0.359484	0.470103	0.590249	0.470103	0.470103	1	0.783506	0.661756	ns
MSBB	Frontal Pole	Frontal lobe	RNA-Seq	AD-NCI	CPM	MT1G	0.0744736	1.05298	-0.18978	0.338727	0.579192	0.858602	0.579192	0.579192	1	0.72399	0.661756	ns
MSBB	Parahippocampal Gyrus	Limbic system	RNA-Seq	AD-NCI	CPM	MT1G	-0.0659685	-1.04679	-0.363005	0.231068	0.661756	0.804045	0.661756	0.661756	1	0.661756	0.661756	ns
ROSMAP	Dorsolateral Prefrontal Cortex	Frontal lobe	RNA-Seq	AD-NCI	FPKM	MT1H	0.704211	1.62925	0.311363	1.09706	0.000478895	0.00721516	0.000478895	0.000478895	0.00239448	0.00239448	0.00239448	up
MSBB	Superior Temporal Gyrus	Temporal lobe	RNA-Seq	AD-NCI	CPM	MT1H	0.155288	1.11364	-0.186999	0.497576	0.372074	0.551158	0.372074	0.372074	1	0.930186	0.930186	ns
MSBB	Frontal Pole	Frontal lobe	RNA-Seq	AD-NCI	CPM	MT1H	0.0545641	1.03855	-0.250035	0.359163	0.724414	0.919751	0.724414	0.724414	1	1	0.987407	ns
MSBB	Parahippocampal Gyrus	Limbic system	RNA-Seq	AD-NCI	CPM	MT1H	0.0385622	1.02709	-0.323711	0.400836	0.83388	0.911483	0.83388	0.83388	1	1	0.987407	ns
MSBB	Inferior Frontal Gyrus	Frontal lobe	RNA-Seq	AD-NCI	CPM	MT1H	0.00242848	1.00168	-0.300524	0.305381	0.987407	0.991893	0.987407	0.987407	1	0.987407	0.987407	ns
ROSMAP	Dorsolateral Prefrontal Cortex	Frontal lobe	RNA-Seq	AD-NCI	FPKM	MT1M	0.363407	1.28646	0.13518	0.591635	0.00188478	0.0197337	0.00188478	0.00188478	0.0094239	0.0094239	0.0094239	up
MSBB	Superior Temporal Gyrus	Temporal lobe	RNA-Seq	AD-NCI	CPM	MT1M	0.136314	1.09909	-0.100046	0.372673	0.256802	0.442649	0.256802	0.256802	1	0.642004	0.642004	ns
MSBB	Inferior Frontal Gyrus	Frontal lobe	RNA-Seq	AD-NCI	CPM	MT1M	0.0433124	1.03048	-0.180756	0.267381	0.703532	0.786932	0.703532	0.703532	1	1	0.741634	ns
MSBB	Frontal Pole	Frontal lobe	RNA-Seq	AD-NCI	CPM	MT1M	-0.0421116	-1.02962	-0.264803	0.180579	0.709759	0.913631	0.709759	0.709759	1	0.887198	0.741634	ns
MSBB	Parahippocampal Gyrus	Limbic system	RNA-Seq	AD-NCI	CPM	MT1M	0.0405219	1.02849	-0.201623	0.282667	0.741634	0.856837	0.741634	0.741634	1	0.741634	0.741634	ns
ROSMAP	Dorsolateral Prefrontal Cortex	Frontal lobe	RNA-Seq	AD-NCI	FPKM	MT1X	0.324828	1.25252	0.0830486	0.566608	0.0086042	0.0607295	0.0086042	0.0086042	0.043021	0.043021	0.043021	up
MSBB	Frontal Pole	Frontal lobe	RNA-Seq	AD-NCI	CPM	MT1X	-0.13703	-1.09964	-0.388227	0.114167	0.283535	0.684093	0.283535	0.283535	1	0.708837	0.708837	ns
MSBB	Inferior Frontal Gyrus	Frontal lobe	RNA-Seq	AD-NCI	CPM	MT1X	-0.0673825	-1.04781	-0.311615	0.176851	0.587084	0.691306	0.587084	0.587084	1	0.978474	0.848861	ns
MSBB	Parahippocampal Gyrus	Limbic system	RNA-Seq	AD-NCI	CPM	MT1X	0.0568736	1.04021	-0.213941	0.327689	0.679089	0.816777	0.679089	0.679089	1	0.848861	0.848861	ns
MSBB	Superior Temporal Gyrus	Temporal lobe	RNA-Seq	AD-NCI	CPM	MT1X	0.0171977	1.01199	-0.242038	0.276433	0.896053	0.941121	0.896053	0.896053	1	0.896053	0.896053	ns
MSBB	Inferior Frontal Gyrus	Frontal lobe	RNA-Seq	AD-NCI	CPM	MTHFD2L	0.125256	1.0907	0.0173927	0.23312	0.0230647	0.0755187	0.0230647	0.0230647	0.115324	0.115324	0.065959	ns
ROSMAP	Dorsolateral Prefrontal Cortex	Frontal lobe	RNA-Seq	AD-NCI	FPKM	MTHFD2L	0.104196	1.07489	0.0122983	0.196093	0.0263836	0.139359	0.0263836	0.0263836	0.131918	0.065959	0.065959	ns
MSBB	Parahippocampal Gyrus	Limbic system	RNA-Seq	AD-NCI	CPM	MTHFD2L	0.0785293	1.05594	-0.0244879	0.181546	0.134294	0.306694	0.134294	0.134294	0.67147	0.223823	0.223823	ns
MSBB	Superior Temporal Gyrus	Temporal lobe	RNA-Seq	AD-NCI	CPM	MTHFD2L	0.0444534	1.03129	-0.0296089	0.118516	0.237991	0.42372	0.237991	0.237991	1	0.297489	0.297489	ns
MSBB	Frontal Pole	Frontal lobe	RNA-Seq	AD-NCI	CPM	MTHFD2L	0.00665668	1.00462	-0.118771	0.132085	0.916799	0.979688	0.916799	0.916799	1	0.916799	0.916799	ns
ROSMAP	Dorsolateral Prefrontal Cortex	Frontal lobe	RNA-Seq	AD-NCI	FPKM	MX1	-0.141063	-1.10272	-0.29166	0.00953519	0.0662857	0.272761	0.0662857	0.0662857	0.331428	0.331428	0.206265	ns
MSBB	Parahippocampal Gyrus	Limbic system	RNA-Seq	AD-NCI	CPM	MX1	0.114679	1.08273	-0.0149189	0.244277	0.0825061	0.223724	0.0825061	0.0825061	0.412531	0.206265	0.206265	ns
MSBB	Superior Temporal Gyrus	Temporal lobe	RNA-Seq	AD-NCI	CPM	MX1	0.064061	1.0454	-0.0562168	0.184339	0.294872	0.479303	0.294872	0.294872	1	0.491453	0.377811	ns
MSBB	Inferior Frontal Gyrus	Frontal lobe	RNA-Seq	AD-NCI	CPM	MX1	0.0710379	1.05047	-0.06438	0.206456	0.302249	0.428034	0.302249	0.302249	1	0.377811	0.377811	ns
MSBB	Frontal Pole	Frontal lobe	RNA-Seq	AD-NCI	CPM	MX1	-0.0207978	-1.01452	-0.153556	0.11196	0.757823	0.930736	0.757823	0.757823	1	0.757823	0.757823	ns
MSBB	Parahippocampal Gyrus	Limbic system	RNA-Seq	AD-NCI	CPM	MYD88	0.211029	1.15751	0.0461852	0.375872	0.0123944	0.0637177	0.0123944	0.0123944	0.0619718	0.0619718	0.0619718	ns
MSBB	Superior Temporal Gyrus	Temporal lobe	RNA-Seq	AD-NCI	CPM	MYD88	0.160772	1.11789	-0.0177219	0.339267	0.0772344	0.239099	0.0772344	0.0772344	0.386172	0.193086	0.193086	ns
ROSMAP	Dorsolateral Prefrontal Cortex	Frontal lobe	RNA-Seq	AD-NCI	FPKM	MYD88	0.108343	1.07799	-0.0473826	0.264068	0.172082	0.5181	0.172082	0.172082	0.860409	0.286803	0.286803	ns
MSBB	Inferior Frontal Gyrus	Frontal lobe	RNA-Seq	AD-NCI	CPM	MYD88	0.0931301	1.06668	-0.0840566	0.270317	0.301311	0.427041	0.301311	0.301311	1	0.376639	0.376639	ns
MSBB	Frontal Pole	Frontal lobe	RNA-Seq	AD-NCI	CPM	MYD88	0.0500672	1.03531	-0.14098	0.241114	0.606058	0.871105	0.606058	0.606058	1	0.606058	0.606058	ns
ROSMAP	Dorsolateral Prefrontal Cortex	Frontal lobe	RNA-Seq	AD-NCI	FPKM	NAPA	-0.327731	-1.25504	-0.463944	-0.191517	3.23443e-06	0.000225724	3.23443e-06	3.23443e-06	1.61722e-05	1.61722e-05	1.61722e-05	dn
MSBB	Inferior Frontal Gyrus	Frontal lobe	RNA-Seq	AD-NCI	CPM	NAPA	-0.0831043	-1.05929	-0.16676	0.000551587	0.0515157	0.127037	0.0515157	0.0515157	0.257578	0.128789	0.100182	ns
MSBB	Parahippocampal Gyrus	Limbic system	RNA-Seq	AD-NCI	CPM	NAPA	-0.101963	-1.07323	-0.208309	0.00438265	0.0601092	0.181299	0.0601092	0.0601092	0.300546	0.100182	0.100182	ns
MSBB	Superior Temporal Gyrus	Temporal lobe	RNA-Seq	AD-NCI	CPM	NAPA	-0.0357462	-1.02509	-0.120888	0.0493956	0.408722	0.584055	0.408722	0.408722	1	0.510902	0.510902	ns
MSBB	Frontal Pole	Frontal lobe	RNA-Seq	AD-NCI	CPM	NAPA	-0.00690081	-1.00479	-0.107162	0.0933603	0.892231	0.97168	0.892231	0.892231	1	0.892231	0.892231	ns
MSBB	Inferior Frontal Gyrus	Frontal lobe	RNA-Seq	AD-NCI	CPM	NCF1	0.173938	1.12813	0.0279443	0.319932	0.0197734	0.068744	0.0197734	0.0197734	0.098867	0.098867	0.0693365	ns
MSBB	Superior Temporal Gyrus	Temporal lobe	RNA-Seq	AD-NCI	CPM	NCF1	0.172359	1.1269	0.0149305	0.329788	0.0320478	0.166875	0.0320478	0.0320478	0.160239	0.0801196	0.0693365	ns
MSBB	Parahippocampal Gyrus	Limbic system	RNA-Seq	AD-NCI	CPM	NCF1	0.155624	1.1139	0.00598508	0.305264	0.0416019	0.142367	0.0416019	0.0416019	0.20801	0.0693365	0.0693365	ns
ROSMAP	Dorsolateral Prefrontal Cortex	Frontal lobe	RNA-Seq	AD-NCI	FPKM	NCF1	0.0533513	1.03767	-0.177531	0.284233	0.649768	1	0.649768	0.649768	1	0.81221	0.737079	ns
MSBB	Frontal Pole	Frontal lobe	RNA-Seq	AD-NCI	CPM	NCF1	0.0258012	1.01804	-0.125459	0.177061	0.737079	0.923685	0.737079	0.737079	1	0.737079	0.737079	ns
MSBB	Inferior Frontal Gyrus	Frontal lobe	RNA-Seq	AD-NCI	CPM	NCOA3	0.0999186	1.07171	0.0280533	0.171784	0.0066588	0.0353296	0.0066588	0.0066588	0.033294	0.033294	0.033294	up
MSBB	Parahippocampal Gyrus	Limbic system	RNA-Seq	AD-NCI	CPM	NCOA3	0.079851	1.05691	0.0099255	0.149777	0.0254439	0.10307	0.0254439	0.0254439	0.12722	0.0636098	0.0636098	ns
ROSMAP	Dorsolateral Prefrontal Cortex	Frontal lobe	RNA-Seq	AD-NCI	FPKM	NCOA3	0.040129	1.02821	-0.0607478	0.141006	0.434514	0.858123	0.434514	0.434514	1	0.724189	0.724189	ns
MSBB	Frontal Pole	Frontal lobe	RNA-Seq	AD-NCI	CPM	NCOA3	-0.00790882	-1.0055	-0.0843124	0.0684947	0.838548	0.955165	0.838548	0.838548	1	1	0.902863	ns
MSBB	Superior Temporal Gyrus	Temporal lobe	RNA-Seq	AD-NCI	CPM	NCOA3	-0.00384658	-1.00267	-0.0659173	0.0582241	0.902863	0.944878	0.902863	0.902863	1	0.902863	0.902863	ns
MSBB	Parahippocampal Gyrus	Limbic system	RNA-Seq	AD-NCI	CPM	NDC80	0.0554046	1.03915	-0.048636	0.159445	0.294773	0.500092	0.294773	0.294773	1	1	0.699183	ns
MSBB	Superior Temporal Gyrus	Temporal lobe	RNA-Seq	AD-NCI	CPM	NDC80	0.0583667	1.04129	-0.0763656	0.193099	0.393998	0.571289	0.393998	0.393998	1	0.984994	0.699183	ns
MSBB	Inferior Frontal Gyrus	Frontal lobe	RNA-Seq	AD-NCI	CPM	NDC80	0.0413069	1.02905	-0.0835523	0.166166	0.514984	0.629465	0.514984	0.514984	1	0.858307	0.699183	ns
MSBB	Frontal Pole	Frontal lobe	RNA-Seq	AD-NCI	CPM	NDC80	-0.0331819	-1.02327	-0.145018	0.0786545	0.559347	0.850129	0.559347	0.559347	1	0.699183	0.699183	ns
ROSMAP	Dorsolateral Prefrontal Cortex	Frontal lobe	RNA-Seq	AD-NCI	FPKM	NDC80	0.00386918	1.00269	-0.160867	0.168606	0.963182	1	0.963182	0.963182	1	0.963182	0.963182	ns
MSBB	Frontal Pole	Frontal lobe	RNA-Seq	AD-NCI	CPM	NFIL3	0.0985528	1.0707	-0.0645422	0.261648	0.234999	0.646822	0.234999	0.234999	1	1	0.466777	ns
MSBB	Parahippocampal Gyrus	Limbic system	RNA-Seq	AD-NCI	CPM	NFIL3	0.107928	1.07768	-0.0868467	0.302704	0.275692	0.480396	0.275692	0.275692	1	0.689229	0.466777	ns
ROSMAP	Dorsolateral Prefrontal Cortex	Frontal lobe	RNA-Seq	AD-NCI	FPKM	NFIL3	0.0994759	1.07138	-0.0813699	0.280322	0.280066	0.680783	0.280066	0.280066	1	0.466777	0.466777	ns
MSBB	Inferior Frontal Gyrus	Frontal lobe	RNA-Seq	AD-NCI	CPM	NFIL3	0.0578524	1.04092	-0.0972661	0.212971	0.463006	0.584323	0.463006	0.463006	1	0.578758	0.578758	ns
MSBB	Superior Temporal Gyrus	Temporal lobe	RNA-Seq	AD-NCI	CPM	NFIL3	0.0107451	1.00748	-0.162899	0.18439	0.903005	0.944924	0.903005	0.903005	1	0.903005	0.903005	ns
MSBB	Parahippocampal Gyrus	Limbic system	RNA-Seq	AD-NCI	CPM	NMI	0.220758	1.16535	0.0659814	0.375535	0.00542856	0.0378144	0.00542856	0.00542856	0.0271428	0.0271428	0.0271428	up
MSBB	Superior Temporal Gyrus	Temporal lobe	RNA-Seq	AD-NCI	CPM	NMI	0.151646	1.11084	-0.00826632	0.311558	0.0629502	0.218535	0.0629502	0.0629502	0.314751	0.157375	0.107371	ns
MSBB	Inferior Frontal Gyrus	Frontal lobe	RNA-Seq	AD-NCI	CPM	NMI	0.164486	1.12077	-0.00993753	0.33891	0.0644229	0.147716	0.0644229	0.0644229	0.322114	0.107371	0.107371	ns
ROSMAP	Dorsolateral Prefrontal Cortex	Frontal lobe	RNA-Seq	AD-NCI	FPKM	NMI	0.0810394	1.05778	-0.0788636	0.240942	0.319564	0.705153	0.319564	0.319564	1	0.399455	0.399455	ns
MSBB	Frontal Pole	Frontal lobe	RNA-Seq	AD-NCI	CPM	NMI	0.0630587	1.04468	-0.093078	0.219195	0.426947	0.779103	0.426947	0.426947	1	0.426947	0.426947	ns
MSBB	Parahippocampal Gyrus	Limbic system	RNA-Seq	AD-NCI	CPM	NOD2	0.352569	1.27683	0.115616	0.589521	0.00375685	0.0297782	0.00375685	0.00375685	0.0187843	0.0187843	0.0187843	up
MSBB	Superior Temporal Gyrus	Temporal lobe	RNA-Seq	AD-NCI	CPM	NOD2	0.259468	1.19704	0.0400691	0.478868	0.0206943	0.145036	0.0206943	0.0206943	0.103471	0.0517356	0.0517356	ns
ROSMAP	Dorsolateral Prefrontal Cortex	Frontal lobe	RNA-Seq	AD-NCI	FPKM	NOD2	0.196434	1.14586	0.00790669	0.384961	0.041183	0.194314	0.041183	0.041183	0.205915	0.0686383	0.0686383	ns
MSBB	Inferior Frontal Gyrus	Frontal lobe	RNA-Seq	AD-NCI	CPM	NOD2	0.196946	1.14627	-0.0364675	0.43036	0.0977319	0.196044	0.0977319	0.0977319	0.48866	0.122165	0.122165	ns
MSBB	Frontal Pole	Frontal lobe	RNA-Seq	AD-NCI	CPM	NOD2	0.0760648	1.05414	-0.148513	0.300643	0.505169	0.823466	0.505169	0.505169	1	0.505169	0.505169	ns
MSBB	Superior Temporal Gyrus	Temporal lobe	RNA-Seq	AD-NCI	CPM	NPAS2	0.129326	1.09378	0.0112068	0.247444	0.0320421	0.166875	0.0320421	0.0320421	0.16021	0.16021	0.16021	ns
MSBB	Frontal Pole	Frontal lobe	RNA-Seq	AD-NCI	CPM	NPAS2	0.0867639	1.06199	-0.0367243	0.210252	0.16756	0.589858	0.16756	0.16756	0.837798	0.418899	0.233717	ns
MSBB	Inferior Frontal Gyrus	Frontal lobe	RNA-Seq	AD-NCI	CPM	NPAS2	0.0829543	1.05918	-0.0351443	0.201053	0.167605	0.281836	0.167605	0.167605	0.838026	0.279342	0.233717	ns
ROSMAP	Dorsolateral Prefrontal Cortex	Frontal lobe	RNA-Seq	AD-NCI	FPKM	NPAS2	-0.0606642	-1.04295	-0.157135	0.0358069	0.217	0.57519	0.217	0.217	1	0.27125	0.233717	ns
MSBB	Parahippocampal Gyrus	Limbic system	RNA-Seq	AD-NCI	CPM	NPAS2	-0.0725978	-1.05161	-0.192486	0.0472904	0.233717	0.433988	0.233717	0.233717	1	0.233717	0.233717	ns
MSBB	Parahippocampal Gyrus	Limbic system	RNA-Seq	AD-NCI	CPM	NRN1	-0.568854	-1.48334	-0.781804	-0.355904	3.82888e-07	0.00020852	3.82888e-07	3.82888e-07	1.91444e-06	1.91444e-06	1.91444e-06	dn
ROSMAP	Dorsolateral Prefrontal Cortex	Frontal lobe	RNA-Seq	AD-NCI	FPKM	NRN1	-0.537782	-1.45174	-0.761061	-0.314503	3.16004e-06	0.000222257	3.16004e-06	3.16004e-06	1.58002e-05	7.90009e-06	7.90009e-06	dn
MSBB	Inferior Frontal Gyrus	Frontal lobe	RNA-Seq	AD-NCI	CPM	NRN1	-0.339696	-1.26549	-0.527984	-0.151408	0.000465115	0.00825012	0.000465115	0.000465115	0.00232558	0.000775192	0.000775192	dn
MSBB	Superior Temporal Gyrus	Temporal lobe	RNA-Seq	AD-NCI	CPM	NRN1	-0.336125	-1.26236	-0.533484	-0.138766	0.000938603	0.0757461	0.000938603	0.000938603	0.00469302	0.00117325	0.00117325	dn
MSBB	Frontal Pole	Frontal lobe	RNA-Seq	AD-NCI	CPM	NRN1	-0.221599	-1.16603	-0.403175	-0.0400236	0.0169867	0.36078	0.0169867	0.0169867	0.0849335	0.0169867	0.0169867	dn
ROSMAP	Dorsolateral Prefrontal Cortex	Frontal lobe	RNA-Seq	AD-NCI	FPKM	NUP50	-0.151748	-1.11091	-0.269624	-0.0338716	0.0117817	0.0763476	0.0117817	0.0117817	0.0589085	0.0589085	0.0583347	ns
MSBB	Superior Temporal Gyrus	Temporal lobe	RNA-Seq	AD-NCI	CPM	NUP50	-0.0606026	-1.0429	-0.11289	-0.00831479	0.0233339	0.150967	0.0233339	0.0233339	0.116669	0.0583347	0.0583347	ns
MSBB	Frontal Pole	Frontal lobe	RNA-Seq	AD-NCI	CPM	NUP50	0.0252489	1.01766	-0.0526178	0.103116	0.52348	0.831063	0.52348	0.52348	1	0.872467	0.872467	ns
MSBB	Inferior Frontal Gyrus	Frontal lobe	RNA-Seq	AD-NCI	CPM	NUP50	0.00713538	1.00496	-0.0631142	0.0773849	0.841485	0.890763	0.841485	0.841485	1	1	0.964877	ns
MSBB	Parahippocampal Gyrus	Limbic system	RNA-Seq	AD-NCI	CPM	NUP50	0.00111934	1.00078	-0.0489678	0.0512065	0.964877	0.983345	0.964877	0.964877	1	0.964877	0.964877	ns
MSBB	Parahippocampal Gyrus	Limbic system	RNA-Seq	AD-NCI	CPM	OAS2	0.349113	1.27378	0.148424	0.549803	0.000741075	0.0108173	0.000741075	0.000741075	0.00370537	0.00370537	0.00370537	up
MSBB	Inferior Frontal Gyrus	Frontal lobe	RNA-Seq	AD-NCI	CPM	OAS2	0.338798	1.2647	0.123986	0.553609	0.00213812	0.0185187	0.00213812	0.00213812	0.0106906	0.00534529	0.00534529	up
MSBB	Superior Temporal Gyrus	Temporal lobe	RNA-Seq	AD-NCI	CPM	OAS2	0.257893	1.19573	0.0514598	0.464325	0.0146052	0.131673	0.0146052	0.0146052	0.073026	0.024342	0.024342	up
MSBB	Frontal Pole	Frontal lobe	RNA-Seq	AD-NCI	CPM	OAS2	0.114431	1.08255	-0.118595	0.347457	0.334233	0.720536	0.334233	0.334233	1	0.417791	0.417791	ns
ROSMAP	Dorsolateral Prefrontal Cortex	Frontal lobe	RNA-Seq	AD-NCI	FPKM	OAS2	0.0701104	1.0498	-0.131252	0.271472	0.493926	0.925738	0.493926	0.493926	1	0.493926	0.493926	ns
MSBB	Superior Temporal Gyrus	Temporal lobe	RNA-Seq	AD-NCI	CPM	OASL	0.183621	1.13573	0.0200979	0.347145	0.0279407	0.159183	0.0279407	0.0279407	0.139704	0.139704	0.0842462	ns
MSBB	Parahippocampal Gyrus	Limbic system	RNA-Seq	AD-NCI	CPM	OASL	0.182628	1.13495	0.0142336	0.351023	0.0336985	0.124506	0.0336985	0.0336985	0.168492	0.0842462	0.0842462	ns
MSBB	Inferior Frontal Gyrus	Frontal lobe	RNA-Seq	AD-NCI	CPM	OASL	0.1479	1.10796	-0.0229987	0.318799	0.0894757	0.18461	0.0894757	0.0894757	0.447378	0.149126	0.149126	ns
MSBB	Frontal Pole	Frontal lobe	RNA-Seq	AD-NCI	CPM	OASL	-0.03194	-1.02239	-0.217936	0.154056	0.735375	0.923148	0.735375	0.735375	1	0.919218	0.816515	ns
ROSMAP	Dorsolateral Prefrontal Cortex	Frontal lobe	RNA-Seq	AD-NCI	FPKM	OASL	-0.026766	-1.01873	-0.253475	0.199943	0.816515	1	0.816515	0.816515	1	0.816515	0.816515	ns
ROSMAP	Dorsolateral Prefrontal Cortex	Frontal lobe	RNA-Seq	AD-NCI	FPKM	ODC1	-0.27803	-1.21254	-0.386833	-0.169226	8.02897e-07	8.08524e-05	8.02897e-07	8.02897e-07	4.01448e-06	4.01448e-06	4.01448e-06	dn
MSBB	Frontal Pole	Frontal lobe	RNA-Seq	AD-NCI	CPM	ODC1	-0.148396	-1.10834	-0.289639	-0.00715382	0.0395595	0.427435	0.0395595	0.0395595	0.197797	0.0988987	0.0988987	ns
MSBB	Inferior Frontal Gyrus	Frontal lobe	RNA-Seq	AD-NCI	CPM	ODC1	-0.0948759	-1.06797	-0.239693	0.0499411	0.197936	0.316664	0.197936	0.197936	0.989679	0.329893	0.308805	ns
MSBB	Superior Temporal Gyrus	Temporal lobe	RNA-Seq	AD-NCI	CPM	ODC1	-0.0934176	-1.06689	-0.252088	0.0652529	0.247044	0.432654	0.247044	0.247044	1	0.308805	0.308805	ns
MSBB	Parahippocampal Gyrus	Limbic system	RNA-Seq	AD-NCI	CPM	ODC1	0.0559249	1.03953	-0.0817202	0.19357	0.423788	0.622195	0.423788	0.423788	1	0.423788	0.423788	ns
ROSMAP	Dorsolateral Prefrontal Cortex	Frontal lobe	RNA-Seq	AD-NCI	FPKM	OGFR	-0.19693	-1.14626	-0.324926	-0.0689341	0.00266198	0.0252696	0.00266198	0.00266198	0.0133099	0.0133099	0.0133099	dn
MSBB	Inferior Frontal Gyrus	Frontal lobe	RNA-Seq	AD-NCI	CPM	OGFR	0.0987399	1.07084	0.0151516	0.182328	0.0208309	0.071054	0.0208309	0.0208309	0.104155	0.0520773	0.0520773	ns
MSBB	Frontal Pole	Frontal lobe	RNA-Seq	AD-NCI	CPM	OGFR	-0.113699	-1.082	-0.221598	-0.00580097	0.0389834	0.426502	0.0389834	0.0389834	0.194917	0.0649723	0.0649723	ns
MSBB	Superior Temporal Gyrus	Temporal lobe	RNA-Seq	AD-NCI	CPM	OGFR	0.0242783	1.01697	-0.0700562	0.118613	0.612368	0.747568	0.612368	0.612368	1	0.76546	0.76546	ns
MSBB	Parahippocampal Gyrus	Limbic system	RNA-Seq	AD-NCI	CPM	OGFR	0.0124597	1.00867	-0.0985493	0.123469	0.82498	0.906562	0.82498	0.82498	1	0.82498	0.82498	ns
ROSMAP	Dorsolateral Prefrontal Cortex	Frontal lobe	RNA-Seq	AD-NCI	FPKM	OPTN	-0.117388	-1.08477	-0.225553	-0.00922439	0.0334971	0.166464	0.0334971	0.0334971	0.167485	0.167485	0.167485	ns
MSBB	Parahippocampal Gyrus	Limbic system	RNA-Seq	AD-NCI	CPM	OPTN	-0.0504764	-1.03561	-0.127777	0.0268242	0.199237	0.393033	0.199237	0.199237	0.996184	0.498092	0.498092	ns
MSBB	Frontal Pole	Frontal lobe	RNA-Seq	AD-NCI	CPM	OPTN	0.0157111	1.01095	-0.0764777	0.1079	0.737305	0.923685	0.737305	0.737305	1	1	0.874019	ns
MSBB	Superior Temporal Gyrus	Temporal lobe	RNA-Seq	AD-NCI	CPM	OPTN	-0.00823177	-1.00572	-0.0846135	0.06815	0.831923	0.900457	0.831923	0.831923	1	1	0.874019	ns
MSBB	Inferior Frontal Gyrus	Frontal lobe	RNA-Seq	AD-NCI	CPM	OPTN	0.00698608	1.00485	-0.0797709	0.0937431	0.874019	0.91396	0.874019	0.874019	1	0.874019	0.874019	ns
MSBB	Parahippocampal Gyrus	Limbic system	RNA-Seq	AD-NCI	CPM	P2RY6	0.261002	1.19831	0.0630307	0.458973	0.0100525	0.0558541	0.0100525	0.0100525	0.0502626	0.0502626	0.0502626	ns
MSBB	Superior Temporal Gyrus	Temporal lobe	RNA-Seq	AD-NCI	CPM	P2RY6	0.152428	1.11144	-0.0436091	0.348465	0.126797	0.301377	0.126797	0.126797	0.633986	0.316993	0.234683	ns
MSBB	Frontal Pole	Frontal lobe	RNA-Seq	AD-NCI	CPM	P2RY6	0.169237	1.12446	-0.0564057	0.39488	0.14081	0.560918	0.14081	0.14081	0.70405	0.234683	0.234683	ns
MSBB	Inferior Frontal Gyrus	Frontal lobe	RNA-Seq	AD-NCI	CPM	P2RY6	0.0697918	1.04957	-0.137018	0.276601	0.506593	0.622461	0.506593	0.506593	1	0.633241	0.633241	ns
ROSMAP	Dorsolateral Prefrontal Cortex	Frontal lobe	RNA-Seq	AD-NCI	FPKM	P2RY6	-0.0253942	-1.01776	-0.331823	0.281035	0.87062	1	0.87062	0.87062	1	0.87062	0.87062	ns
ROSMAP	Dorsolateral Prefrontal Cortex	Frontal lobe	RNA-Seq	AD-NCI	FPKM	PADI2	0.351884	1.27623	0.226125	0.477643	7.23605e-08	1.45998e-05	7.23605e-08	7.23605e-08	3.61802e-07	3.61802e-07	3.61802e-07	up
MSBB	Parahippocampal Gyrus	Limbic system	RNA-Seq	AD-NCI	CPM	PADI2	0.399462	1.31902	0.239139	0.559785	1.96644e-06	0.000409548	1.96644e-06	1.96644e-06	9.83222e-06	4.91611e-06	4.91611e-06	up
MSBB	Inferior Frontal Gyrus	Frontal lobe	RNA-Seq	AD-NCI	CPM	PADI2	0.230658	1.17337	0.0824961	0.37882	0.00243322	0.0200038	0.00243322	0.00243322	0.0121661	0.00405537	0.00405537	up
MSBB	Superior Temporal Gyrus	Temporal lobe	RNA-Seq	AD-NCI	CPM	PADI2	0.153687	1.11241	0.00891656	0.298458	0.0375789	0.176942	0.0375789	0.0375789	0.187894	0.0469736	0.0469736	up
MSBB	Frontal Pole	Frontal lobe	RNA-Seq	AD-NCI	CPM	PADI2	0.0845753	1.06038	-0.0654275	0.234578	0.267721	0.672047	0.267721	0.267721	1	0.267721	0.267721	ns
MSBB	Inferior Frontal Gyrus	Frontal lobe	RNA-Seq	AD-NCI	CPM	PARP12	0.252079	1.19092	0.107508	0.396651	0.000709319	0.0102548	0.000709319	0.000709319	0.00354659	0.00354659	0.00201582	up
MSBB	Parahippocampal Gyrus	Limbic system	RNA-Seq	AD-NCI	CPM	PARP12	0.255924	1.1941	0.10775	0.404099	0.00080633	0.0113881	0.00080633	0.00080633	0.00403165	0.00201582	0.00201582	up
MSBB	Superior Temporal Gyrus	Temporal lobe	RNA-Seq	AD-NCI	CPM	PARP12	0.204303	1.15213	0.06089	0.347716	0.00546054	0.103615	0.00546054	0.00546054	0.0273027	0.0091009	0.0091009	up
ROSMAP	Dorsolateral Prefrontal Cortex	Frontal lobe	RNA-Seq	AD-NCI	FPKM	PARP12	0.0550857	1.03892	-0.062762	0.172933	0.358553	0.759679	0.358553	0.358553	1	0.448191	0.448191	ns
MSBB	Frontal Pole	Frontal lobe	RNA-Seq	AD-NCI	CPM	PARP12	0.0495649	1.03495	-0.100755	0.199885	0.516503	0.827886	0.516503	0.516503	1	0.516503	0.516503	ns
MSBB	Parahippocampal Gyrus	Limbic system	RNA-Seq	AD-NCI	CPM	PDGFRL	0.165443	1.12151	0.0309357	0.299951	0.0162051	0.0762903	0.0162051	0.0162051	0.0810257	0.0810257	0.0810257	ns
MSBB	Inferior Frontal Gyrus	Frontal lobe	RNA-Seq	AD-NCI	CPM	PDGFRL	0.137806	1.10023	0.00244198	0.273171	0.0460443	0.118273	0.0460443	0.0460443	0.230221	0.115111	0.115111	ns
MSBB	Frontal Pole	Frontal lobe	RNA-Seq	AD-NCI	CPM	PDGFRL	0.124743	1.09031	-0.0210283	0.270515	0.0931215	0.509142	0.0931215	0.0931215	0.465608	0.155203	0.155203	ns
MSBB	Superior Temporal Gyrus	Temporal lobe	RNA-Seq	AD-NCI	CPM	PDGFRL	0.0960069	1.06881	-0.0458734	0.237887	0.183612	0.366904	0.183612	0.183612	0.918061	0.229515	0.204909	ns
ROSMAP	Dorsolateral Prefrontal Cortex	Frontal lobe	RNA-Seq	AD-NCI	FPKM	PDGFRL	0.0789617	1.05626	-0.0433166	0.20124	0.204909	0.553506	0.204909	0.204909	1	0.204909	0.204909	ns
ROSMAP	Dorsolateral Prefrontal Cortex	Frontal lobe	RNA-Seq	AD-NCI	FPKM	PDK1	-0.125842	-1.09114	-0.279647	0.0279631	0.108475	0.38468	0.108475	0.108475	0.542375	0.542375	0.308414	ns
MSBB	Parahippocampal Gyrus	Limbic system	RNA-Seq	AD-NCI	CPM	PDK1	-0.0780737	-1.05561	-0.177589	0.0214416	0.123366	0.290746	0.123366	0.123366	0.616828	0.308414	0.308414	ns
MSBB	Superior Temporal Gyrus	Temporal lobe	RNA-Seq	AD-NCI	CPM	PDK1	-0.0537988	-1.03799	-0.134021	0.0264236	0.187548	0.371131	0.187548	0.187548	0.937738	0.312579	0.312579	ns
MSBB	Frontal Pole	Frontal lobe	RNA-Seq	AD-NCI	CPM	PDK1	-0.0103382	-1.00719	-0.119861	0.0991849	0.852602	0.958673	0.852602	0.852602	1	1	0.947387	ns
MSBB	Inferior Frontal Gyrus	Frontal lobe	RNA-Seq	AD-NCI	CPM	PDK1	-0.00291111	-1.00202	-0.0897785	0.0839562	0.947387	0.965049	0.947387	0.947387	1	0.947387	0.947387	ns
MSBB	Parahippocampal Gyrus	Limbic system	RNA-Seq	AD-NCI	CPM	PFKFB3	0.347808	1.27263	0.182246	0.51337	5.20739e-05	0.00226124	5.20739e-05	5.20739e-05	0.000260369	0.000260369	0.000260369	up
MSBB	Inferior Frontal Gyrus	Frontal lobe	RNA-Seq	AD-NCI	CPM	PFKFB3	0.210514	1.1571	0.0679968	0.353032	0.00398306	0.026326	0.00398306	0.00398306	0.0199153	0.00995766	0.00995766	up
ROSMAP	Dorsolateral Prefrontal Cortex	Frontal lobe	RNA-Seq	AD-NCI	FPKM	PFKFB3	0.183933	1.13598	0.0373274	0.330538	0.0140835	0.087447	0.0140835	0.0140835	0.0704173	0.0234724	0.0234724	up
MSBB	Superior Temporal Gyrus	Temporal lobe	RNA-Seq	AD-NCI	CPM	PFKFB3	0.143079	1.10426	-0.00802416	0.294183	0.0633396	0.21933	0.0633396	0.0633396	0.316698	0.0791745	0.0791745	ns
MSBB	Frontal Pole	Frontal lobe	RNA-Seq	AD-NCI	CPM	PFKFB3	0.076208	1.05424	-0.0715426	0.223959	0.310523	0.703934	0.310523	0.310523	1	0.310523	0.310523	ns
MSBB	Parahippocampal Gyrus	Limbic system	RNA-Seq	AD-NCI	CPM	PHF11	0.24068	1.18155	0.13492	0.346439	1.26226e-05	0.00112667	1.26226e-05	1.26226e-05	6.31131e-05	6.31131e-05	6.31131e-05	up
MSBB	Inferior Frontal Gyrus	Frontal lobe	RNA-Seq	AD-NCI	CPM	PHF11	0.215763	1.16132	0.116474	0.315052	2.80561e-05	0.00234016	2.80561e-05	2.80561e-05	0.00014028	7.01401e-05	7.01401e-05	up
MSBB	Superior Temporal Gyrus	Temporal lobe	RNA-Seq	AD-NCI	CPM	PHF11	0.12817	1.09291	0.0359107	0.220428	0.00671069	0.105708	0.00671069	0.00671069	0.0335534	0.0111845	0.0111845	up
ROSMAP	Dorsolateral Prefrontal Cortex	Frontal lobe	RNA-Seq	AD-NCI	FPKM	PHF11	0.0661998	1.04696	-0.0344892	0.166889	0.196832	0.53831	0.196832	0.196832	0.984158	0.24604	0.24604	ns
MSBB	Frontal Pole	Frontal lobe	RNA-Seq	AD-NCI	CPM	PHF11	0.0447222	1.03148	-0.0611803	0.150625	0.406188	0.765318	0.406188	0.406188	1	0.406188	0.406188	ns
MSBB	Inferior Frontal Gyrus	Frontal lobe	RNA-Seq	AD-NCI	CPM	PI4K2B	0.194057	1.14398	0.0761308	0.311984	0.00137279	0.0145971	0.00137279	0.00137279	0.00686393	0.00686393	0.00686393	up
MSBB	Parahippocampal Gyrus	Limbic system	RNA-Seq	AD-NCI	CPM	PI4K2B	0.158637	1.11623	0.0347186	0.282556	0.0123946	0.0637177	0.0123946	0.0123946	0.0619729	0.0309865	0.0309865	up
ROSMAP	Dorsolateral Prefrontal Cortex	Frontal lobe	RNA-Seq	AD-NCI	FPKM	PI4K2B	0.0844863	1.06031	-0.0286466	0.197619	0.142795	0.464181	0.142795	0.142795	0.713975	0.237992	0.237992	ns
MSBB	Superior Temporal Gyrus	Temporal lobe	RNA-Seq	AD-NCI	CPM	PI4K2B	0.036568	1.02567	-0.0706035	0.143739	0.501833	0.663104	0.501833	0.501833	1	0.627291	0.627291	ns
MSBB	Frontal Pole	Frontal lobe	RNA-Seq	AD-NCI	CPM	PI4K2B	0.00622755	1.00433	-0.10282	0.115275	0.910496	0.977418	0.910496	0.910496	1	0.910496	0.910496	ns
MSBB	Parahippocampal Gyrus	Limbic system	RNA-Seq	AD-NCI	CPM	PIM3	0.23806	1.17941	0.0669976	0.409122	0.00664211	0.0426976	0.00664211	0.00664211	0.0332106	0.0332106	0.0332106	up
MSBB	Inferior Frontal Gyrus	Frontal lobe	RNA-Seq	AD-NCI	CPM	PIM3	0.118974	1.08596	-0.0168828	0.254831	0.0857512	0.179294	0.0857512	0.0857512	0.428756	0.214378	0.157306	ns
MSBB	Frontal Pole	Frontal lobe	RNA-Seq	AD-NCI	CPM	PIM3	-0.124405	-1.09006	-0.270344	0.0215347	0.0943835	0.510141	0.0943835	0.0943835	0.471917	0.157306	0.157306	ns
ROSMAP	Dorsolateral Prefrontal Cortex	Frontal lobe	RNA-Seq	AD-NCI	FPKM	PIM3	0.0520698	1.03675	-0.0689534	0.173093	0.398019	0.811845	0.398019	0.398019	1	0.497523	0.497523	ns
MSBB	Superior Temporal Gyrus	Temporal lobe	RNA-Seq	AD-NCI	CPM	PIM3	-0.0373332	-1.02622	-0.189845	0.115179	0.62984	0.760487	0.62984	0.62984	1	0.62984	0.62984	ns
MSBB	Parahippocampal Gyrus	Limbic system	RNA-Seq	AD-NCI	CPM	PLSCR1	0.200748	1.14929	-0.00122201	0.402718	0.0513876	0.163794	0.0513876	0.0513876	0.256938	0.256938	0.171449	ns
MSBB	Inferior Frontal Gyrus	Frontal lobe	RNA-Seq	AD-NCI	CPM	PLSCR1	0.20576	1.15329	-0.0158208	0.42734	0.0685795	0.154253	0.0685795	0.0685795	0.342898	0.171449	0.171449	ns
ROSMAP	Dorsolateral Prefrontal Cortex	Frontal lobe	RNA-Seq	AD-NCI	FPKM	PLSCR1	0.150835	1.11021	-0.0668185	0.368489	0.173763	0.521335	0.173763	0.173763	0.868813	0.289604	0.234865	ns
MSBB	Superior Temporal Gyrus	Temporal lobe	RNA-Seq	AD-NCI	CPM	PLSCR1	0.13689	1.09953	-0.0673943	0.341174	0.187892	0.371276	0.187892	0.187892	0.939461	0.234865	0.234865	ns
MSBB	Frontal Pole	Frontal lobe	RNA-Seq	AD-NCI	CPM	PLSCR1	0.0285802	1.02001	-0.168391	0.225551	0.775191	0.937449	0.775191	0.775191	1	0.775191	0.775191	ns
ROSMAP	Dorsolateral Prefrontal Cortex	Frontal lobe	RNA-Seq	AD-NCI	FPKM	PMAIP1	0.244834	1.18496	0.0211929	0.468475	0.0319907	0.16064	0.0319907	0.0319907	0.159953	0.159953	0.159953	ns
MSBB	Inferior Frontal Gyrus	Frontal lobe	RNA-Seq	AD-NCI	CPM	PMAIP1	0.108503	1.07811	-0.0968557	0.313861	0.298792	0.424435	0.298792	0.298792	1	0.74698	0.613663	ns
MSBB	Parahippocampal Gyrus	Limbic system	RNA-Seq	AD-NCI	CPM	PMAIP1	0.106411	1.07655	-0.126337	0.339159	0.368198	0.572131	0.368198	0.368198	1	0.613663	0.613663	ns
MSBB	Frontal Pole	Frontal lobe	RNA-Seq	AD-NCI	CPM	PMAIP1	0.0495564	1.03495	-0.148054	0.247167	0.621656	0.877507	0.621656	0.621656	1	0.77707	0.77707	ns
MSBB	Superior Temporal Gyrus	Temporal lobe	RNA-Seq	AD-NCI	CPM	PMAIP1	0.0173597	1.01211	-0.205917	0.240637	0.878305	0.929811	0.878305	0.878305	1	0.878305	0.878305	ns
MSBB	Superior Temporal Gyrus	Temporal lobe	RNA-Seq	AD-NCI	CPM	PML	0.167298	1.12295	0.0347044	0.299892	0.0136631	0.12901	0.0136631	0.0136631	0.0683154	0.0683154	0.0683154	ns
MSBB	Inferior Frontal Gyrus	Frontal lobe	RNA-Seq	AD-NCI	CPM	PML	0.131803	1.09566	0.0138649	0.24974	0.0286789	0.0866547	0.0286789	0.0286789	0.143394	0.0716972	0.0716972	ns
MSBB	Parahippocampal Gyrus	Limbic system	RNA-Seq	AD-NCI	CPM	PML	0.131507	1.09544	0.000291822	0.262722	0.049498	0.159755	0.049498	0.049498	0.24749	0.0824967	0.0824967	ns
MSBB	Frontal Pole	Frontal lobe	RNA-Seq	AD-NCI	CPM	PML	0.113408	1.08178	-0.0228098	0.249625	0.102276	0.517795	0.102276	0.102276	0.511382	0.127845	0.127845	ns
ROSMAP	Dorsolateral Prefrontal Cortex	Frontal lobe	RNA-Seq	AD-NCI	FPKM	PML	-0.0490085	-1.03455	-0.166494	0.068477	0.412527	0.831526	0.412527	0.412527	1	0.412527	0.412527	ns
ROSMAP	Dorsolateral Prefrontal Cortex	Frontal lobe	RNA-Seq	AD-NCI	FPKM	PMM2	-0.142815	-1.10406	-0.271878	-0.013752	0.0301993	0.153941	0.0301993	0.0301993	0.150997	0.150997	0.150997	ns
MSBB	Inferior Frontal Gyrus	Frontal lobe	RNA-Seq	AD-NCI	CPM	PMM2	0.0979051	1.07022	-0.046306	0.242116	0.182222	0.298649	0.182222	0.182222	0.911108	0.455554	0.433795	ns
MSBB	Superior Temporal Gyrus	Temporal lobe	RNA-Seq	AD-NCI	CPM	PMM2	0.0740059	1.05264	-0.0636851	0.211697	0.290491	0.475143	0.290491	0.290491	1	0.484152	0.433795	ns
MSBB	Parahippocampal Gyrus	Limbic system	RNA-Seq	AD-NCI	CPM	PMM2	0.0523012	1.03692	-0.0571565	0.161759	0.347036	0.552952	0.347036	0.347036	1	0.433795	0.433795	ns
MSBB	Frontal Pole	Frontal lobe	RNA-Seq	AD-NCI	CPM	PMM2	0.0384362	1.027	-0.0894652	0.166338	0.554312	0.847594	0.554312	0.554312	1	0.554312	0.554312	ns
ROSMAP	Dorsolateral Prefrontal Cortex	Frontal lobe	RNA-Seq	AD-NCI	FPKM	PNPT1	0.129566	1.09396	0.0174348	0.241698	0.0236586	0.129215	0.0236586	0.0236586	0.118293	0.118293	0.0456016	up
MSBB	Inferior Frontal Gyrus	Frontal lobe	RNA-Seq	AD-NCI	CPM	PNPT1	0.0992945	1.07125	0.0129866	0.185602	0.0243523	0.0782863	0.0243523	0.0243523	0.121762	0.0608809	0.0456016	up
MSBB	Parahippocampal Gyrus	Limbic system	RNA-Seq	AD-NCI	CPM	PNPT1	0.0993488	1.07129	0.0112191	0.187478	0.027361	0.108317	0.027361	0.027361	0.136805	0.0456016	0.0456016	up
MSBB	Frontal Pole	Frontal lobe	RNA-Seq	AD-NCI	CPM	PNPT1	0.0571317	1.0404	-0.0307165	0.14498	0.201313	0.618455	0.201313	0.201313	1	0.251641	0.251641	ns
MSBB	Superior Temporal Gyrus	Temporal lobe	RNA-Seq	AD-NCI	CPM	PNPT1	0.0456819	1.03217	-0.0363572	0.127721	0.27352	0.458213	0.27352	0.27352	1	0.27352	0.27352	ns
ROSMAP	Dorsolateral Prefrontal Cortex	Frontal lobe	RNA-Seq	AD-NCI	FPKM	PNRC1	0.161752	1.11864	0.0414502	0.282054	0.00855231	0.0604418	0.00855231	0.00855231	0.0427615	0.0427615	0.0427615	up
MSBB	Frontal Pole	Frontal lobe	RNA-Seq	AD-NCI	CPM	PNRC1	0.0901606	1.06449	-0.00339902	0.18372	0.0588468	0.464903	0.0588468	0.0588468	0.294234	0.147117	0.104396	ns
MSBB	Parahippocampal Gyrus	Limbic system	RNA-Seq	AD-NCI	CPM	PNRC1	0.0739954	1.05263	-0.00394388	0.151935	0.0626377	0.186434	0.0626377	0.0626377	0.313189	0.104396	0.104396	ns
MSBB	Inferior Frontal Gyrus	Frontal lobe	RNA-Seq	AD-NCI	CPM	PNRC1	0.0619033	1.04384	-0.0255297	0.149336	0.164263	0.277956	0.164263	0.164263	0.821314	0.205329	0.205329	ns
MSBB	Superior Temporal Gyrus	Temporal lobe	RNA-Seq	AD-NCI	CPM	PNRC1	0.0150513	1.01049	-0.077546	0.107649	0.748907	0.845759	0.748907	0.748907	1	0.748907	0.748907	ns
ROSMAP	Dorsolateral Prefrontal Cortex	Frontal lobe	RNA-Seq	AD-NCI	FPKM	PPM1K	-0.242936	-1.1834	-0.410062	-0.0758111	0.00450594	0.0374923	0.00450594	0.00450594	0.0225297	0.0225297	0.0225297	dn
MSBB	Parahippocampal Gyrus	Limbic system	RNA-Seq	AD-NCI	CPM	PPM1K	-0.0646512	-1.04583	-0.141024	0.0117217	0.0965858	0.247899	0.0965858	0.0965858	0.482929	0.241464	0.241464	ns
MSBB	Superior Temporal Gyrus	Temporal lobe	RNA-Seq	AD-NCI	CPM	PPM1K	-0.0310351	-1.02174	-0.10121	0.0391395	0.38421	0.562311	0.38421	0.38421	1	0.64035	0.49724	ns
MSBB	Frontal Pole	Frontal lobe	RNA-Seq	AD-NCI	CPM	PPM1K	0.0414796	1.02917	-0.0606255	0.143585	0.424236	0.777671	0.424236	0.424236	1	0.530295	0.49724	ns
MSBB	Inferior Frontal Gyrus	Frontal lobe	RNA-Seq	AD-NCI	CPM	PPM1K	0.0282637	1.01978	-0.0536743	0.110202	0.49724	0.614124	0.49724	0.49724	1	0.49724	0.49724	ns
MSBB	Inferior Frontal Gyrus	Frontal lobe	RNA-Seq	AD-NCI	CPM	PRAME	0.0797339	1.05682	0.0116463	0.147821	0.0219461	0.073365	0.0219461	0.0219461	0.10973	0.10973	0.0682856	ns
MSBB	Superior Temporal Gyrus	Temporal lobe	RNA-Seq	AD-NCI	CPM	PRAME	0.100121	1.07186	0.0113217	0.188921	0.0273142	0.157897	0.0273142	0.0273142	0.136571	0.0682856	0.0682856	ns
MSBB	Parahippocampal Gyrus	Limbic system	RNA-Seq	AD-NCI	CPM	PRAME	0.0589441	1.0417	-0.00218119	0.120069	0.0586613	0.178468	0.0586613	0.0586613	0.293306	0.0977688	0.0977688	ns
ROSMAP	Dorsolateral Prefrontal Cortex	Frontal lobe	RNA-Seq	AD-NCI	FPKM	PRAME	0.029498	1.02066	-0.128341	0.187337	0.713419	1	0.713419	0.713419	1	0.891774	0.732741	ns
MSBB	Frontal Pole	Frontal lobe	RNA-Seq	AD-NCI	CPM	PRAME	0.0146103	1.01018	-0.0695984	0.0988191	0.732741	0.922565	0.732741	0.732741	1	0.732741	0.732741	ns
MSBB	Superior Temporal Gyrus	Temporal lobe	RNA-Seq	AD-NCI	CPM	PRKD2	0.18717	1.13853	0.0392812	0.335058	0.0133809	0.127856	0.0133809	0.0133809	0.0669046	0.0669046	0.0503735	ns
MSBB	Inferior Frontal Gyrus	Frontal lobe	RNA-Seq	AD-NCI	CPM	PRKD2	0.174846	1.12884	0.0276379	0.322053	0.0201494	0.0694925	0.0201494	0.0201494	0.100747	0.0503735	0.0503735	ns
MSBB	Parahippocampal Gyrus	Limbic system	RNA-Seq	AD-NCI	CPM	PRKD2	0.144848	1.10561	-0.0265492	0.316246	0.0971417	0.248903	0.0971417	0.0971417	0.485708	0.161903	0.161903	ns
ROSMAP	Dorsolateral Prefrontal Cortex	Frontal lobe	RNA-Seq	AD-NCI	FPKM	PRKD2	0.0612912	1.0434	-0.0478968	0.170479	0.270341	0.66551	0.270341	0.270341	1	0.337926	0.337926	ns
MSBB	Frontal Pole	Frontal lobe	RNA-Seq	AD-NCI	CPM	PRKD2	0.00748011	1.0052	-0.146526	0.161486	0.923833	0.981947	0.923833	0.923833	1	0.923833	0.923833	ns
MSBB	Parahippocampal Gyrus	Limbic system	RNA-Seq	AD-NCI	CPM	PSMB8	0.218892	1.16384	0.059082	0.378702	0.00753345	0.0464929	0.00753345	0.00753345	0.0376672	0.0376672	0.0376672	up
ROSMAP	Dorsolateral Prefrontal Cortex	Frontal lobe	RNA-Seq	AD-NCI	FPKM	PSMB8	0.131032	1.09508	0.00648803	0.255576	0.039259	0.187386	0.039259	0.039259	0.196295	0.0981475	0.0981475	ns
MSBB	Inferior Frontal Gyrus	Frontal lobe	RNA-Seq	AD-NCI	CPM	PSMB8	0.152857	1.11177	-0.0131617	0.318875	0.0709419	0.157764	0.0709419	0.0709419	0.354709	0.118236	0.10625	ns
MSBB	Superior Temporal Gyrus	Temporal lobe	RNA-Seq	AD-NCI	CPM	PSMB8	0.147096	1.10734	-0.0204741	0.314667	0.0850003	0.249514	0.0850003	0.0850003	0.425002	0.10625	0.10625	ns
MSBB	Frontal Pole	Frontal lobe	RNA-Seq	AD-NCI	CPM	PSMB8	0.0200493	1.01399	-0.15473	0.194828	0.821364	0.950262	0.821364	0.821364	1	0.821364	0.821364	ns
MSBB	Parahippocampal Gyrus	Limbic system	RNA-Seq	AD-NCI	CPM	PSMB9	0.308959	1.23881	0.121665	0.496253	0.00135356	0.0155052	0.00135356	0.00135356	0.00676778	0.00676778	0.00676778	up
MSBB	Inferior Frontal Gyrus	Frontal lobe	RNA-Seq	AD-NCI	CPM	PSMB9	0.170591	1.12552	0.0018322	0.339349	0.0475864	0.120756	0.0475864	0.0475864	0.237932	0.118966	0.095154	ns
MSBB	Superior Temporal Gyrus	Temporal lobe	RNA-Seq	AD-NCI	CPM	PSMB9	0.171274	1.12605	-0.00521283	0.347761	0.0570924	0.209752	0.0570924	0.0570924	0.285462	0.095154	0.095154	ns
ROSMAP	Dorsolateral Prefrontal Cortex	Frontal lobe	RNA-Seq	AD-NCI	FPKM	PSMB9	0.0556433	1.03932	-0.100977	0.212263	0.485172	0.916217	0.485172	0.485172	1	0.606465	0.538997	ns
MSBB	Frontal Pole	Frontal lobe	RNA-Seq	AD-NCI	CPM	PSMB9	-0.054669	-1.03862	-0.229765	0.120427	0.538997	0.8389	0.538997	0.538997	1	0.538997	0.538997	ns
MSBB	Parahippocampal Gyrus	Limbic system	RNA-Seq	AD-NCI	CPM	PTMA	0.23964	1.1807	0.11538	0.363901	0.000193533	0.0047385	0.000193533	0.000193533	0.000967663	0.000967663	0.000967663	up
ROSMAP	Dorsolateral Prefrontal Cortex	Frontal lobe	RNA-Seq	AD-NCI	FPKM	PTMA	0.122919	1.08894	0.0540948	0.191744	0.000502036	0.00747027	0.000502036	0.000502036	0.00251018	0.00125509	0.00125509	up
MSBB	Frontal Pole	Frontal lobe	RNA-Seq	AD-NCI	CPM	PTMA	-0.119808	-1.08659	-0.227564	-0.0120508	0.029484	0.403524	0.029484	0.029484	0.14742	0.04914	0.04914	dn
MSBB	Inferior Frontal Gyrus	Frontal lobe	RNA-Seq	AD-NCI	CPM	PTMA	0.112281	1.08094	0.000224754	0.224338	0.0495465	0.123859	0.0495465	0.0495465	0.247732	0.0619331	0.0619331	ns
MSBB	Superior Temporal Gyrus	Temporal lobe	RNA-Seq	AD-NCI	CPM	PTMA	0.0625855	1.04434	-0.051266	0.176437	0.279682	0.46408	0.279682	0.279682	1	0.279682	0.279682	ns
ROSMAP	Dorsolateral Prefrontal Cortex	Frontal lobe	RNA-Seq	AD-NCI	FPKM	PUS1	-0.231194	-1.17381	-0.332106	-0.130281	9.03006e-06	0.000449004	9.03006e-06	9.03006e-06	4.51503e-05	4.51503e-05	4.51503e-05	dn
MSBB	Inferior Frontal Gyrus	Frontal lobe	RNA-Seq	AD-NCI	CPM	PUS1	0.113694	1.082	-0.00383425	0.231223	0.0578829	0.137387	0.0578829	0.0578829	0.289415	0.144707	0.144707	ns
MSBB	Superior Temporal Gyrus	Temporal lobe	RNA-Seq	AD-NCI	CPM	PUS1	0.0499512	1.03523	-0.0575672	0.15747	0.360714	0.540639	0.360714	0.360714	1	0.60119	0.60119	ns
MSBB	Frontal Pole	Frontal lobe	RNA-Seq	AD-NCI	CPM	PUS1	-0.0295187	-1.02067	-0.140034	0.0809964	0.59916	0.867774	0.59916	0.59916	1	0.74895	0.71969	ns
MSBB	Parahippocampal Gyrus	Limbic system	RNA-Seq	AD-NCI	CPM	PUS1	-0.0235934	-1.01649	-0.153111	0.105924	0.71969	0.843169	0.71969	0.71969	1	0.71969	0.71969	ns
MSBB	Parahippocampal Gyrus	Limbic system	RNA-Seq	AD-NCI	CPM	PXK	0.246619	1.18642	0.0943584	0.39888	0.00164439	0.0175562	0.00164439	0.00164439	0.00822194	0.00822194	0.00822194	up
MSBB	Inferior Frontal Gyrus	Frontal lobe	RNA-Seq	AD-NCI	CPM	PXK	0.187832	1.13905	0.0461922	0.329472	0.00959379	0.0438371	0.00959379	0.00959379	0.047969	0.0239845	0.0239845	up
MSBB	Superior Temporal Gyrus	Temporal lobe	RNA-Seq	AD-NCI	CPM	PXK	0.047761	1.03366	-0.0885845	0.184106	0.490529	0.653797	0.490529	0.490529	1	0.817548	0.747428	ns
ROSMAP	Dorsolateral Prefrontal Cortex	Frontal lobe	RNA-Seq	AD-NCI	FPKM	PXK	-0.0360544	-1.02531	-0.170396	0.098287	0.597942	1	0.597942	0.597942	1	0.747428	0.747428	ns
MSBB	Frontal Pole	Frontal lobe	RNA-Seq	AD-NCI	CPM	PXK	-0.0179384	-1.01251	-0.149501	0.113624	0.788412	0.942104	0.788412	0.788412	1	0.788412	0.788412	ns
MSBB	Parahippocampal Gyrus	Limbic system	RNA-Seq	AD-NCI	CPM	RARRES3	0.399042	1.31863	0.203562	0.594523	8.26835e-05	0.00295894	8.26835e-05	8.26835e-05	0.000413417	0.000413417	0.000413417	up
MSBB	Superior Temporal Gyrus	Temporal lobe	RNA-Seq	AD-NCI	CPM	RARRES3	0.218123	1.16322	-0.00505629	0.441301	0.0553689	0.206985	0.0553689	0.0553689	0.276845	0.138422	0.138422	ns
ROSMAP	Dorsolateral Prefrontal Cortex	Frontal lobe	RNA-Seq	AD-NCI	FPKM	RARRES3	0.147454	1.10761	-0.0411966	0.336104	0.125129	0.424496	0.125129	0.125129	0.625644	0.208548	0.208548	ns
MSBB	Inferior Frontal Gyrus	Frontal lobe	RNA-Seq	AD-NCI	CPM	RARRES3	0.143962	1.10494	-0.0756331	0.363556	0.197639	0.316366	0.197639	0.197639	0.988196	0.247049	0.247049	ns
MSBB	Frontal Pole	Frontal lobe	RNA-Seq	AD-NCI	CPM	RARRES3	0.0118862	1.00827	-0.197894	0.221666	0.911196	0.977612	0.911196	0.911196	1	0.911196	0.911196	ns
ROSMAP	Dorsolateral Prefrontal Cortex	Frontal lobe	RNA-Seq	AD-NCI	FPKM	RASSF4	0.157452	1.11532	0.0720112	0.242892	0.000332686	0.00560214	0.000332686	0.000332686	0.00166343	0.00166343	0.00166343	up
MSBB	Parahippocampal Gyrus	Limbic system	RNA-Seq	AD-NCI	CPM	RASSF4	0.191292	1.14179	0.05088	0.331705	0.00785475	0.0477078	0.00785475	0.00785475	0.0392737	0.0196369	0.0196369	up
MSBB	Inferior Frontal Gyrus	Frontal lobe	RNA-Seq	AD-NCI	CPM	RASSF4	0.141239	1.10285	0.0137843	0.268695	0.0300329	0.0891617	0.0300329	0.0300329	0.150164	0.0500548	0.0500548	ns
MSBB	Superior Temporal Gyrus	Temporal lobe	RNA-Seq	AD-NCI	CPM	RASSF4	0.0768763	1.05473	-0.0498468	0.203599	0.233017	0.418845	0.233017	0.233017	1	0.291271	0.291271	ns
MSBB	Frontal Pole	Frontal lobe	RNA-Seq	AD-NCI	CPM	RASSF4	-0.0409105	-1.02876	-0.169832	0.0880108	0.532385	0.835168	0.532385	0.532385	1	0.532385	0.532385	ns
MSBB	Inferior Frontal Gyrus	Frontal lobe	RNA-Seq	AD-NCI	CPM	RBCK1	0.167668	1.12324	0.0759363	0.2594	0.000393115	0.00755815	0.000393115	0.000393115	0.00196557	0.00196557	0.00196557	up
MSBB	Parahippocampal Gyrus	Limbic system	RNA-Seq	AD-NCI	CPM	RBCK1	0.151248	1.11053	0.0467973	0.255698	0.00477413	0.0347904	0.00477413	0.00477413	0.0238706	0.0119353	0.0119353	up
MSBB	Superior Temporal Gyrus	Temporal lobe	RNA-Seq	AD-NCI	CPM	RBCK1	0.127206	1.09218	0.0278043	0.226607	0.0123981	0.124875	0.0123981	0.0123981	0.0619905	0.0206635	0.0206635	up
ROSMAP	Dorsolateral Prefrontal Cortex	Frontal lobe	RNA-Seq	AD-NCI	FPKM	RBCK1	-0.0458577	-1.0323	-0.115256	0.0235407	0.194585	0.533927	0.194585	0.194585	0.972923	0.243231	0.243231	ns
MSBB	Frontal Pole	Frontal lobe	RNA-Seq	AD-NCI	CPM	RBCK1	0.0144918	1.0101	-0.0917393	0.120723	0.788308	0.942104	0.788308	0.788308	1	0.788308	0.788308	ns
ROSMAP	Dorsolateral Prefrontal Cortex	Frontal lobe	RNA-Seq	AD-NCI	FPKM	RGS1	0.794742	1.73477	0.313118	1.27637	0.00128621	0.0149574	0.00128621	0.00128621	0.00643107	0.00643107	0.00643107	up
MSBB	Parahippocampal Gyrus	Limbic system	RNA-Seq	AD-NCI	CPM	RGS1	0.76372	1.69786	0.223864	1.30358	0.00581129	0.0394665	0.00581129	0.00581129	0.0290565	0.0145282	0.0145282	up
MSBB	Inferior Frontal Gyrus	Frontal lobe	RNA-Seq	AD-NCI	CPM	RGS1	0.395568	1.31546	-0.0551537	0.84629	0.085078	0.178308	0.085078	0.085078	0.42539	0.141797	0.141797	ns
MSBB	Frontal Pole	Frontal lobe	RNA-Seq	AD-NCI	CPM	RGS1	0.263043	1.20001	-0.127347	0.653433	0.185597	0.604298	0.185597	0.185597	0.927985	0.231996	0.231996	ns
MSBB	Superior Temporal Gyrus	Temporal lobe	RNA-Seq	AD-NCI	CPM	RGS1	0.178539	1.13174	-0.292924	0.650002	0.456098	0.624254	0.456098	0.456098	1	0.456098	0.456098	ns
MSBB	Parahippocampal Gyrus	Limbic system	RNA-Seq	AD-NCI	CPM	RIPK2	0.145426	1.10606	0.0402753	0.250576	0.00698041	0.0441223	0.00698041	0.00698041	0.0349021	0.0349021	0.0349021	up
MSBB	Superior Temporal Gyrus	Temporal lobe	RNA-Seq	AD-NCI	CPM	RIPK2	0.0980984	1.07036	0.00516973	0.191027	0.0386523	0.178745	0.0386523	0.0386523	0.193261	0.0966306	0.0966306	ns
MSBB	Inferior Frontal Gyrus	Frontal lobe	RNA-Seq	AD-NCI	CPM	RIPK2	0.0976501	1.07003	-0.0125184	0.207819	0.0820395	0.174079	0.0820395	0.0820395	0.410197	0.136732	0.136732	ns
ROSMAP	Dorsolateral Prefrontal Cortex	Frontal lobe	RNA-Seq	AD-NCI	FPKM	RIPK2	-0.0725852	-1.0516	-0.200173	0.0550027	0.263947	0.65502	0.263947	0.263947	1	0.329933	0.329933	ns
MSBB	Frontal Pole	Frontal lobe	RNA-Seq	AD-NCI	CPM	RIPK2	0.029054	1.02034	-0.0809451	0.139053	0.603227	0.869882	0.603227	0.603227	1	0.603227	0.603227	ns
ROSMAP	Dorsolateral Prefrontal Cortex	Frontal lobe	RNA-Seq	AD-NCI	FPKM	RNF19B	-0.279756	-1.21399	-0.452588	-0.106924	0.0015857	0.0173805	0.0015857	0.0015857	0.00792852	0.00792852	0.00792852	dn
MSBB	Parahippocampal Gyrus	Limbic system	RNA-Seq	AD-NCI	CPM	RNF19B	-0.0574634	-1.04063	-0.134042	0.0191154	0.140448	0.315582	0.140448	0.140448	0.702238	0.351119	0.351119	ns
MSBB	Inferior Frontal Gyrus	Frontal lobe	RNA-Seq	AD-NCI	CPM	RNF19B	-0.0315614	-1.02212	-0.110361	0.0472385	0.43065	0.554415	0.43065	0.43065	1	0.717751	0.717751	ns
MSBB	Superior Temporal Gyrus	Temporal lobe	RNA-Seq	AD-NCI	CPM	RNF19B	-0.0217539	-1.01519	-0.100495	0.0569873	0.586515	0.728448	0.586515	0.586515	1	0.733144	0.733144	ns
MSBB	Frontal Pole	Frontal lobe	RNA-Seq	AD-NCI	CPM	RNF19B	0.00235019	1.00163	-0.0790159	0.0837162	0.95466	0.988276	0.95466	0.95466	1	0.95466	0.95466	ns
MSBB	Parahippocampal Gyrus	Limbic system	RNA-Seq	AD-NCI	CPM	RPL22	0.0578815	1.04094	-0.0180848	0.133848	0.134475	0.306867	0.134475	0.134475	0.672376	0.672376	0.488526	ns
MSBB	Superior Temporal Gyrus	Temporal lobe	RNA-Seq	AD-NCI	CPM	RPL22	-0.0455186	-1.03205	-0.124402	0.033365	0.256544	0.442439	0.256544	0.256544	1	0.641359	0.488526	ns
MSBB	Frontal Pole	Frontal lobe	RNA-Seq	AD-NCI	CPM	RPL22	-0.0494364	-1.03486	-0.141885	0.0430118	0.293116	0.691958	0.293116	0.293116	1	0.488526	0.488526	ns
MSBB	Inferior Frontal Gyrus	Frontal lobe	RNA-Seq	AD-NCI	CPM	RPL22	0.0310894	1.02178	-0.0591969	0.121376	0.497985	0.614617	0.497985	0.497985	1	0.622481	0.622481	ns
ROSMAP	Dorsolateral Prefrontal Cortex	Frontal lobe	RNA-Seq	AD-NCI	FPKM	RPL22	-0.0149303	-1.0104	-0.0854342	0.0555736	0.677301	1	0.677301	0.677301	1	0.677301	0.677301	ns
MSBB	Parahippocampal Gyrus	Limbic system	RNA-Seq	AD-NCI	CPM	RTP4	0.23287	1.17517	0.0636339	0.402106	0.007267	0.0453257	0.007267	0.007267	0.036335	0.036335	0.036335	up
MSBB	Superior Temporal Gyrus	Temporal lobe	RNA-Seq	AD-NCI	CPM	RTP4	0.186977	1.13838	0.0142588	0.359696	0.0340036	0.170471	0.0340036	0.0340036	0.170018	0.085009	0.085009	ns
MSBB	Inferior Frontal Gyrus	Frontal lobe	RNA-Seq	AD-NCI	CPM	RTP4	0.0486312	1.03428	-0.117275	0.214537	0.563969	0.672323	0.563969	0.563969	1	0.939948	0.73086	ns
MSBB	Frontal Pole	Frontal lobe	RNA-Seq	AD-NCI	CPM	RTP4	0.0453434	1.03193	-0.117909	0.208596	0.584688	0.861726	0.584688	0.584688	1	0.73086	0.73086	ns
ROSMAP	Dorsolateral Prefrontal Cortex	Frontal lobe	RNA-Seq	AD-NCI	FPKM	RTP4	-0.0106324	-1.0074	-0.215416	0.194151	0.918723	1	0.918723	0.918723	1	0.918723	0.918723	ns
MSBB	Frontal Pole	Frontal lobe	RNA-Seq	AD-NCI	CPM	S100A8	-0.381507	-1.3027	-0.83645	0.0734347	0.0998276	0.516629	0.0998276	0.0998276	0.499138	0.499138	0.499138	ns
MSBB	Inferior Frontal Gyrus	Frontal lobe	RNA-Seq	AD-NCI	CPM	S100A8	-0.203167	-1.15122	-0.695052	0.288718	0.416414	0.541458	0.416414	0.416414	1	1	0.682549	ns
ROSMAP	Dorsolateral Prefrontal Cortex	Frontal lobe	RNA-Seq	AD-NCI	FPKM	S100A8	0.168002	1.1235	-0.304958	0.640961	0.485248	0.916217	0.485248	0.485248	1	0.808747	0.682549	ns
MSBB	Parahippocampal Gyrus	Limbic system	RNA-Seq	AD-NCI	CPM	S100A8	0.112145	1.08083	-0.387068	0.611359	0.658112	0.801746	0.658112	0.658112	1	0.82264	0.682549	ns
MSBB	Superior Temporal Gyrus	Temporal lobe	RNA-Seq	AD-NCI	CPM	S100A8	0.103064	1.07405	-0.393125	0.599253	0.682549	0.799069	0.682549	0.682549	1	0.682549	0.682549	ns
ROSMAP	Dorsolateral Prefrontal Cortex	Frontal lobe	RNA-Seq	AD-NCI	FPKM	SAMD4A	0.401265	1.32067	0.269059	0.533472	5.86015e-09	2.42606e-06	5.86015e-09	5.86015e-09	2.93007e-08	2.93007e-08	2.93007e-08	up
MSBB	Parahippocampal Gyrus	Limbic system	RNA-Seq	AD-NCI	CPM	SAMD4A	0.346116	1.27113	0.180291	0.511942	5.79051e-05	0.00241196	5.79051e-05	5.79051e-05	0.000289526	0.000144763	0.000144763	up
MSBB	Inferior Frontal Gyrus	Frontal lobe	RNA-Seq	AD-NCI	CPM	SAMD4A	0.239685	1.18073	0.0921051	0.387264	0.00158016	0.0157607	0.00158016	0.00158016	0.00790078	0.00263359	0.00263359	up
MSBB	Superior Temporal Gyrus	Temporal lobe	RNA-Seq	AD-NCI	CPM	SAMD4A	0.154706	1.1132	0.00644991	0.302963	0.0409176	0.18252	0.0409176	0.0409176	0.204588	0.051147	0.051147	ns
MSBB	Frontal Pole	Frontal lobe	RNA-Seq	AD-NCI	CPM	SAMD4A	0.152154	1.11123	-0.0011128	0.30542	0.0516723	0.454406	0.0516723	0.0516723	0.258361	0.0516723	0.0516723	ns
ROSMAP	Dorsolateral Prefrontal Cortex	Frontal lobe	RNA-Seq	AD-NCI	FPKM	SAMHD1	0.157683	1.11549	0.0428406	0.272526	0.00726189	0.0535012	0.00726189	0.00726189	0.0363095	0.0363095	0.0199745	up
MSBB	Parahippocampal Gyrus	Limbic system	RNA-Seq	AD-NCI	CPM	SAMHD1	0.186332	1.13787	0.0492583	0.323405	0.00798982	0.048182	0.00798982	0.00798982	0.0399491	0.0199745	0.0199745	up
MSBB	Inferior Frontal Gyrus	Frontal lobe	RNA-Seq	AD-NCI	CPM	SAMHD1	0.193172	1.14327	0.0417217	0.344621	0.0126768	0.0520567	0.0126768	0.0126768	0.0633841	0.021128	0.021128	up
MSBB	Superior Temporal Gyrus	Temporal lobe	RNA-Seq	AD-NCI	CPM	SAMHD1	0.117465	1.08483	-0.0228983	0.257828	0.10047	0.26889	0.10047	0.10047	0.502351	0.125588	0.125588	ns
MSBB	Frontal Pole	Frontal lobe	RNA-Seq	AD-NCI	CPM	SAMHD1	0.0455533	1.03208	-0.0953732	0.18648	0.524782	0.831418	0.524782	0.524782	1	0.524782	0.524782	ns
MSBB	Parahippocampal Gyrus	Limbic system	RNA-Seq	AD-NCI	CPM	SCARB2	0.145908	1.10643	0.0459902	0.245826	0.00443791	0.0332075	0.00443791	0.00443791	0.0221896	0.0221896	0.0221896	up
MSBB	Superior Temporal Gyrus	Temporal lobe	RNA-Seq	AD-NCI	CPM	SCARB2	-0.0617741	-1.04375	-0.150239	0.0266907	0.170066	0.351847	0.170066	0.170066	0.850328	0.425164	0.334644	ns
ROSMAP	Dorsolateral Prefrontal Cortex	Frontal lobe	RNA-Seq	AD-NCI	FPKM	SCARB2	-0.077341	-1.05507	-0.196019	0.0413366	0.200786	0.545651	0.200786	0.200786	1	0.334644	0.334644	ns
MSBB	Frontal Pole	Frontal lobe	RNA-Seq	AD-NCI	CPM	SCARB2	-0.024232	-1.01694	-0.149956	0.101492	0.70444	0.911298	0.70444	0.70444	1	0.88055	0.762338	ns
MSBB	Inferior Frontal Gyrus	Frontal lobe	RNA-Seq	AD-NCI	CPM	SCARB2	0.0174917	1.0122	-0.0963889	0.131372	0.762338	0.832632	0.762338	0.762338	1	0.762338	0.762338	ns
MSBB	Parahippocampal Gyrus	Limbic system	RNA-Seq	AD-NCI	CPM	SCO2	-0.120229	-1.08691	-0.219894	-0.0205636	0.0183384	0.0828588	0.0183384	0.0183384	0.0916922	0.0916922	0.0461988	dn
MSBB	Inferior Frontal Gyrus	Frontal lobe	RNA-Seq	AD-NCI	CPM	SCO2	0.0950198	1.06808	0.0161315	0.173908	0.0184795	0.0659695	0.0184795	0.0184795	0.0923977	0.0461988	0.0461988	up
ROSMAP	Dorsolateral Prefrontal Cortex	Frontal lobe	RNA-Seq	AD-NCI	FPKM	SCO2	-0.134338	-1.09759	-0.281489	0.012813	0.0734344	0.291759	0.0734344	0.0734344	0.367172	0.122391	0.122391	ns
MSBB	Superior Temporal Gyrus	Temporal lobe	RNA-Seq	AD-NCI	CPM	SCO2	0.0418272	1.02942	-0.0325085	0.116163	0.268528	0.453665	0.268528	0.268528	1	0.33566	0.33566	ns
MSBB	Frontal Pole	Frontal lobe	RNA-Seq	AD-NCI	CPM	SCO2	0.000490428	1.00034	-0.0834299	0.0844108	0.990822	0.99706	0.990822	0.990822	1	0.990822	0.990822	ns
MSBB	Parahippocampal Gyrus	Limbic system	RNA-Seq	AD-NCI	CPM	SECTM1	0.265062	1.20169	-0.0240273	0.554152	0.0720859	0.204483	0.0720859	0.0720859	0.360429	0.360429	0.340459	ns
MSBB	Superior Temporal Gyrus	Temporal lobe	RNA-Seq	AD-NCI	CPM	SECTM1	0.211424	1.15783	-0.0672232	0.490071	0.136184	0.313222	0.136184	0.136184	0.680919	0.340459	0.340459	ns
MSBB	Inferior Frontal Gyrus	Frontal lobe	RNA-Seq	AD-NCI	CPM	SECTM1	0.171289	1.12606	-0.107529	0.450107	0.227216	0.349183	0.227216	0.227216	1	0.378693	0.378693	ns
MSBB	Frontal Pole	Frontal lobe	RNA-Seq	AD-NCI	CPM	SECTM1	-0.0451746	-1.03181	-0.304609	0.21426	0.731814	0.922369	0.731814	0.731814	1	0.914767	0.74865	ns
ROSMAP	Dorsolateral Prefrontal Cortex	Frontal lobe	RNA-Seq	AD-NCI	FPKM	SECTM1	0.0496218	1.03499	-0.254724	0.353968	0.74865	1	0.74865	0.74865	1	0.74865	0.74865	ns
MSBB	Inferior Frontal Gyrus	Frontal lobe	RNA-Seq	AD-NCI	CPM	SERPINB9	0.0578449	1.04091	-0.0443317	0.160022	0.265671	0.39073	0.265671	0.265671	1	1	0.740381	ns
MSBB	Parahippocampal Gyrus	Limbic system	RNA-Seq	AD-NCI	CPM	SERPINB9	0.03806	1.02673	-0.0602471	0.136367	0.445916	0.640643	0.445916	0.445916	1	1	0.740381	ns
MSBB	Superior Temporal Gyrus	Temporal lobe	RNA-Seq	AD-NCI	CPM	SERPINB9	0.03353	1.02351	-0.066148	0.133208	0.507895	0.668113	0.507895	0.507895	1	0.846491	0.740381	ns
MSBB	Frontal Pole	Frontal lobe	RNA-Seq	AD-NCI	CPM	SERPINB9	0.0284023	1.01988	-0.0759679	0.132772	0.592305	0.864764	0.592305	0.592305	1	0.740381	0.740381	ns
ROSMAP	Dorsolateral Prefrontal Cortex	Frontal lobe	RNA-Seq	AD-NCI	FPKM	SERPINB9	0.00353372	1.00245	-0.095487	0.102554	0.944084	1	0.944084	0.944084	1	0.944084	0.944084	ns
MSBB	Parahippocampal Gyrus	Limbic system	RNA-Seq	AD-NCI	CPM	SERPINE1	0.566949	1.48139	0.170692	0.963206	0.0052879	0.03714	0.0052879	0.0052879	0.0264395	0.0264395	0.0264395	up
ROSMAP	Dorsolateral Prefrontal Cortex	Frontal lobe	RNA-Seq	AD-NCI	FPKM	SERPINE1	0.168438	1.12384	-0.128639	0.465515	0.265559	0.657475	0.265559	0.265559	1	0.663898	0.663898	ns
MSBB	Superior Temporal Gyrus	Temporal lobe	RNA-Seq	AD-NCI	CPM	SERPINE1	0.0587627	1.04157	-0.286367	0.403892	0.737419	0.837791	0.737419	0.737419	1	1	0.975157	ns
MSBB	Inferior Frontal Gyrus	Frontal lobe	RNA-Seq	AD-NCI	CPM	SERPINE1	0.0169849	1.01184	-0.321663	0.355633	0.92133	0.947726	0.92133	0.92133	1	1	0.975157	ns
MSBB	Frontal Pole	Frontal lobe	RNA-Seq	AD-NCI	CPM	SERPINE1	-0.00531278	-1.00369	-0.341131	0.330506	0.975157	0.99392	0.975157	0.975157	1	0.975157	0.975157	ns
MSBB	Parahippocampal Gyrus	Limbic system	RNA-Seq	AD-NCI	CPM	SERPING1	0.238373	1.17966	0.110456	0.36629	0.000310844	0.00634965	0.000310844	0.000310844	0.00155422	0.00155422	0.00155422	up
MSBB	Superior Temporal Gyrus	Temporal lobe	RNA-Seq	AD-NCI	CPM	SERPING1	0.20881	1.15573	0.0679212	0.3497	0.00387166	0.096078	0.00387166	0.00387166	0.0193583	0.00967916	0.00967916	up
MSBB	Inferior Frontal Gyrus	Frontal lobe	RNA-Seq	AD-NCI	CPM	SERPING1	0.169232	1.12446	0.032099	0.306365	0.0158245	0.0599303	0.0158245	0.0158245	0.0791224	0.0263741	0.0263741	up
MSBB	Frontal Pole	Frontal lobe	RNA-Seq	AD-NCI	CPM	SERPING1	0.154253	1.11285	-0.00964787	0.318153	0.0649654	0.472358	0.0649654	0.0649654	0.324827	0.0812068	0.0812068	ns
ROSMAP	Dorsolateral Prefrontal Cortex	Frontal lobe	RNA-Seq	AD-NCI	FPKM	SERPING1	-0.0137339	-1.00957	-0.128863	0.101396	0.814642	1	0.814642	0.814642	1	0.814642	0.814642	ns
MSBB	Frontal Pole	Frontal lobe	RNA-Seq	AD-NCI	CPM	SIRPA	0.134662	1.09784	0.041648	0.227676	0.00473736	0.298202	0.00473736	0.00473736	0.0236868	0.0236868	0.0236868	up
MSBB	Inferior Frontal Gyrus	Frontal lobe	RNA-Seq	AD-NCI	CPM	SIRPA	0.0808636	1.05765	0.0105146	0.151212	0.0244754	0.0784399	0.0244754	0.0244754	0.122377	0.0611886	0.0611886	ns
MSBB	Superior Temporal Gyrus	Temporal lobe	RNA-Seq	AD-NCI	CPM	SIRPA	0.0736468	1.05237	-0.00257724	0.149871	0.0581856	0.211219	0.0581856	0.0581856	0.290928	0.096976	0.096976	ns
ROSMAP	Dorsolateral Prefrontal Cortex	Frontal lobe	RNA-Seq	AD-NCI	FPKM	SIRPA	-0.0622296	-1.04408	-0.152159	0.0276994	0.174395	0.522503	0.174395	0.174395	0.871975	0.217994	0.217994	ns
MSBB	Parahippocampal Gyrus	Limbic system	RNA-Seq	AD-NCI	CPM	SIRPA	-0.0595593	-1.04215	-0.154717	0.0355979	0.218432	0.416669	0.218432	0.218432	1	0.218432	0.218432	ns
MSBB	Parahippocampal Gyrus	Limbic system	RNA-Seq	AD-NCI	CPM	SLC15A3	0.431698	1.34882	0.257557	0.605839	2.1987e-06	0.000440357	2.1987e-06	2.1987e-06	1.09935e-05	1.09935e-05	1.09935e-05	up
MSBB	Inferior Frontal Gyrus	Frontal lobe	RNA-Seq	AD-NCI	CPM	SLC15A3	0.380272	1.30159	0.219186	0.541358	5.8004e-06	0.00148726	5.8004e-06	5.8004e-06	2.9002e-05	1.4501e-05	1.4501e-05	up
MSBB	Superior Temporal Gyrus	Temporal lobe	RNA-Seq	AD-NCI	CPM	SLC15A3	0.368226	1.29076	0.194237	0.542214	4.47586e-05	0.0483665	4.47586e-05	4.47586e-05	0.000223793	7.45977e-05	7.45977e-05	up
ROSMAP	Dorsolateral Prefrontal Cortex	Frontal lobe	RNA-Seq	AD-NCI	FPKM	SLC15A3	0.222998	1.16716	0.0648592	0.381137	0.00584486	0.0455309	0.00584486	0.00584486	0.0292243	0.00730607	0.00730607	up
MSBB	Frontal Pole	Frontal lobe	RNA-Seq	AD-NCI	CPM	SLC15A3	0.100081	1.07183	-0.0614006	0.261563	0.223245	0.638329	0.223245	0.223245	1	0.223245	0.223245	ns
ROSMAP	Dorsolateral Prefrontal Cortex	Frontal lobe	RNA-Seq	AD-NCI	FPKM	SLC16A1	0.164927	1.12111	-0.0536594	0.383514	0.138719	0.455274	0.138719	0.138719	0.693593	0.693593	0.462358	ns
MSBB	Inferior Frontal Gyrus	Frontal lobe	RNA-Seq	AD-NCI	CPM	SLC16A1	0.0935048	1.06696	-0.11127	0.29828	0.36905	0.495857	0.36905	0.36905	1	0.922625	0.462358	ns
MSBB	Superior Temporal Gyrus	Temporal lobe	RNA-Seq	AD-NCI	CPM	SLC16A1	-0.0789272	-1.05623	-0.279558	0.121704	0.438823	0.609286	0.438823	0.438823	1	0.731372	0.462358	ns
MSBB	Frontal Pole	Frontal lobe	RNA-Seq	AD-NCI	CPM	SLC16A1	-0.0892488	-1.06382	-0.319467	0.140969	0.445698	0.789461	0.445698	0.445698	1	0.557122	0.462358	ns
MSBB	Parahippocampal Gyrus	Limbic system	RNA-Seq	AD-NCI	CPM	SLC16A1	0.0842407	1.06013	-0.141435	0.309916	0.462358	0.654644	0.462358	0.462358	1	0.462358	0.462358	ns
MSBB	Parahippocampal Gyrus	Limbic system	RNA-Seq	AD-NCI	CPM	SLC1A1	-0.192169	-1.14248	-0.293899	-0.0904385	0.000258505	0.00565425	0.000258505	0.000258505	0.00129252	0.00129252	0.00129252	dn
MSBB	Superior Temporal Gyrus	Temporal lobe	RNA-Seq	AD-NCI	CPM	SLC1A1	-0.117385	-1.08477	-0.218756	-0.0160142	0.0234571	0.151323	0.0234571	0.0234571	0.117285	0.0586426	0.0586426	ns
ROSMAP	Dorsolateral Prefrontal Cortex	Frontal lobe	RNA-Seq	AD-NCI	FPKM	SLC1A1	-0.164672	-1.12091	-0.332061	0.00271691	0.0538151	0.236378	0.0538151	0.0538151	0.269075	0.0896918	0.0896918	ns
MSBB	Inferior Frontal Gyrus	Frontal lobe	RNA-Seq	AD-NCI	CPM	SLC1A1	-0.0369605	-1.02595	-0.132656	0.0587353	0.447262	0.57003	0.447262	0.447262	1	0.559077	0.559077	ns
MSBB	Frontal Pole	Frontal lobe	RNA-Seq	AD-NCI	CPM	SLC1A1	0.00762802	1.0053	-0.11914	0.134396	0.905715	0.975717	0.905715	0.905715	1	0.905715	0.905715	ns
MSBB	Inferior Frontal Gyrus	Frontal lobe	RNA-Seq	AD-NCI	CPM	SLC25A28	0.104988	1.07549	0.0351289	0.174846	0.00340413	0.0241403	0.00340413	0.00340413	0.0170206	0.0170206	0.0170206	up
MSBB	Parahippocampal Gyrus	Limbic system	RNA-Seq	AD-NCI	CPM	SLC25A28	0.051531	1.03636	-0.0254605	0.128523	0.188288	0.379175	0.188288	0.188288	0.941441	0.470721	0.331305	ns
MSBB	Frontal Pole	Frontal lobe	RNA-Seq	AD-NCI	CPM	SLC25A28	-0.0537778	-1.03798	-0.136003	0.0284479	0.198783	0.61658	0.198783	0.198783	0.993914	0.331305	0.331305	ns
ROSMAP	Dorsolateral Prefrontal Cortex	Frontal lobe	RNA-Seq	AD-NCI	FPKM	SLC25A28	-0.0200933	-1.01403	-0.097276	0.0570894	0.608959	1	0.608959	0.608959	1	0.761198	0.649615	ns
MSBB	Superior Temporal Gyrus	Temporal lobe	RNA-Seq	AD-NCI	CPM	SLC25A28	0.0162368	1.01132	-0.0541331	0.0866066	0.649615	0.775477	0.649615	0.649615	1	0.649615	0.649615	ns
MSBB	Inferior Frontal Gyrus	Frontal lobe	RNA-Seq	AD-NCI	CPM	SLC25A30	0.19248	1.14273	0.0938991	0.291061	0.000157717	0.00494437	0.000157717	0.000157717	0.000788584	0.000788584	0.000788584	up
ROSMAP	Dorsolateral Prefrontal Cortex	Frontal lobe	RNA-Seq	AD-NCI	FPKM	SLC25A30	0.196032	1.14554	0.0754647	0.316599	0.00151145	0.0167972	0.00151145	0.00151145	0.00755724	0.00377862	0.00297375	up
MSBB	Frontal Pole	Frontal lobe	RNA-Seq	AD-NCI	CPM	SLC25A30	0.167462	1.12308	0.0630957	0.271828	0.00178425	0.260957	0.00178425	0.00178425	0.00892125	0.00297375	0.00297375	up
MSBB	Superior Temporal Gyrus	Temporal lobe	RNA-Seq	AD-NCI	CPM	SLC25A30	0.116131	1.08382	0.0317702	0.200492	0.00721729	0.107589	0.00721729	0.00721729	0.0360865	0.00902161	0.00902161	up
MSBB	Parahippocampal Gyrus	Limbic system	RNA-Seq	AD-NCI	CPM	SLC25A30	0.0936653	1.06708	0.0078526	0.179478	0.0325846	0.121831	0.0325846	0.0325846	0.162923	0.0325846	0.0325846	up
ROSMAP	Dorsolateral Prefrontal Cortex	Frontal lobe	RNA-Seq	AD-NCI	FPKM	SLFN5	-0.201164	-1.14963	-0.321371	-0.0809576	0.00109885	0.013345	0.00109885	0.00109885	0.00549424	0.00549424	0.00549424	dn
MSBB	Parahippocampal Gyrus	Limbic system	RNA-Seq	AD-NCI	CPM	SLFN5	0.139416	1.10146	0.0235923	0.25524	0.0185906	0.0836301	0.0185906	0.0185906	0.0929531	0.0464765	0.0464765	up
MSBB	Inferior Frontal Gyrus	Frontal lobe	RNA-Seq	AD-NCI	CPM	SLFN5	0.130241	1.09448	0.0088551	0.251628	0.0355989	0.0997121	0.0355989	0.0355989	0.177994	0.0593315	0.0593315	ns
MSBB	Frontal Pole	Frontal lobe	RNA-Seq	AD-NCI	CPM	SLFN5	0.0336832	1.02362	-0.0872789	0.154645	0.583728	0.861315	0.583728	0.583728	1	0.72966	0.72966	ns
MSBB	Superior Temporal Gyrus	Temporal lobe	RNA-Seq	AD-NCI	CPM	SLFN5	0.00764065	1.00531	-0.120486	0.135767	0.90651	0.946798	0.90651	0.90651	1	0.90651	0.90651	ns
ROSMAP	Dorsolateral Prefrontal Cortex	Frontal lobe	RNA-Seq	AD-NCI	FPKM	SMAD3	-0.137146	-1.09973	-0.230736	-0.0435556	0.00419506	0.0355454	0.00419506	0.00419506	0.0209753	0.0209753	0.0209753	dn
MSBB	Superior Temporal Gyrus	Temporal lobe	RNA-Seq	AD-NCI	CPM	SMAD3	0.0967481	1.06936	0.00779903	0.185697	0.0331756	0.168747	0.0331756	0.0331756	0.165878	0.082939	0.0630032	ns
MSBB	Inferior Frontal Gyrus	Frontal lobe	RNA-Seq	AD-NCI	CPM	SMAD3	0.0898443	1.06426	0.000178305	0.17951	0.0495503	0.123859	0.0495503	0.0495503	0.247752	0.0825839	0.0630032	ns
MSBB	Frontal Pole	Frontal lobe	RNA-Seq	AD-NCI	CPM	SMAD3	0.0945661	1.06774	-0.000167335	0.189299	0.0504026	0.45261	0.0504026	0.0504026	0.252013	0.0630032	0.0630032	ns
MSBB	Parahippocampal Gyrus	Limbic system	RNA-Seq	AD-NCI	CPM	SMAD3	-0.0183648	-1.01281	-0.116143	0.0794139	0.711373	0.838059	0.711373	0.711373	1	0.711373	0.711373	ns
MSBB	Inferior Frontal Gyrus	Frontal lobe	RNA-Seq	AD-NCI	CPM	SNN	0.0691696	1.04911	-0.0130673	0.151407	0.0987881	0.197473	0.0987881	0.0987881	0.493941	0.493941	0.493941	ns
MSBB	Superior Temporal Gyrus	Temporal lobe	RNA-Seq	AD-NCI	CPM	SNN	0.0321617	1.02254	-0.0643359	0.128659	0.5118	0.671319	0.5118	0.5118	1	1	0.819966	ns
MSBB	Parahippocampal Gyrus	Limbic system	RNA-Seq	AD-NCI	CPM	SNN	0.0275271	1.01926	-0.0671891	0.122243	0.567053	0.737018	0.567053	0.567053	1	0.945089	0.819966	ns
MSBB	Frontal Pole	Frontal lobe	RNA-Seq	AD-NCI	CPM	SNN	0.0104275	1.00725	-0.07693	0.097785	0.814249	0.948634	0.814249	0.814249	1	1	0.819966	ns
ROSMAP	Dorsolateral Prefrontal Cortex	Frontal lobe	RNA-Seq	AD-NCI	FPKM	SNN	-0.0108513	-1.00755	-0.104556	0.0828532	0.819966	1	0.819966	0.819966	1	0.819966	0.819966	ns
ROSMAP	Dorsolateral Prefrontal Cortex	Frontal lobe	RNA-Seq	AD-NCI	FPKM	SOCS1	-0.259807	-1.19732	-0.504384	-0.0152301	0.0374084	0.180905	0.0374084	0.0374084	0.187042	0.187042	0.187042	ns
MSBB	Superior Temporal Gyrus	Temporal lobe	RNA-Seq	AD-NCI	CPM	SOCS1	0.085408	1.06099	-0.0288099	0.199626	0.141917	0.320033	0.141917	0.141917	0.709583	0.354791	0.238328	ns
MSBB	Parahippocampal Gyrus	Limbic system	RNA-Seq	AD-NCI	CPM	SOCS1	0.0734781	1.05225	-0.0250752	0.172031	0.142997	0.319238	0.142997	0.142997	0.714985	0.238328	0.238328	ns
MSBB	Inferior Frontal Gyrus	Frontal lobe	RNA-Seq	AD-NCI	CPM	SOCS1	0.0567754	1.04014	-0.0408476	0.154398	0.252884	0.37739	0.252884	0.252884	1	0.316106	0.316106	ns
MSBB	Frontal Pole	Frontal lobe	RNA-Seq	AD-NCI	CPM	SOCS1	0.0173851	1.01212	-0.101817	0.136587	0.774065	0.936977	0.774065	0.774065	1	0.774065	0.774065	ns
MSBB	Inferior Frontal Gyrus	Frontal lobe	RNA-Seq	AD-NCI	CPM	SOCS2	0.14626	1.1067	0.0323414	0.260179	0.0121099	0.0506477	0.0121099	0.0121099	0.0605495	0.0605495	0.0605495	ns
MSBB	Frontal Pole	Frontal lobe	RNA-Seq	AD-NCI	CPM	SOCS2	0.106245	1.07642	-0.00529028	0.217779	0.0617982	0.46901	0.0617982	0.0617982	0.308991	0.154496	0.105062	ns
ROSMAP	Dorsolateral Prefrontal Cortex	Frontal lobe	RNA-Seq	AD-NCI	FPKM	SOCS2	0.133988	1.09732	-0.00732152	0.275297	0.063037	0.265372	0.063037	0.063037	0.315185	0.105062	0.105062	ns
MSBB	Superior Temporal Gyrus	Temporal lobe	RNA-Seq	AD-NCI	CPM	SOCS2	0.043397	1.03054	-0.0744902	0.161284	0.468749	0.635457	0.468749	0.468749	1	0.585937	0.585937	ns
MSBB	Parahippocampal Gyrus	Limbic system	RNA-Seq	AD-NCI	CPM	SOCS2	-0.0169765	-1.01184	-0.128584	0.0946312	0.764422	0.871791	0.764422	0.764422	1	0.764422	0.764422	ns
MSBB	Parahippocampal Gyrus	Limbic system	RNA-Seq	AD-NCI	CPM	SP110	0.27026	1.20603	0.135057	0.405463	0.000114324	0.00352173	0.000114324	0.000114324	0.000571618	0.000571618	0.000571618	up
MSBB	Inferior Frontal Gyrus	Frontal lobe	RNA-Seq	AD-NCI	CPM	SP110	0.19076	1.14136	0.0463086	0.335211	0.00989477	0.0446235	0.00989477	0.00989477	0.0494739	0.0247369	0.0247369	up
MSBB	Superior Temporal Gyrus	Temporal lobe	RNA-Seq	AD-NCI	CPM	SP110	0.138381	1.10067	-0.0129613	0.289723	0.0728907	0.233031	0.0728907	0.0728907	0.364454	0.121485	0.121485	ns
MSBB	Frontal Pole	Frontal lobe	RNA-Seq	AD-NCI	CPM	SP110	0.024872	1.01739	-0.113824	0.163568	0.72413	0.919563	0.72413	0.72413	1	0.905162	0.819166	ns
ROSMAP	Dorsolateral Prefrontal Cortex	Frontal lobe	RNA-Seq	AD-NCI	FPKM	SP110	0.0175668	1.01225	-0.133446	0.16858	0.819166	1	0.819166	0.819166	1	0.819166	0.819166	ns
MSBB	Parahippocampal Gyrus	Limbic system	RNA-Seq	AD-NCI	CPM	SPSB1	0.366925	1.2896	0.175211	0.558638	0.000215495	0.00506422	0.000215495	0.000215495	0.00107748	0.00107748	0.00107748	up
ROSMAP	Dorsolateral Prefrontal Cortex	Frontal lobe	RNA-Seq	AD-NCI	FPKM	SPSB1	0.153864	1.11254	0.0559237	0.251804	0.00216371	0.0217145	0.00216371	0.00216371	0.0108186	0.00540928	0.00540928	up
MSBB	Inferior Frontal Gyrus	Frontal lobe	RNA-Seq	AD-NCI	CPM	SPSB1	0.0963116	1.06904	-0.0590223	0.251646	0.222956	0.344738	0.222956	0.222956	1	0.371594	0.371594	ns
MSBB	Frontal Pole	Frontal lobe	RNA-Seq	AD-NCI	CPM	SPSB1	-0.0733896	-1.05219	-0.227936	0.0811566	0.350386	0.733255	0.350386	0.350386	1	0.437982	0.437982	ns
MSBB	Superior Temporal Gyrus	Temporal lobe	RNA-Seq	AD-NCI	CPM	SPSB1	0.0250021	1.01748	-0.14108	0.191084	0.76689	0.857535	0.76689	0.76689	1	0.76689	0.76689	ns
MSBB	Parahippocampal Gyrus	Limbic system	RNA-Seq	AD-NCI	CPM	SPTLC2	0.175034	1.12899	0.0597107	0.290358	0.00313042	0.0263453	0.00313042	0.00313042	0.0156521	0.0156521	0.0156521	up
MSBB	Inferior Frontal Gyrus	Frontal lobe	RNA-Seq	AD-NCI	CPM	SPTLC2	0.0912755	1.06531	-0.0145814	0.197132	0.0906481	0.186254	0.0906481	0.0906481	0.45324	0.22662	0.22662	ns
ROSMAP	Dorsolateral Prefrontal Cortex	Frontal lobe	RNA-Seq	AD-NCI	FPKM	SPTLC2	0.0293525	1.02055	-0.0588581	0.117563	0.513247	0.946969	0.513247	0.513247	1	0.855412	0.855412	ns
MSBB	Frontal Pole	Frontal lobe	RNA-Seq	AD-NCI	CPM	SPTLC2	-0.0103929	-1.00723	-0.111885	0.091099	0.84026	0.955864	0.84026	0.84026	1	1	0.928012	ns
MSBB	Superior Temporal Gyrus	Temporal lobe	RNA-Seq	AD-NCI	CPM	SPTLC2	-0.00447186	-1.0031	-0.101951	0.0930069	0.928012	0.958509	0.928012	0.928012	1	0.928012	0.928012	ns
ROSMAP	Dorsolateral Prefrontal Cortex	Frontal lobe	RNA-Seq	AD-NCI	FPKM	SSBP3	-0.143704	-1.10474	-0.262109	-0.0252997	0.0175172	0.103163	0.0175172	0.0175172	0.0875858	0.0875858	0.0875858	ns
MSBB	Frontal Pole	Frontal lobe	RNA-Seq	AD-NCI	CPM	SSBP3	0.0901964	1.06452	-0.0255818	0.205975	0.126146	0.542826	0.126146	0.126146	0.630728	0.315364	0.286225	ns
MSBB	Parahippocampal Gyrus	Limbic system	RNA-Seq	AD-NCI	CPM	SSBP3	-0.0788315	-1.05616	-0.204263	0.0465998	0.216548	0.414202	0.216548	0.216548	1	0.360913	0.286225	ns
MSBB	Superior Temporal Gyrus	Temporal lobe	RNA-Seq	AD-NCI	CPM	SSBP3	0.0629013	1.04456	-0.0456094	0.171412	0.254379	0.440481	0.254379	0.254379	1	0.317973	0.286225	ns
MSBB	Inferior Frontal Gyrus	Frontal lobe	RNA-Seq	AD-NCI	CPM	SSBP3	0.0491954	1.03469	-0.0415149	0.139906	0.286225	0.411896	0.286225	0.286225	1	0.286225	0.286225	ns
ROSMAP	Dorsolateral Prefrontal Cortex	Frontal lobe	RNA-Seq	AD-NCI	FPKM	STARD5	-0.226051	-1.16963	-0.397154	-0.0549478	0.00976325	0.0666087	0.00976325	0.00976325	0.0488163	0.0488163	0.0488163	dn
MSBB	Inferior Frontal Gyrus	Frontal lobe	RNA-Seq	AD-NCI	CPM	STARD5	0.10655	1.07665	-0.0222789	0.235379	0.104507	0.20483	0.104507	0.104507	0.522533	0.261267	0.261267	ns
MSBB	Frontal Pole	Frontal lobe	RNA-Seq	AD-NCI	CPM	STARD5	0.0580941	1.04109	-0.0812993	0.197487	0.412356	0.769679	0.412356	0.412356	1	0.68726	0.604605	ns
MSBB	Superior Temporal Gyrus	Temporal lobe	RNA-Seq	AD-NCI	CPM	STARD5	0.04859	1.03425	-0.0879564	0.185136	0.483684	0.648199	0.483684	0.483684	1	0.604605	0.604605	ns
MSBB	Parahippocampal Gyrus	Limbic system	RNA-Seq	AD-NCI	CPM	STARD5	0.0270989	1.01896	-0.0932198	0.147418	0.657283	0.801432	0.657283	0.657283	1	0.657283	0.657283	ns
ROSMAP	Dorsolateral Prefrontal Cortex	Frontal lobe	RNA-Seq	AD-NCI	FPKM	STAT1	-0.272979	-1.2083	-0.466178	-0.0797805	0.00574869	0.0449858	0.00574869	0.00574869	0.0287434	0.0287434	0.0287434	dn
MSBB	Superior Temporal Gyrus	Temporal lobe	RNA-Seq	AD-NCI	CPM	STAT1	-0.0854596	-1.06103	-0.204061	0.0331419	0.156912	0.33723	0.156912	0.156912	0.784559	0.392279	0.392279	ns
MSBB	Frontal Pole	Frontal lobe	RNA-Seq	AD-NCI	CPM	STAT1	-0.0600475	-1.0425	-0.214224	0.0941288	0.443588	0.788202	0.443588	0.443588	1	0.739313	0.739313	ns
MSBB	Parahippocampal Gyrus	Limbic system	RNA-Seq	AD-NCI	CPM	STAT1	0.0192599	1.01344	-0.0964097	0.13493	0.742881	0.857545	0.742881	0.742881	1	0.928602	0.794931	ns
MSBB	Inferior Frontal Gyrus	Frontal lobe	RNA-Seq	AD-NCI	CPM	STAT1	-0.0178135	-1.01242	-0.152757	0.11713	0.794931	0.857206	0.794931	0.794931	1	0.794931	0.794931	ns
MSBB	Parahippocampal Gyrus	Limbic system	RNA-Seq	AD-NCI	CPM	STAT2	0.138349	1.10064	0.0553353	0.221362	0.00121026	0.0144392	0.00121026	0.00121026	0.00605128	0.00605128	0.00605128	up
MSBB	Inferior Frontal Gyrus	Frontal lobe	RNA-Seq	AD-NCI	CPM	STAT2	0.117897	1.08515	0.0366753	0.199119	0.00464581	0.0288205	0.00464581	0.00464581	0.0232291	0.0116145	0.0116145	up
ROSMAP	Dorsolateral Prefrontal Cortex	Frontal lobe	RNA-Seq	AD-NCI	FPKM	STAT2	-0.135227	-1.09827	-0.251027	-0.0194273	0.0222252	0.123428	0.0222252	0.0222252	0.111126	0.037042	0.037042	dn
MSBB	Superior Temporal Gyrus	Temporal lobe	RNA-Seq	AD-NCI	CPM	STAT2	0.0687044	1.04877	-0.0142526	0.151661	0.104019	0.273337	0.104019	0.104019	0.520096	0.130024	0.130024	ns
MSBB	Frontal Pole	Frontal lobe	RNA-Seq	AD-NCI	CPM	STAT2	0.0136922	1.00954	-0.0728684	0.100253	0.755546	0.929739	0.755546	0.755546	1	0.755546	0.755546	ns
MSBB	Inferior Frontal Gyrus	Frontal lobe	RNA-Seq	AD-NCI	CPM	STEAP4	0.267829	1.204	-0.0202162	0.555875	0.0682209	0.153675	0.0682209	0.0682209	0.341104	0.341104	0.341104	ns
MSBB	Frontal Pole	Frontal lobe	RNA-Seq	AD-NCI	CPM	STEAP4	0.112286	1.08094	-0.156643	0.381216	0.411497	0.768924	0.411497	0.411497	1	1	0.595386	ns
MSBB	Parahippocampal Gyrus	Limbic system	RNA-Seq	AD-NCI	CPM	STEAP4	0.0690634	1.04904	-0.152906	0.291033	0.540038	0.71643	0.540038	0.540038	1	0.900064	0.595386	ns
MSBB	Superior Temporal Gyrus	Temporal lobe	RNA-Seq	AD-NCI	CPM	STEAP4	0.0630715	1.04469	-0.170071	0.296215	0.594314	0.733978	0.594314	0.594314	1	0.742893	0.595386	ns
ROSMAP	Dorsolateral Prefrontal Cortex	Frontal lobe	RNA-Seq	AD-NCI	FPKM	STEAP4	-0.0598254	-1.04234	-0.281191	0.161541	0.595386	1	0.595386	0.595386	1	0.595386	0.595386	ns
MSBB	Inferior Frontal Gyrus	Frontal lobe	RNA-Seq	AD-NCI	CPM	TAGAP	0.242857	1.18333	0.128592	0.357121	4.12359e-05	0.00273135	4.12359e-05	4.12359e-05	0.000206179	0.000206179	0.000206179	up
MSBB	Superior Temporal Gyrus	Temporal lobe	RNA-Seq	AD-NCI	CPM	TAGAP	0.0928604	1.06648	-0.0240601	0.209781	0.118902	0.292009	0.118902	0.118902	0.594512	0.297256	0.297256	ns
MSBB	Frontal Pole	Frontal lobe	RNA-Seq	AD-NCI	CPM	TAGAP	0.03959	1.02782	-0.0729253	0.152105	0.488781	0.814397	0.488781	0.488781	1	0.814635	0.663943	ns
ROSMAP	Dorsolateral Prefrontal Cortex	Frontal lobe	RNA-Seq	AD-NCI	FPKM	TAGAP	0.0570444	1.04033	-0.121931	0.23602	0.531154	0.96633	0.531154	0.531154	1	0.663943	0.663943	ns
MSBB	Parahippocampal Gyrus	Limbic system	RNA-Seq	AD-NCI	CPM	TAGAP	-0.00952961	-1.00663	-0.121631	0.102572	0.86698	0.931315	0.86698	0.86698	1	0.86698	0.86698	ns
MSBB	Parahippocampal Gyrus	Limbic system	RNA-Seq	AD-NCI	CPM	TAP1	0.215525	1.16113	0.0474109	0.38364	0.0122713	0.0633195	0.0122713	0.0122713	0.0613565	0.0613565	0.0613565	ns
MSBB	Inferior Frontal Gyrus	Frontal lobe	RNA-Seq	AD-NCI	CPM	TAP1	0.160382	1.11758	-0.0150553	0.33582	0.0729527	0.160657	0.0729527	0.0729527	0.364763	0.182382	0.182382	ns
ROSMAP	Dorsolateral Prefrontal Cortex	Frontal lobe	RNA-Seq	AD-NCI	FPKM	TAP1	0.108787	1.07832	-0.0351525	0.252726	0.13806	0.453723	0.13806	0.13806	0.690298	0.230099	0.230099	ns
MSBB	Superior Temporal Gyrus	Temporal lobe	RNA-Seq	AD-NCI	CPM	TAP1	0.0960686	1.06886	-0.0706341	0.262771	0.257159	0.442983	0.257159	0.257159	1	0.321448	0.321448	ns
MSBB	Frontal Pole	Frontal lobe	RNA-Seq	AD-NCI	CPM	TAP1	-0.0642186	-1.04552	-0.246547	0.11811	0.488349	0.814226	0.488349	0.488349	1	0.488349	0.488349	ns
ROSMAP	Dorsolateral Prefrontal Cortex	Frontal lobe	RNA-Seq	AD-NCI	FPKM	TAP2	-0.083119	-1.05931	-0.241536	0.0752984	0.302814	0.694166	0.302814	0.302814	1	1	0.760323	ns
MSBB	Superior Temporal Gyrus	Temporal lobe	RNA-Seq	AD-NCI	CPM	TAP2	-0.0658575	-1.04671	-0.191906	0.0601913	0.304129	0.487452	0.304129	0.304129	1	0.760323	0.760323	ns
MSBB	Inferior Frontal Gyrus	Frontal lobe	RNA-Seq	AD-NCI	CPM	TAP2	0.031197	1.02186	-0.108602	0.170996	0.660436	0.75136	0.660436	0.660436	1	1	0.850366	ns
MSBB	Frontal Pole	Frontal lobe	RNA-Seq	AD-NCI	CPM	TAP2	-0.0253308	-1.01771	-0.184754	0.134093	0.754485	0.929515	0.754485	0.754485	1	0.943107	0.850366	ns
MSBB	Parahippocampal Gyrus	Limbic system	RNA-Seq	AD-NCI	CPM	TAP2	0.0122508	1.00853	-0.115698	0.1402	0.850366	0.921631	0.850366	0.850366	1	0.850366	0.850366	ns
ROSMAP	Dorsolateral Prefrontal Cortex	Frontal lobe	RNA-Seq	AD-NCI	FPKM	TBX3	0.399327	1.31889	0.224785	0.573869	9.28417e-06	0.000457976	9.28417e-06	9.28417e-06	4.64209e-05	4.64209e-05	4.64209e-05	up
MSBB	Inferior Frontal Gyrus	Frontal lobe	RNA-Seq	AD-NCI	CPM	TBX3	0.249597	1.18888	0.0734388	0.425756	0.00570473	0.0322692	0.00570473	0.00570473	0.0285236	0.0142618	0.0142618	up
MSBB	Parahippocampal Gyrus	Limbic system	RNA-Seq	AD-NCI	CPM	TBX3	0.296661	1.2283	0.0714279	0.521893	0.0101226	0.0560458	0.0101226	0.0101226	0.0506131	0.016871	0.016871	up
MSBB	Superior Temporal Gyrus	Temporal lobe	RNA-Seq	AD-NCI	CPM	TBX3	0.0819438	1.05844	-0.101428	0.265315	0.379275	0.557799	0.379275	0.379275	1	0.474094	0.474094	ns
MSBB	Frontal Pole	Frontal lobe	RNA-Seq	AD-NCI	CPM	TBX3	0.0325901	1.02285	-0.173257	0.238437	0.755335	0.929645	0.755335	0.755335	1	0.755335	0.755335	ns
MSBB	Parahippocampal Gyrus	Limbic system	RNA-Seq	AD-NCI	CPM	TCF7L2	0.228127	1.17131	0.104305	0.351948	0.00036158	0.00692462	0.00036158	0.00036158	0.0018079	0.0018079	0.0018079	up
MSBB	Inferior Frontal Gyrus	Frontal lobe	RNA-Seq	AD-NCI	CPM	TCF7L2	0.146678	1.10702	0.0303006	0.263056	0.0137547	0.0547692	0.0137547	0.0137547	0.0687735	0.0343868	0.0343868	up
MSBB	Superior Temporal Gyrus	Temporal lobe	RNA-Seq	AD-NCI	CPM	TCF7L2	0.101638	1.07299	-0.0365609	0.239836	0.148563	0.327687	0.148563	0.148563	0.742815	0.247605	0.247605	ns
MSBB	Frontal Pole	Frontal lobe	RNA-Seq	AD-NCI	CPM	TCF7L2	0.0543349	1.03838	-0.0650935	0.173763	0.370919	0.744128	0.370919	0.370919	1	0.463649	0.463649	ns
ROSMAP	Dorsolateral Prefrontal Cortex	Frontal lobe	RNA-Seq	AD-NCI	FPKM	TCF7L2	-0.0328965	-1.02306	-0.122308	0.0565148	0.469779	0.899467	0.469779	0.469779	1	0.469779	0.469779	ns
MSBB	Inferior Frontal Gyrus	Frontal lobe	RNA-Seq	AD-NCI	CPM	TDRD7	0.139707	1.10168	0.0599739	0.219439	0.000668651	0.00995735	0.000668651	0.000668651	0.00334325	0.00334325	0.00334325	up
MSBB	Superior Temporal Gyrus	Temporal lobe	RNA-Seq	AD-NCI	CPM	TDRD7	0.0403705	1.02838	-0.0300212	0.110762	0.259449	0.444941	0.259449	0.259449	1	0.648624	0.469309	ns
MSBB	Parahippocampal Gyrus	Limbic system	RNA-Seq	AD-NCI	CPM	TDRD7	0.0439744	1.03095	-0.0363671	0.124316	0.281585	0.486244	0.281585	0.281585	1	0.469309	0.469309	ns
ROSMAP	Dorsolateral Prefrontal Cortex	Frontal lobe	RNA-Seq	AD-NCI	FPKM	TDRD7	-0.018908	-1.01319	-0.133075	0.0952593	0.744821	1	0.744821	0.744821	1	0.931026	0.749863	ns
MSBB	Frontal Pole	Frontal lobe	RNA-Seq	AD-NCI	CPM	TDRD7	0.0135205	1.00942	-0.0699476	0.0969886	0.749863	0.928237	0.749863	0.749863	1	0.749863	0.749863	ns
MSBB	Parahippocampal Gyrus	Limbic system	RNA-Seq	AD-NCI	CPM	THBD	0.164595	1.12085	-0.0819563	0.411147	0.189419	0.380707	0.189419	0.189419	0.947097	0.947097	0.884427	ns
MSBB	Frontal Pole	Frontal lobe	RNA-Seq	AD-NCI	CPM	THBD	-0.0452532	-1.03186	-0.258657	0.168151	0.676434	0.900496	0.676434	0.676434	1	1	0.884427	ns
ROSMAP	Dorsolateral Prefrontal Cortex	Frontal lobe	RNA-Seq	AD-NCI	FPKM	THBD	-0.0359168	-1.02521	-0.246119	0.174285	0.737026	1	0.737026	0.737026	1	1	0.884427	ns
MSBB	Superior Temporal Gyrus	Temporal lobe	RNA-Seq	AD-NCI	CPM	THBD	0.0241045	1.01685	-0.243077	0.291286	0.858982	0.917616	0.858982	0.858982	1	1	0.884427	ns
MSBB	Inferior Frontal Gyrus	Frontal lobe	RNA-Seq	AD-NCI	CPM	THBD	0.0173413	1.01209	-0.217564	0.252247	0.884427	0.921859	0.884427	0.884427	1	0.884427	0.884427	ns
MSBB	Parahippocampal Gyrus	Limbic system	RNA-Seq	AD-NCI	CPM	TIMP1	0.264197	1.20097	0.0458045	0.482589	0.0180166	0.0820237	0.0180166	0.0180166	0.0900831	0.0900831	0.0900831	ns
MSBB	Superior Temporal Gyrus	Temporal lobe	RNA-Seq	AD-NCI	CPM	TIMP1	0.121523	1.08788	-0.132822	0.375867	0.347255	0.527955	0.347255	0.347255	1	0.868138	0.868138	ns
MSBB	Inferior Frontal Gyrus	Frontal lobe	RNA-Seq	AD-NCI	CPM	TIMP1	0.0691671	1.04911	-0.171615	0.309949	0.571787	0.679024	0.571787	0.571787	1	0.952979	0.952979	ns
ROSMAP	Dorsolateral Prefrontal Cortex	Frontal lobe	RNA-Seq	AD-NCI	FPKM	TIMP1	0.019976	1.01394	-0.171986	0.211938	0.83795	1	0.83795	0.83795	1	1	0.972196	ns
MSBB	Frontal Pole	Frontal lobe	RNA-Seq	AD-NCI	CPM	TIMP1	0.00434118	1.00301	-0.240831	0.249514	0.972196	0.992832	0.972196	0.972196	1	0.972196	0.972196	ns
MSBB	Parahippocampal Gyrus	Limbic system	RNA-Seq	AD-NCI	CPM	TLK2	0.0707189	1.05024	0.0190101	0.122428	0.00762253	0.0468233	0.00762253	0.00762253	0.0381126	0.0381126	0.0381126	up
MSBB	Inferior Frontal Gyrus	Frontal lobe	RNA-Seq	AD-NCI	CPM	TLK2	0.0615697	1.0436	0.00585631	0.117283	0.0304811	0.0900552	0.0304811	0.0304811	0.152406	0.0762028	0.0762028	ns
MSBB	Superior Temporal Gyrus	Temporal lobe	RNA-Seq	AD-NCI	CPM	TLK2	0.0259293	1.01814	-0.0192267	0.0710852	0.258868	0.444504	0.258868	0.258868	1	0.431446	0.431446	ns
MSBB	Frontal Pole	Frontal lobe	RNA-Seq	AD-NCI	CPM	TLK2	0.0119343	1.00831	-0.0512539	0.0751224	0.710102	0.913716	0.710102	0.710102	1	0.887628	0.847456	ns
ROSMAP	Dorsolateral Prefrontal Cortex	Frontal lobe	RNA-Seq	AD-NCI	FPKM	TLK2	-0.00803879	-1.00559	-0.0901684	0.0740908	0.847456	1	0.847456	0.847456	1	0.847456	0.847456	ns
MSBB	Parahippocampal Gyrus	Limbic system	RNA-Seq	AD-NCI	CPM	TLR3	0.329685	1.25674	0.146095	0.513275	0.000502562	0.00855872	0.000502562	0.000502562	0.00251281	0.00251281	0.00251281	up
MSBB	Inferior Frontal Gyrus	Frontal lobe	RNA-Seq	AD-NCI	CPM	TLR3	0.266297	1.20272	0.089803	0.442792	0.00328166	0.0237093	0.00328166	0.00328166	0.0164083	0.00820415	0.00820415	up
ROSMAP	Dorsolateral Prefrontal Cortex	Frontal lobe	RNA-Seq	AD-NCI	FPKM	TLR3	-0.112104	-1.0808	-0.298579	0.0743717	0.237861	0.611237	0.237861	0.237861	1	0.396434	0.321841	ns
MSBB	Superior Temporal Gyrus	Temporal lobe	RNA-Seq	AD-NCI	CPM	TLR3	0.113021	1.08149	-0.0834429	0.309485	0.257992	0.443637	0.257992	0.257992	1	0.32249	0.321841	ns
MSBB	Frontal Pole	Frontal lobe	RNA-Seq	AD-NCI	CPM	TLR3	0.0871721	1.06229	-0.0858441	0.260188	0.321841	0.713275	0.321841	0.321841	1	0.321841	0.321841	ns
MSBB	Parahippocampal Gyrus	Limbic system	RNA-Seq	AD-NCI	CPM	TMEM140	0.334486	1.26093	0.185718	0.483254	1.58396e-05	0.00121723	1.58396e-05	1.58396e-05	7.91979e-05	7.91979e-05	7.91979e-05	up
MSBB	Inferior Frontal Gyrus	Frontal lobe	RNA-Seq	AD-NCI	CPM	TMEM140	0.205477	1.15307	0.0794337	0.33152	0.00151842	0.0153851	0.00151842	0.00151842	0.0075921	0.00379605	0.00379605	up
MSBB	Superior Temporal Gyrus	Temporal lobe	RNA-Seq	AD-NCI	CPM	TMEM140	0.165343	1.12143	0.0354013	0.295285	0.0128968	0.126465	0.0128968	0.0128968	0.0644842	0.0214947	0.0214947	up
ROSMAP	Dorsolateral Prefrontal Cortex	Frontal lobe	RNA-Seq	AD-NCI	FPKM	TMEM140	0.112405	1.08103	-0.0518296	0.27664	0.179143	0.531851	0.179143	0.179143	0.895713	0.223928	0.223928	ns
MSBB	Frontal Pole	Frontal lobe	RNA-Seq	AD-NCI	CPM	TMEM140	0.0318083	1.02229	-0.100696	0.164313	0.636631	0.884274	0.636631	0.636631	1	0.636631	0.636631	ns
MSBB	Inferior Frontal Gyrus	Frontal lobe	RNA-Seq	AD-NCI	CPM	TMEM51	0.164505	1.12078	0.0271851	0.301824	0.0191146	0.067306	0.0191146	0.0191146	0.0955728	0.0955728	0.084684	ns
ROSMAP	Dorsolateral Prefrontal Cortex	Frontal lobe	RNA-Seq	AD-NCI	FPKM	TMEM51	0.108793	1.07833	0.0083349	0.209251	0.0338736	0.168012	0.0338736	0.0338736	0.169368	0.084684	0.084684	ns
MSBB	Parahippocampal Gyrus	Limbic system	RNA-Seq	AD-NCI	CPM	TMEM51	0.129038	1.09356	-0.012553	0.270628	0.0738087	0.207872	0.0738087	0.0738087	0.369044	0.123015	0.123015	ns
MSBB	Superior Temporal Gyrus	Temporal lobe	RNA-Seq	AD-NCI	CPM	TMEM51	0.104857	1.07539	-0.0220713	0.231784	0.104886	0.274273	0.104886	0.104886	0.524431	0.131108	0.131108	ns
MSBB	Frontal Pole	Frontal lobe	RNA-Seq	AD-NCI	CPM	TMEM51	0.079549	1.05669	-0.0673032	0.226401	0.286905	0.687643	0.286905	0.286905	1	0.286905	0.286905	ns
MSBB	Parahippocampal Gyrus	Limbic system	RNA-Seq	AD-NCI	CPM	TNFAIP3	0.229724	1.17261	-0.0225248	0.481973	0.0740094	0.208111	0.0740094	0.0740094	0.370047	0.370047	0.370047	ns
MSBB	Inferior Frontal Gyrus	Frontal lobe	RNA-Seq	AD-NCI	CPM	TNFAIP3	0.144169	1.10509	-0.0851966	0.373536	0.216681	0.33787	0.216681	0.216681	1	0.541701	0.39668	ns
ROSMAP	Dorsolateral Prefrontal Cortex	Frontal lobe	RNA-Seq	AD-NCI	FPKM	TNFAIP3	0.13574	1.09866	-0.0901236	0.361604	0.238008	0.611532	0.238008	0.238008	1	0.39668	0.39668	ns
MSBB	Superior Temporal Gyrus	Temporal lobe	RNA-Seq	AD-NCI	CPM	TNFAIP3	0.113225	1.08164	-0.126406	0.352856	0.352607	0.533131	0.352607	0.352607	1	0.440759	0.440759	ns
MSBB	Frontal Pole	Frontal lobe	RNA-Seq	AD-NCI	CPM	TNFAIP3	0.0532615	1.03761	-0.16763	0.274153	0.635135	0.88347	0.635135	0.635135	1	0.635135	0.635135	ns
ROSMAP	Dorsolateral Prefrontal Cortex	Frontal lobe	RNA-Seq	AD-NCI	FPKM	TNFAIP6	0.568786	1.48327	0.355656	0.781916	2.66559e-07	3.71394e-05	2.66559e-07	2.66559e-07	1.3328e-06	1.3328e-06	1.3328e-06	up
MSBB	Parahippocampal Gyrus	Limbic system	RNA-Seq	AD-NCI	CPM	TNFAIP6	0.212213	1.15846	-0.0143164	0.438742	0.0661682	0.193445	0.0661682	0.0661682	0.330841	0.16542	0.16542	ns
MSBB	Inferior Frontal Gyrus	Frontal lobe	RNA-Seq	AD-NCI	CPM	TNFAIP6	0.134523	1.09773	-0.0548886	0.323935	0.162958	0.276546	0.162958	0.162958	0.814791	0.271597	0.213767	ns
MSBB	Superior Temporal Gyrus	Temporal lobe	RNA-Seq	AD-NCI	CPM	TNFAIP6	0.133029	1.09659	-0.0609062	0.326963	0.177707	0.360367	0.177707	0.177707	0.888536	0.222134	0.213767	ns
MSBB	Frontal Pole	Frontal lobe	RNA-Seq	AD-NCI	CPM	TNFAIP6	0.111687	1.08049	-0.064837	0.28821	0.213767	0.629124	0.213767	0.213767	1	0.213767	0.213767	ns
ROSMAP	Dorsolateral Prefrontal Cortex	Frontal lobe	RNA-Seq	AD-NCI	FPKM	TNFRSF10A	0.226062	1.16964	0.0493048	0.40282	0.0123384	0.0790664	0.0123384	0.0123384	0.0616921	0.0616921	0.0616921	ns
MSBB	Superior Temporal Gyrus	Temporal lobe	RNA-Seq	AD-NCI	CPM	TNFRSF10A	0.162643	1.11934	-0.0397584	0.365045	0.114649	0.286682	0.114649	0.114649	0.573244	0.286622	0.25403	ns
MSBB	Inferior Frontal Gyrus	Frontal lobe	RNA-Seq	AD-NCI	CPM	TNFRSF10A	0.137356	1.09989	-0.0511762	0.325888	0.152418	0.26442	0.152418	0.152418	0.76209	0.25403	0.25403	ns
MSBB	Parahippocampal Gyrus	Limbic system	RNA-Seq	AD-NCI	CPM	TNFRSF10A	0.0803797	1.0573	-0.124118	0.284878	0.439022	0.635657	0.439022	0.439022	1	0.548778	0.548778	ns
MSBB	Frontal Pole	Frontal lobe	RNA-Seq	AD-NCI	CPM	TNFRSF10A	0.0314308	1.02203	-0.163244	0.226106	0.750657	0.92846	0.750657	0.750657	1	0.750657	0.750657	ns
MSBB	Inferior Frontal Gyrus	Frontal lobe	RNA-Seq	AD-NCI	CPM	TNFSF10	0.375119	1.29695	0.132913	0.617326	0.00255956	0.0205857	0.00255956	0.00255956	0.0127978	0.0127978	0.0127978	up
MSBB	Superior Temporal Gyrus	Temporal lobe	RNA-Seq	AD-NCI	CPM	TNFSF10	0.276588	1.21133	0.0288121	0.524364	0.0288663	0.160959	0.0288663	0.0288663	0.144331	0.0721656	0.0598162	ns
MSBB	Parahippocampal Gyrus	Limbic system	RNA-Seq	AD-NCI	CPM	TNFSF10	0.274419	1.20951	0.0182758	0.530562	0.0358897	0.129626	0.0358897	0.0358897	0.179449	0.0598162	0.0598162	ns
MSBB	Frontal Pole	Frontal lobe	RNA-Seq	AD-NCI	CPM	TNFSF10	0.109023	1.0785	-0.129083	0.34713	0.367864	0.743044	0.367864	0.367864	1	0.45983	0.423203	ns
ROSMAP	Dorsolateral Prefrontal Cortex	Frontal lobe	RNA-Seq	AD-NCI	FPKM	TNFSF10	-0.104189	-1.07489	-0.359755	0.151377	0.423203	0.845543	0.423203	0.423203	1	0.423203	0.423203	ns
MSBB	Inferior Frontal Gyrus	Frontal lobe	RNA-Seq	AD-NCI	CPM	TNFSF13B	0.284336	1.21785	0.120274	0.448399	0.000762509	0.0107533	0.000762509	0.000762509	0.00381254	0.00381254	0.00381254	up
ROSMAP	Dorsolateral Prefrontal Cortex	Frontal lobe	RNA-Seq	AD-NCI	FPKM	TNFSF13B	-0.197839	-1.14698	-0.361865	-0.0338136	0.0182228	0.106355	0.0182228	0.0182228	0.0911139	0.045557	0.045557	dn
MSBB	Frontal Pole	Frontal lobe	RNA-Seq	AD-NCI	CPM	TNFSF13B	0.102631	1.07373	-0.0299162	0.235177	0.128459	0.545511	0.128459	0.128459	0.642295	0.214098	0.214098	ns
MSBB	Superior Temporal Gyrus	Temporal lobe	RNA-Seq	AD-NCI	CPM	TNFSF13B	0.0906112	1.06482	-0.0446716	0.225894	0.188092	0.371542	0.188092	0.188092	0.940458	0.235115	0.235115	ns
MSBB	Parahippocampal Gyrus	Limbic system	RNA-Seq	AD-NCI	CPM	TNFSF13B	0.0749784	1.05335	-0.066925	0.216882	0.298542	0.504225	0.298542	0.298542	1	0.298542	0.298542	ns
MSBB	Parahippocampal Gyrus	Limbic system	RNA-Seq	AD-NCI	CPM	TRAFD1	0.118178	1.08536	0.0262806	0.210075	0.01201	0.0624193	0.01201	0.01201	0.0600498	0.0600498	0.0600498	ns
MSBB	Inferior Frontal Gyrus	Frontal lobe	RNA-Seq	AD-NCI	CPM	TRAFD1	0.0731751	1.05203	-0.00943706	0.155787	0.0822464	0.174376	0.0822464	0.0822464	0.411232	0.205616	0.205616	ns
MSBB	Frontal Pole	Frontal lobe	RNA-Seq	AD-NCI	CPM	TRAFD1	-0.0348818	-1.02447	-0.124473	0.0547094	0.443739	0.788323	0.443739	0.443739	1	0.739564	0.739564	ns
MSBB	Superior Temporal Gyrus	Temporal lobe	RNA-Seq	AD-NCI	CPM	TRAFD1	0.0160592	1.01119	-0.0639396	0.0960579	0.692643	0.806087	0.692643	0.692643	1	0.865804	0.780016	ns
ROSMAP	Dorsolateral Prefrontal Cortex	Frontal lobe	RNA-Seq	AD-NCI	FPKM	TRAFD1	-0.0115605	-1.00805	-0.0929054	0.0697844	0.780016	1	0.780016	0.780016	1	0.780016	0.780016	ns
MSBB	Inferior Frontal Gyrus	Frontal lobe	RNA-Seq	AD-NCI	CPM	TREX1	0.130757	1.09487	0.0329699	0.228545	0.00901883	0.0421509	0.00901883	0.00901883	0.0450941	0.0450941	0.0450941	up
ROSMAP	Dorsolateral Prefrontal Cortex	Frontal lobe	RNA-Seq	AD-NCI	FPKM	TREX1	0.0903958	1.06466	-0.0377579	0.21855	0.166231	0.507013	0.166231	0.166231	0.831157	0.415578	0.285791	ns
MSBB	Superior Temporal Gyrus	Temporal lobe	RNA-Seq	AD-NCI	CPM	TREX1	0.0597004	1.04225	-0.034014	0.153415	0.210513	0.394922	0.210513	0.210513	1	0.350856	0.285791	ns
MSBB	Parahippocampal Gyrus	Limbic system	RNA-Seq	AD-NCI	CPM	TREX1	0.0637946	1.04521	-0.0404095	0.167999	0.228633	0.428562	0.228633	0.228633	1	0.285791	0.285791	ns
MSBB	Frontal Pole	Frontal lobe	RNA-Seq	AD-NCI	CPM	TREX1	0.0337637	1.02368	-0.0693786	0.136906	0.51953	0.829455	0.51953	0.51953	1	0.51953	0.51953	ns
MSBB	Inferior Frontal Gyrus	Frontal lobe	RNA-Seq	AD-NCI	CPM	TRIM14	0.221941	1.1663	0.105944	0.337937	0.000211159	0.00558254	0.000211159	0.000211159	0.00105579	0.00105579	0.00105579	up
MSBB	Parahippocampal Gyrus	Limbic system	RNA-Seq	AD-NCI	CPM	TRIM14	0.179674	1.13263	0.0752576	0.28409	0.000842289	0.0117061	0.000842289	0.000842289	0.00421144	0.00210572	0.00210572	up
MSBB	Superior Temporal Gyrus	Temporal lobe	RNA-Seq	AD-NCI	CPM	TRIM14	0.162901	1.11954	0.0464288	0.279373	0.00635548	0.104785	0.00635548	0.00635548	0.0317774	0.0105925	0.0105925	up
ROSMAP	Dorsolateral Prefrontal Cortex	Frontal lobe	RNA-Seq	AD-NCI	FPKM	TRIM14	-0.125225	-1.09068	-0.220395	-0.0300544	0.0100602	0.0682102	0.0100602	0.0100602	0.0503012	0.0125753	0.0125753	dn
MSBB	Frontal Pole	Frontal lobe	RNA-Seq	AD-NCI	CPM	TRIM14	0.0836068	1.05966	-0.0460466	0.21326	0.205134	0.621036	0.205134	0.205134	1	0.205134	0.205134	ns
MSBB	Superior Temporal Gyrus	Temporal lobe	RNA-Seq	AD-NCI	CPM	TRIM21	0.205511	1.15309	0.0393015	0.371721	0.0156352	0.133643	0.0156352	0.0156352	0.0781761	0.0781761	0.0610725	ns
MSBB	Inferior Frontal Gyrus	Frontal lobe	RNA-Seq	AD-NCI	CPM	TRIM21	0.183916	1.13596	0.0239671	0.343865	0.024429	0.0783609	0.024429	0.024429	0.122145	0.0610725	0.0610725	ns
MSBB	Parahippocampal Gyrus	Limbic system	RNA-Seq	AD-NCI	CPM	TRIM21	0.157077	1.11503	-0.00380156	0.317956	0.0556047	0.172343	0.0556047	0.0556047	0.278023	0.0926744	0.0926744	ns
ROSMAP	Dorsolateral Prefrontal Cortex	Frontal lobe	RNA-Seq	AD-NCI	FPKM	TRIM21	0.106149	1.07635	-0.0283914	0.24069	0.121629	0.416146	0.121629	0.121629	0.608147	0.152037	0.152037	ns
MSBB	Frontal Pole	Frontal lobe	RNA-Seq	AD-NCI	CPM	TRIM21	-0.0220112	-1.01537	-0.166229	0.122207	0.763872	0.933068	0.763872	0.763872	1	0.763872	0.763872	ns
MSBB	Inferior Frontal Gyrus	Frontal lobe	RNA-Seq	AD-NCI	CPM	TRIM25	0.169635	1.12477	0.0738345	0.265436	0.000588024	0.00933389	0.000588024	0.000588024	0.00294012	0.00294012	0.00294012	up
MSBB	Superior Temporal Gyrus	Temporal lobe	RNA-Seq	AD-NCI	CPM	TRIM25	0.111983	1.08071	0.0146831	0.209283	0.0243067	0.152101	0.0243067	0.0243067	0.121533	0.0607667	0.0584335	ns
MSBB	Frontal Pole	Frontal lobe	RNA-Seq	AD-NCI	CPM	TRIM25	0.11754	1.08488	0.00831077	0.22677	0.0350601	0.417424	0.0350601	0.0350601	0.1753	0.0584335	0.0584335	ns
MSBB	Parahippocampal Gyrus	Limbic system	RNA-Seq	AD-NCI	CPM	TRIM25	0.100693	1.07229	0.000415086	0.20097	0.0490691	0.158835	0.0490691	0.0490691	0.245345	0.0613363	0.0613363	ns
ROSMAP	Dorsolateral Prefrontal Cortex	Frontal lobe	RNA-Seq	AD-NCI	FPKM	TRIM25	-0.0423931	-1.02982	-0.132436	0.0476497	0.355094	0.755657	0.355094	0.355094	1	0.355094	0.355094	ns
MSBB	Parahippocampal Gyrus	Limbic system	RNA-Seq	AD-NCI	CPM	TRIM38	0.29384	1.2259	0.141154	0.446525	0.000199417	0.00480455	0.000199417	0.000199417	0.000997087	0.000997087	0.000997087	up
MSBB	Inferior Frontal Gyrus	Frontal lobe	RNA-Seq	AD-NCI	CPM	TRIM38	0.271309	1.2069	0.112165	0.430452	0.00092452	0.0119746	0.00092452	0.00092452	0.0046226	0.0023113	0.0023113	up
ROSMAP	Dorsolateral Prefrontal Cortex	Frontal lobe	RNA-Seq	AD-NCI	FPKM	TRIM38	0.169609	1.12475	0.0247643	0.314454	0.0218638	0.121888	0.0218638	0.0218638	0.109319	0.0364397	0.0309531	up
MSBB	Superior Temporal Gyrus	Temporal lobe	RNA-Seq	AD-NCI	CPM	TRIM38	0.185958	1.13757	0.0238609	0.348056	0.0247625	0.153402	0.0247625	0.0247625	0.123813	0.0309531	0.0309531	up
MSBB	Frontal Pole	Frontal lobe	RNA-Seq	AD-NCI	CPM	TRIM38	0.0921991	1.06599	-0.0583358	0.242734	0.22872	0.642834	0.22872	0.22872	1	0.22872	0.22872	ns
MSBB	Parahippocampal Gyrus	Limbic system	RNA-Seq	AD-NCI	CPM	TRIM5	0.330377	1.25734	0.14647	0.514285	0.000500231	0.00853749	0.000500231	0.000500231	0.00250115	0.00250115	0.00209922	up
MSBB	Inferior Frontal Gyrus	Frontal lobe	RNA-Seq	AD-NCI	CPM	TRIM5	0.291002	1.22349	0.121715	0.46029	0.000839688	0.0113998	0.000839688	0.000839688	0.00419844	0.00209922	0.00209922	up
ROSMAP	Dorsolateral Prefrontal Cortex	Frontal lobe	RNA-Seq	AD-NCI	FPKM	TRIM5	0.25749	1.1954	0.0788839	0.436096	0.00484307	0.0396302	0.00484307	0.00484307	0.0242154	0.00807179	0.00807179	up
MSBB	Superior Temporal Gyrus	Temporal lobe	RNA-Seq	AD-NCI	CPM	TRIM5	0.208635	1.15559	0.0311514	0.386119	0.0214605	0.146926	0.0214605	0.0214605	0.107303	0.0268256	0.0268256	up
MSBB	Frontal Pole	Frontal lobe	RNA-Seq	AD-NCI	CPM	TRIM5	0.123813	1.08961	-0.051081	0.298708	0.164377	0.586295	0.164377	0.164377	0.821886	0.164377	0.164377	ns
MSBB	Parahippocampal Gyrus	Limbic system	RNA-Seq	AD-NCI	CPM	TYMP	0.229753	1.17263	-0.01098	0.470486	0.061283	0.183759	0.061283	0.061283	0.306415	0.306415	0.18169	ns
ROSMAP	Dorsolateral Prefrontal Cortex	Frontal lobe	RNA-Seq	AD-NCI	FPKM	TYMP	-0.286297	-1.21951	-0.599069	0.0264752	0.0726761	0.289843	0.0726761	0.0726761	0.363381	0.18169	0.18169	ns
MSBB	Inferior Frontal Gyrus	Frontal lobe	RNA-Seq	AD-NCI	CPM	TYMP	0.202044	1.15033	-0.0602506	0.464339	0.130384	0.23719	0.130384	0.130384	0.651919	0.217306	0.217306	ns
MSBB	Superior Temporal Gyrus	Temporal lobe	RNA-Seq	AD-NCI	CPM	TYMP	0.0972619	1.06974	-0.165826	0.36035	0.466857	0.633977	0.466857	0.466857	1	0.583571	0.583571	ns
MSBB	Frontal Pole	Frontal lobe	RNA-Seq	AD-NCI	CPM	TYMP	-0.00807886	-1.00562	-0.251959	0.235801	0.948009	0.987156	0.948009	0.948009	1	0.948009	0.948009	ns
MSBB	Parahippocampal Gyrus	Limbic system	RNA-Seq	AD-NCI	CPM	UBE2L6	0.0564856	1.03993	-0.0291306	0.142102	0.194643	0.387358	0.194643	0.194643	0.973213	0.973213	0.514006	ns
ROSMAP	Dorsolateral Prefrontal Cortex	Frontal lobe	RNA-Seq	AD-NCI	FPKM	UBE2L6	-0.0640181	-1.04537	-0.165118	0.0370817	0.213819	0.569814	0.213819	0.213819	1	0.534548	0.514006	ns
MSBB	Superior Temporal Gyrus	Temporal lobe	RNA-Seq	AD-NCI	CPM	UBE2L6	0.0486151	1.03427	-0.0452605	0.142491	0.308403	0.49137	0.308403	0.308403	1	0.514006	0.514006	ns
MSBB	Frontal Pole	Frontal lobe	RNA-Seq	AD-NCI	CPM	UBE2L6	-0.0239914	-1.01677	-0.140427	0.092444	0.685096	0.903682	0.685096	0.685096	1	0.85637	0.714685	ns
MSBB	Inferior Frontal Gyrus	Frontal lobe	RNA-Seq	AD-NCI	CPM	UBE2L6	0.019623	1.01369	-0.0860557	0.125302	0.714685	0.795444	0.714685	0.714685	1	0.714685	0.714685	ns
ROSMAP	Dorsolateral Prefrontal Cortex	Frontal lobe	RNA-Seq	AD-NCI	FPKM	ULK4	-0.174759	-1.12878	-0.317905	-0.0316128	0.0168671	0.100243	0.0168671	0.0168671	0.0843356	0.0843356	0.0843356	ns
MSBB	Superior Temporal Gyrus	Temporal lobe	RNA-Seq	AD-NCI	CPM	ULK4	0.0677868	1.04811	-0.0142313	0.149805	0.10473	0.273989	0.10473	0.10473	0.52365	0.261825	0.261825	ns
MSBB	Inferior Frontal Gyrus	Frontal lobe	RNA-Seq	AD-NCI	CPM	ULK4	0.0648946	1.04601	-0.0295124	0.159302	0.176838	0.292467	0.176838	0.176838	0.884189	0.29473	0.29473	ns
MSBB	Frontal Pole	Frontal lobe	RNA-Seq	AD-NCI	CPM	ULK4	0.0447696	1.03152	-0.0404219	0.129961	0.301506	0.697922	0.301506	0.301506	1	0.376883	0.313936	ns
MSBB	Parahippocampal Gyrus	Limbic system	RNA-Seq	AD-NCI	CPM	ULK4	0.0458667	1.0323	-0.0437559	0.135489	0.313936	0.519689	0.313936	0.313936	1	0.313936	0.313936	ns
MSBB	Inferior Frontal Gyrus	Frontal lobe	RNA-Seq	AD-NCI	CPM	UNC93B1	0.312853	1.24216	0.180776	0.44493	5.40963e-06	0.00144858	5.40963e-06	5.40963e-06	2.70482e-05	2.70482e-05	2.70482e-05	up
MSBB	Parahippocampal Gyrus	Limbic system	RNA-Seq	AD-NCI	CPM	UNC93B1	0.241704	1.18239	0.110066	0.373343	0.000378075	0.00714341	0.000378075	0.000378075	0.00189037	0.000945187	0.000945187	up
MSBB	Superior Temporal Gyrus	Temporal lobe	RNA-Seq	AD-NCI	CPM	UNC93B1	0.0962351	1.06898	-0.0574887	0.249959	0.218481	0.40368	0.218481	0.218481	1	0.364135	0.364135	ns
ROSMAP	Dorsolateral Prefrontal Cortex	Frontal lobe	RNA-Seq	AD-NCI	FPKM	UNC93B1	0.0160797	1.01121	-0.118337	0.150496	0.814131	1	0.814131	0.814131	1	1	0.897056	ns
MSBB	Frontal Pole	Frontal lobe	RNA-Seq	AD-NCI	CPM	UNC93B1	-0.00931514	-1.00648	-0.151036	0.132406	0.897056	0.973174	0.897056	0.897056	1	0.897056	0.897056	ns
MSBB	Frontal Pole	Frontal lobe	RNA-Seq	AD-NCI	CPM	UPP2	0.145646	1.10623	0.0272182	0.264074	0.0161656	0.3585	0.0161656	0.0161656	0.080828	0.080828	0.080828	ns
MSBB	Inferior Frontal Gyrus	Frontal lobe	RNA-Seq	AD-NCI	CPM	UPP2	0.119471	1.08634	-0.0203809	0.259323	0.093655	0.190323	0.093655	0.093655	0.468275	0.234137	0.234137	ns
MSBB	Superior Temporal Gyrus	Temporal lobe	RNA-Seq	AD-NCI	CPM	UPP2	0.090586	1.0648	-0.0506134	0.231785	0.207321	0.391497	0.207321	0.207321	1	0.345536	0.345536	ns
ROSMAP	Dorsolateral Prefrontal Cortex	Frontal lobe	RNA-Seq	AD-NCI	FPKM	UPP2	-0.0866304	-1.06189	-0.246626	0.0733657	0.287646	0.692403	0.287646	0.287646	1	0.359558	0.359558	ns
MSBB	Parahippocampal Gyrus	Limbic system	RNA-Seq	AD-NCI	CPM	UPP2	-0.0353415	-1.0248	-0.175484	0.104801	0.619378	0.776309	0.619378	0.619378	1	0.619378	0.619378	ns
MSBB	Inferior Frontal Gyrus	Frontal lobe	RNA-Seq	AD-NCI	CPM	USP18	0.139377	1.10143	0.0146017	0.264153	0.0287547	0.0867563	0.0287547	0.0287547	0.143774	0.143774	0.0854092	ns
MSBB	Superior Temporal Gyrus	Temporal lobe	RNA-Seq	AD-NCI	CPM	USP18	0.131786	1.09565	0.00859786	0.254974	0.0361431	0.174505	0.0361431	0.0361431	0.180716	0.0903579	0.0854092	ns
MSBB	Parahippocampal Gyrus	Limbic system	RNA-Seq	AD-NCI	CPM	USP18	0.127675	1.09253	-0.000698032	0.256048	0.0512455	0.163577	0.0512455	0.0512455	0.256228	0.0854092	0.0854092	ns
MSBB	Frontal Pole	Frontal lobe	RNA-Seq	AD-NCI	CPM	USP18	-0.0246755	-1.01725	-0.152185	0.102834	0.703302	0.910889	0.703302	0.703302	1	0.879127	0.879127	ns
ROSMAP	Dorsolateral Prefrontal Cortex	Frontal lobe	RNA-Seq	AD-NCI	FPKM	USP18	-0.0078291	-1.00544	-0.116053	0.100395	0.88694	1	0.88694	0.88694	1	0.88694	0.88694	ns
MSBB	Parahippocampal Gyrus	Limbic system	RNA-Seq	AD-NCI	CPM	VAMP5	0.25935	1.19694	0.0906141	0.428086	0.00277882	0.0243792	0.00277882	0.00277882	0.0138941	0.0138941	0.0138941	up
ROSMAP	Dorsolateral Prefrontal Cortex	Frontal lobe	RNA-Seq	AD-NCI	FPKM	VAMP5	0.166821	1.12258	0.0293381	0.304304	0.0175427	0.103259	0.0175427	0.0175427	0.0877136	0.0438568	0.0383494	up
MSBB	Superior Temporal Gyrus	Temporal lobe	RNA-Seq	AD-NCI	CPM	VAMP5	0.199955	1.14866	0.0278456	0.372064	0.0230096	0.150082	0.0230096	0.0230096	0.115048	0.0383494	0.0383494	up
MSBB	Inferior Frontal Gyrus	Frontal lobe	RNA-Seq	AD-NCI	CPM	VAMP5	0.16717	1.12285	0.00730056	0.327039	0.0405026	0.108519	0.0405026	0.0405026	0.202513	0.0506283	0.0506283	ns
MSBB	Frontal Pole	Frontal lobe	RNA-Seq	AD-NCI	CPM	VAMP5	0.0672655	1.04773	-0.0913451	0.225876	0.404198	0.763778	0.404198	0.404198	1	0.404198	0.404198	ns
MSBB	Inferior Frontal Gyrus	Frontal lobe	RNA-Seq	AD-NCI	CPM	VEGFC	0.188884	1.13988	0.0460581	0.331709	0.00979087	0.0443546	0.00979087	0.00979087	0.0489543	0.0489543	0.0489543	up
MSBB	Parahippocampal Gyrus	Limbic system	RNA-Seq	AD-NCI	CPM	VEGFC	0.169977	1.12504	0.0106671	0.329286	0.0366468	0.131625	0.0366468	0.0366468	0.183234	0.0916171	0.0916171	ns
MSBB	Superior Temporal Gyrus	Temporal lobe	RNA-Seq	AD-NCI	CPM	VEGFC	0.140658	1.10241	-0.0192188	0.300536	0.0843073	0.248601	0.0843073	0.0843073	0.421536	0.140512	0.140512	ns
ROSMAP	Dorsolateral Prefrontal Cortex	Frontal lobe	RNA-Seq	AD-NCI	FPKM	VEGFC	0.100002	1.07177	-0.0605918	0.260595	0.221506	0.582852	0.221506	0.221506	1	0.276883	0.276883	ns
MSBB	Frontal Pole	Frontal lobe	RNA-Seq	AD-NCI	CPM	VEGFC	0.0417147	1.02934	-0.116964	0.200393	0.60493	0.870822	0.60493	0.60493	1	0.60493	0.60493	ns
ROSMAP	Dorsolateral Prefrontal Cortex	Frontal lobe	RNA-Seq	AD-NCI	FPKM	WARS	-0.320866	-1.24908	-0.518725	-0.123008	0.00155418	0.0171527	0.00155418	0.00155418	0.00777089	0.00777089	0.00777089	dn
MSBB	Inferior Frontal Gyrus	Frontal lobe	RNA-Seq	AD-NCI	CPM	WARS	-0.0903629	-1.06464	-0.241524	0.0607979	0.239936	0.363235	0.239936	0.239936	1	0.599841	0.599841	ns
MSBB	Superior Temporal Gyrus	Temporal lobe	RNA-Seq	AD-NCI	CPM	WARS	-0.0461811	-1.03253	-0.201506	0.109144	0.558347	0.706699	0.558347	0.558347	1	0.930579	0.798313	ns
MSBB	Frontal Pole	Frontal lobe	RNA-Seq	AD-NCI	CPM	WARS	-0.0315226	-1.02209	-0.181649	0.118604	0.679431	0.901471	0.679431	0.679431	1	0.849289	0.798313	ns
MSBB	Parahippocampal Gyrus	Limbic system	RNA-Seq	AD-NCI	CPM	WARS	-0.0169939	-1.01185	-0.148023	0.114035	0.798313	0.891666	0.798313	0.798313	1	0.798313	0.798313	ns
MSBB	Superior Temporal Gyrus	Temporal lobe	RNA-Seq	AD-NCI	CPM	XAF1	0.288471	1.22134	0.132081	0.444861	0.000350546	0.0732946	0.000350546	0.000350546	0.00175273	0.00175273	0.00175273	up
MSBB	Inferior Frontal Gyrus	Frontal lobe	RNA-Seq	AD-NCI	CPM	XAF1	0.276634	1.21136	0.113992	0.439275	0.000949359	0.0120977	0.000949359	0.000949359	0.00474679	0.0023734	0.0023734	up
MSBB	Parahippocampal Gyrus	Limbic system	RNA-Seq	AD-NCI	CPM	XAF1	0.241926	1.18257	0.0593788	0.424474	0.009675	0.054502	0.009675	0.009675	0.048375	0.016125	0.016125	up
MSBB	Frontal Pole	Frontal lobe	RNA-Seq	AD-NCI	CPM	XAF1	0.0905655	1.06479	-0.0734158	0.254547	0.277605	0.679684	0.277605	0.277605	1	0.347007	0.347007	ns
ROSMAP	Dorsolateral Prefrontal Cortex	Frontal lobe	RNA-Seq	AD-NCI	FPKM	XAF1	0.00332178	1.00231	-0.152161	0.158804	0.966507	1	0.966507	0.966507	1	0.966507	0.966507	ns
MSBB	Parahippocampal Gyrus	Limbic system	RNA-Seq	AD-NCI	CPM	ZBP1	0.201161	1.14962	0.0860994	0.316223	0.000698177	0.0104356	0.000698177	0.000698177	0.00349089	0.00349089	0.00349089	up
MSBB	Inferior Frontal Gyrus	Frontal lobe	RNA-Seq	AD-NCI	CPM	ZBP1	0.14968	1.10932	0.0256233	0.273737	0.0182828	0.0655303	0.0182828	0.0182828	0.0914139	0.045707	0.0320982	up
MSBB	Superior Temporal Gyrus	Temporal lobe	RNA-Seq	AD-NCI	CPM	ZBP1	0.16707	1.12278	0.0274498	0.30669	0.0192589	0.14211	0.0192589	0.0192589	0.0962945	0.0320982	0.0320982	up
MSBB	Frontal Pole	Frontal lobe	RNA-Seq	AD-NCI	CPM	ZBP1	0.0241854	1.01691	-0.118561	0.166931	0.73878	0.924177	0.73878	0.73878	1	0.923475	0.908731	ns
ROSMAP	Dorsolateral Prefrontal Cortex	Frontal lobe	RNA-Seq	AD-NCI	FPKM	ZBP1	-0.0131448	-1.00915	-0.238498	0.212208	0.908731	1	0.908731	0.908731	1	0.908731	0.908731	ns
MSBB	Parahippocampal Gyrus	Limbic system	RNA-Seq	AD-NCI	CPM	ZNF385B	-0.388387	-1.30893	-0.559374	-0.2174	1.30819e-05	0.00113935	1.30819e-05	1.30819e-05	6.54093e-05	6.54093e-05	6.54093e-05	dn
ROSMAP	Dorsolateral Prefrontal Cortex	Frontal lobe	RNA-Seq	AD-NCI	FPKM	ZNF385B	-0.24392	-1.18421	-0.419972	-0.0678681	0.00675462	0.0506399	0.00675462	0.00675462	0.0337731	0.0168866	0.0168866	dn
MSBB	Frontal Pole	Frontal lobe	RNA-Seq	AD-NCI	CPM	ZNF385B	0.112693	1.08124	-0.00633122	0.231718	0.0633777	0.46959	0.0633777	0.0633777	0.316889	0.10563	0.10563	ns
MSBB	Superior Temporal Gyrus	Temporal lobe	RNA-Seq	AD-NCI	CPM	ZNF385B	-0.0297839	-1.02086	-0.170338	0.110771	0.676506	0.794583	0.676506	0.676506	1	0.845632	0.837478	ns
MSBB	Inferior Frontal Gyrus	Frontal lobe	RNA-Seq	AD-NCI	CPM	ZNF385B	0.0127673	1.00889	-0.109788	0.135323	0.837478	0.888059	0.837478	0.837478	1	0.837478	0.837478	ns

## Sheet: Supplementary Data 2
LFC_dsRNA-control_100_18-08-07-14-04
Gene Symbol	Average LFC	Average -log(p-values)	Number of perturbations	Perturbations	Individual LFCs	Ascending ranks	Individual ascending -log(p-values)	Descending ranks	Individual descending -log(p-values)
IFNAR2	2.2825	3.96437	4	ATATCCATGGCTTCCAACGG;CGTCATTGAAGAACAGTCAG;TGAAAGTGATAGCGATACTG;TGAGTGGAGAAGCACACACG	0.61;1.79;3.21;3.52	57455;75639;77412;77428	2.82E+00;2.51E+00;1.29E+00;2.92E-04	14;30;1825;19863	6.06E+00;4.29E+00;3.14E+00;2.36E+00
IRF9	2.0625	3.78378	4	AACTGAGGCCCCCTTTCAAG;CTTCATCTACAACGGGCGCG;ACAATTCCACAGGCCAGCCA;AATTTAAGGAGGTTCCTGAG	1.12;2.19;2.22;2.72	69136;76799;76859;77296	3.39E+00;2.36E+00;1.53E+00;3.26E-03	148;600;629;8249	5.67E+00;3.89E+00;3.45E+00;2.12E+00
TYK2	1.95	3.38347	4	TGAATGACGTGGCATCACTG;TTGGGCCTGAGCATCGAAGA;CAGGCGGCCCTCATACACGT;AATACCTAGCCACACTCGAG	0.15;2.01;2.77;2.87	41723;76393;77320;77350	2.97E+00;2.21E+00;6.75E-01;2.04E-03	93;122;1032;35581	5.03E+00;4.83E+00;2.32E+00;1.35E+00
PCDHGB7	1.86	3.14857	4	ACTCTCTGATCAGATTATGG;CTAAGGCGGTCAGTACCAAG;CTACAAGCTAGTAACAGATG;TCAGTGAATCCGTCAGCCTG	-0.04;2.05;2.41;3.02	34497;76494;77096;77387	3.06E+00;1.75E+00;5.17E-01;1.21E-03	57;346;963;43179	5.12E+00;3.93E+00;2.53E+00;1.01E+00
GPR158	1.78	2.96721	4	GAAGTCGAGCAGCATACACA;ACTGCAACAGCCATATAGCG;GTCTCATGATGGAACGACCT;CGAATTCCATATATGACTGG	-0.54;1.67;2.12;3.87	17838;75035;76648;77441	2.26E+00;1.40E+00;3.77E-01;-0.00E+00	1;795;2432;59697	4.29E+00;3.92E+00;3.21E+00;4.52E-01
RPP25L	1.755	2.65806	4	AGTCTGAAGGAAACGTAGCT;GCAAAATTCGCAACCTGCTG;CGCATCTCAAGGGTATCAGG;GCGCTGAGATTGTCAAGCGG	-0.03;0.57;2.9;3.58	34596;56267;77356;77431	2.36E+00;6.26E-01;5.19E-01;2.24E-04	11;86;21374;42699	5.14E+00;3.25E+00;1.22E+00;1.03E+00
VHL	1.7525	2.91657	4	CGGCCCGGAAGAGTCCGGCC;GAGATGCAGGGACACACGAT;CGCCGCATCCACAGCTACCG;CATACGGGCAGCACGACGCG	0.72;1.59;2.24;2.46	60605;74488;76885;77147	2.09E+00;1.55E+00;1.49E+00;6.61E-03	299;564;2923;16738	3.68E+00;3.50E+00;2.66E+00;1.82E+00
MAD2L1BP	1.7375	2.60251	4	GGAACCTCTCAACGCTTCGG;GAAACCTCGGGCCACCACTG;CTCAAGTAGTTCTATCTGGG;AAGTGCTTAAGCTGTTCATA	0.16;0.55;2.38;3.86	42042;55572;77064;77440	1.72E+00;6.83E-01;6.08E-01;2.24E-05	2;370;21984;35157	3.99E+00;3.87E+00;1.37E+00;1.18E+00
TAF1B	1.735	3.143	4	TCAGTTATGTCTGGAAAACG;TATTGGATGACAGTTTCGAG;GCATAGCTTAACTTGCCACG;AAATAAAAGCCCTCAACCGG	1.31;1.67;1.92;2.04	71775;75000;76140;76462	2.84E+00;2.25E+00;1.19E+00;2.21E-02	985;1323;2408;5625	4.56E+00;3.93E+00;2.77E+00;1.31E+00
TTBK2	1.72	2.63531	4	GGCAGAAGGACCCCTTACAG;GAACGTAACTTTCGCACCAG;GAATGATCGATTCAACTATG;GGGCTTCAGATAGATCACAT	0.54;1.49;1.71;3.14	55245;73608;75265;77400	1.88E+00;1.17E+00;9.86E-01;9.20E-04	42;2204;3767;22087	3.36E+00;2.66E+00;2.34E+00;2.18E+00
DDX6	1.7025	2.70833	4	ACGTGGTGATTGCTACCCCT;TACACTAAGAGGGAAAGTAG;TAACACTTACTTAATAGTGG;AGGTCTAGCCGTTCAAGTAA	0.58;1.38;2.31;2.54	56592;72635;76968;77192	1.69E+00;1.62E+00;1.24E+00;5.59E-03	250;480;4859;21050	3.64E+00;3.03E+00;2.26E+00;1.89E+00
MAEA	1.6275	2.57703	4	CCAGGAGTACCCGACCCTCA;GCGTTGCGGCTACTACAACA;ATAAGAGACTGGACGCTGTG;CGCACGCCCTACCTTGTACG	0.56;1.56;1.84;2.55	55953;74264;75827;77201	2.03E+00;1.21E+00;1.11E+00;5.39E-03	244;1609;3151;21684	3.59E+00;2.61E+00;2.21E+00;1.90E+00
CREBZF	1.6225	2.6867	4	GGCGGAGGCTCGGATAGCGG;AGGCTGTTAAACGGTATCGG;AGAAGAAGGAGTACGTGATG;CGGTAACGACAACAACCAGG	1.05;1.36;1.77;2.31	67918;72451;75550;76976	2.19E+00;1.66E+00;1.04E+00;1.05E-02	474;1867;5043;9406	3.66E+00;2.99E+00;2.48E+00;1.62E+00
ATP6V1H	1.6175	2.29358	4	ATTTCGTAATAGAAACTGCG;TTTGCACTGAATCATAGCCA;GGATCCTGGCGATTCAACAT;GGAGTGTTGAGTAACAAGTG	0.56;0.59;1.59;3.73	55975;56839;74482;77437	1.21E+00;8.67E-01;6.41E-01;8.97E-05	5;2916;20492;21589	3.59E+00;2.22E+00;2.10E+00;1.26E+00
INTS11	1.6125	2.44045	4	GAAGAAAGTCCACGAGACCG;TTACCCTAAGTGTCGGTCTG;TGCCCATCTACTTCTCCACG;AAGATCGCCGTAGACAAGAA	0.45;0.96;2.33;2.71	52489;66205;77008;77290	1.66E+00;1.04E+00;1.03E+00;3.39E-03	152;446;11164;25089	3.71E+00;2.11E+00;1.99E+00;1.96E+00
SBDS	1.61	2.34	4	GGCACGCTTCATCCGTACCA;ACTGAAATCTGTAAGCAGGT;CAACAAGAGTACAAAACAGC;GGGTCTGCAGAACTTCATCG	0.46;1.07;1.79;3.12	52823;68302;75647;77399	1.19E+00;1.06E+00;1.06E+00;9.42E-04	43;1826;9209;24762	2.65E+00;2.50E+00;2.23E+00;1.98E+00
UMODL1	1.6075	2.75669	4	ACTCACGCAAGACACAGTAG;CAGCCATAGGAACACTATCG;TCCTCCAGTCAGTGACTACG;ACACGAGTGTGACACTGTCG	1.28;1.41;1.51;2.23	71406;72912;73829;76867	2.76E+00;1.74E+00;7.91E-01;1.29E-02	577;3581;4564;5996	4.44E+00;3.11E+00;1.93E+00;1.54E+00
HIST1H3F	1.6075	2.60551	4	CGATCTCACGTACCAGACGC;CGACAGTACCAGGCCTGTAG;ACAGCTCGTAAGTCCACTGG;GATAGCGGCGGATTTCACGG	0.62;1.6;1.87;2.34	57669;74595;75922;77013	2.12E+00;1.30E+00;1.13E+00;9.63E-03	417;1503;2882;19651	3.70E+00;2.66E+00;2.38E+00;1.67E+00
SMYD5	1.6025	2.46545	4	CCATCTGGAGTGAACCACTG;GTGGGTAGTGAATACTCCTG;AATGCACTTTATCGCTACCG;AGCCACTGAGCAATACCACC	0.84;1.28;1.45;2.84	63708;71501;73226;77344	1.74E+00;1.52E+00;7.35E-01;2.18E-03	98;4154;6024;13827	2.99E+00;2.76E+00;2.30E+00;1.81E+00
TLR3	1.5925	2.75696	4	GGAAATAAATGGGACCACCA;CCAATTGCGTGAAAACACCC;ACGACTGATGCTCCGAAGGG;ACTTACCTTCTGCTTGACAA	1.15;1.52;1.71;1.99	69650;73910;75272;76354	2.44E+00;1.94E+00;9.88E-01;2.46E-02	1104;2200;3493;7883	3.97E+00;3.46E+00;2.34E+00;1.26E+00
STAT1	1.5925	2.60317	4	TCCCATTACAGGCTCAGTCG;AGAACACGAGACCAATGGTG;CCTGATTAATGATGAACTAG;GACGTTGGAGATCACCACAA	0.89;1.52;1.59;2.37	64874;73897;74459;77062	1.94E+00;1.84E+00;8.64E-01;8.52E-03	387;2932;3480;12652	3.46E+00;3.15E+00;2.10E+00;1.71E+00
FAM120AOS	1.5925	2.33954	4	GCTGCAAGATGGATGGCCGC;AGCCCCGGACCAGAATTCGG;GCGGCCGCGGACCCCGAACA;CCAGGGCGCAGAATGTCGCC	0.17;0.51;2.44;3.25	42534;54426;77121;77415	1.79E+00;6.96E-01;5.82E-01;5.83E-04	27;318;23129;35077	4.00E+00;2.86E+00;1.38E+00;1.13E+00
GET4	1.5875	2.63209	4	AAACAAAAGTAGCGCATCGG;ACGAGGCGCACCAGATGTAC;GTGGAGTATTCCACGTCCCG;AACAAAACTATTGTGAGTCG	1.08;1.16;2.02;2.09	68456;69778;76425;76582	2.26E+00;1.32E+00;1.30E+00;1.94E-02	857;1026;7768;9045	3.73E+00;2.99E+00;2.44E+00;1.37E+00
CREBBP	1.5875	2.47002	4	CCGCAAATGACTGGTCACGC;CAGGACGGTACTTACGTCTG;CTTAGCCCACTGATGAACGA;ATTGCCCCCCTCCAAACACG	0.14;1.62;1.88;2.71	41369;74725;75976;77289	2.16E+00;1.15E+00;6.66E-01;3.41E-03	153;1485;2747;35860	3.76E+00;2.67E+00;2.10E+00;1.34E+00
ABCE1	1.535	2.57721	4	CAATTGATAAGGCGCCAAAG;CCAAAACTTCACCTGGACGA;TTTCAGATATATCATTGTGG;AGTTGTCCTGTAGTTCGAAT	1.14;1.31;1.64;2.05	69512;71793;74851;76471	2.41E+00;1.56E+00;9.18E-01;2.19E-02	953;2624;5582;8037	3.94E+00;2.86E+00;2.19E+00;1.32E+00
SEMA6B	1.5275	2.21696	4	GGCACTCGGACCACGCAGCG;GACACACGTTTATGTCGCTG;CGAGTGTGCAAGAACGACGT;GGCATTGTACTGCATCCCGG	-0.3;1.03;2.07;3.31	25097;67534;76529;77420	1.34E+00;1.13E+00;3.98E-01;4.71E-04	22;899;9826;52557	3.10E+00;2.94E+00;2.15E+00;6.73E-01
UROS	1.5225	2.21274	4	AAAACTCAAACGATAAAACA;TATCAGACAGTTGCACACCC;TGGCCAGGATCCGTATATCA;TTCTCATCCTGAAGATTACG	0.32;0.58;2.22;2.97	47833;56361;76856;77376	1.53E+00;8.60E-01;6.28E-01;1.46E-03	66;597;20864;29372	3.46E+00;2.47E+00;1.68E+00;1.24E+00
TRIM29	1.52	2.27734	4	TTGAGGATGAAGCTGAGAAG;GAGAGCCAAGGTGCTGCATG;GGACCTGGAGAAGCAAAAGG;AAGACCACCAACGGGCACGG	0.78;1.11;1.38;2.81	62091;68973;72637;77334	1.60E+00;1.24E+00;6.89E-01;2.40E-03	108;4862;8401;15191	2.83E+00;2.34E+00;2.26E+00;1.68E+00
GOLGA8K	1.51	2.65671	4	CCCTCAGGAGCACCTGGAAG;CAGCCAAGACTCACATCCCT;GCTGCAATGAATGTTGCAGG;GTTAGAGCAGTCCATGCGGG	1.26;1.46;1.49;1.83	71176;73315;73680;75805	2.71E+00;1.82E+00;7.76E-01;3.71E-02	1653;3791;4066;6213	4.38E+00;3.26E+00;1.89E+00;1.10E+00
U2SURP	1.5075	2.69143	4	GCATTAAAAGGCAGTCCGGA;AAATTGGAAGAAATCTTGCG;GTGAAAACATTTGTGCGAGG;CTTCCACCTATAGTAAACAT	1.36;1.42;1.47;1.78	72437;73026;73426;75602	3.00E+00;1.76E+00;7.53E-01;4.18E-02	1858;3979;4462;5095	4.73E+00;3.14E+00;1.85E+00;1.05E+00
CDK5RAP1	1.48	2.03322	4	TTAGGCAGTGACTCACACAA;GTGCCTACCAATCTCAGTCG;TCTGGCAGCCATAGGTCTCG;CCTAGAATTCCAATCCTCAG	0.37;0.6;1.56;3.39	49721;57064;74267;77424	9.29E-01;8.40E-01;6.47E-01;3.81E-04	18;3181;20252;27595	3.03E+00;2.03E+00;1.79E+00;1.28E+00
SRD5A3	1.4725	2.36959	4	CACGACGTGAATCATGACAT;TTTGCTCAGAATTCTCGGGG;TCAGCACAGTTAGGCCAACA;GAGCCTTTGATGTCCCCAAG	0.94;1.29;1.52;2.14	65794;71607;73893;76701	1.94E+00;1.54E+00;7.98E-01;1.67E-02	746;3498;5880;11535	3.31E+00;2.79E+00;1.95E+00;1.43E+00
TBC1D3H	1.4575	2.39765	4	CTCATAGATCGAGCGTACAA;GTTCGTTGATACCTGGGCCA;GCATCGACCGGGACATAAGC;AGGAAGATAGAGGAGGAACA	0.65;1.59;1.69;1.9	58529;74505;75156;76067	2.10E+00;1.36E+00;9.67E-01;3.11E-02	1400;2311;2979;18714	3.66E+00;2.47E+00;2.30E+00;1.16E+00
KIF1A	1.45	2.31654	4	AGGACCAGTACCGCCGCGAG;ATTGCCACACGGTGTACCAG;GTCAACACGGAATCTCGGTA;CAAACAAGATGCGCTCGTGG	0.84;1.14;1.86;1.96	63746;69379;75901;76252	1.74E+00;1.28E+00;1.13E+00;2.69E-02	1173;1563;7963;13852	2.99E+00;2.63E+00;2.41E+00;1.24E+00
TFPI	1.4425	2.48362	4	CTTGGTTGATTGCGGAGTCA;TATGTCGAGGTTATATTACC;GAAGAACACACAATTATCAC;TGTGAACGTTTCAAGTATGG	-0.34;1.98;2.03;2.1	23696;76326;76440;76607	2.92E+00;1.30E+00;3.88E-01;1.88E-02	832;999;1130;53943	4.91E+00;3.01E+00;1.38E+00;6.28E-01
BROX	1.4225	2.12665	4	AAGTGACTTGAGGTCATCCA;TACCAAATATGCTTCAAGAC;GCCAGTGCAGCAATTAGTCC;TTATTGGCTAGTGATAAATG	0.58;1.07;1.7;2.34	56367;68320;75188;77014	1.23E+00;1.19E+00;9.73E-01;9.61E-03	420;2221;9223;20865	2.33E+00;2.28E+00;2.23E+00;1.67E+00
HIRA	1.42	2.24849	4	GAGCCTAGCCATCATGACCG;TGTGTGCGGTGGTCAAACAG;GGGTTGACATGGGACCCTGT;ATGTCTGAAACGGCCGCTGG	0.74;1.16;1.88;1.9	61030;69786;75981;76058	1.52E+00;1.32E+00;1.15E+00;3.13E-02	1405;1479;7759;16250	2.71E+00;2.68E+00;2.44E+00;1.16E+00
CCT4	1.42	2.23146	4	CAGAAATCTATTCTAAGGTG;GAGAGTGATACCTTTGGCGG;AGCAATGATGACTACTGATG;GACTGACATGTCTCGACCTG	0.62;1.27;1.8;1.99	57728;71266;75686;76338	1.49E+00;1.31E+00;1.07E+00;2.49E-02	1087;1776;6117;19517	2.74E+00;2.52E+00;2.39E+00;1.27E+00
KRTAP5-2	1.42	2.13857	4	GCAGACAGGCACATAACATC;AGCCAGAGCCACAGCCCCCA;GCTGGCACCCAGGAGCACAC;ACAGGAGCCACAGCTGGTGC	-0.29;1.45;1.82;2.7	25521;73240;75764;77286	1.80E+00;1.09E+00;4.01E-01;3.48E-03	161;1706;4170;52137	3.23E+00;2.56E+00;2.08E+00;6.87E-01
ESS2	1.4025	2.06407	4	TCCAAATCCACCCACTCGAG;CCTGAGCCGCTACACGAGTG;AGCCACATTTGAAACCCCTG;GGACGAGGAAGAGTATATCG	0.56;0.72;1.95;2.38	56008;60668;76230;77074	1.22E+00;1.21E+00;7.63E-01;8.25E-03	376;1227;16936;21623	2.84E+00;2.22E+00;1.72E+00;1.49E+00
ACSL1	1.4	2.09904	4	GATGCCAATGAACTGATCTG;ATCACGTACATAGTCAACAA;GTTTCCGAGAGCCTAAACAA;CAAGAGCCATCGCTTCAGCG	0.91;0.93;1.07;2.69	65323;65639;68300;77273	1.89E+00;1.00E+00;4.90E-01;3.77E-03	163;9202;11679;12253	3.20E+00;2.08E+00;1.93E+00;1.18E+00
STAT2	1.395	2.186	4	ATCATCTCAGCCAACTGGGT;ACCTACCCTTGTAATTGAGG;ACGGTCAAATATACCTACCA;AGCAACATGAGATTGAATCC	0.07;1.49;1.94;2.08	39045;73687;76180;76552	1.89E+00;1.21E+00;6.09E-01;2.01E-02	874;1241;3798;38615	3.35E+00;2.83E+00;1.36E+00;1.21E+00
SOX7	1.3875	2.33757	4	CGCTCCGCCTCGTCCACGTA;GACAGGGGTGAGTACTCCCC;ACTACAAGTACCGGCCGCGC;CGGCGGCACCCCGAGCAGTG	0.74;1.57;1.6;1.64	61161;74327;74567;74852	2.05E+00;1.53E+00;8.78E-01;5.91E-02	2623;2873;3067;16382	3.62E+00;2.70E+00;2.12E+00;9.13E-01
USP17L27	1.38	2.12862	4	CCCTTACCTGGACATCGCCC;TTGCCAACTACATGCTGTCC;CCCTCACAGGCATTGGCTGC;AGCCCAGCCCCCACCGCAGC	0.8;0.88;1.77;2.07	62746;64534;75565;76538	1.65E+00;1.05E+00;9.37E-01;2.04E-02	902;1899;12760;14779	2.88E+00;2.46E+00;1.83E+00;1.35E+00
PMAIP1	1.3775	2.07963	4	TCGAGTGTGCTACTCAACTC;CGCTCAACCGAGCCCCGCGC;TTTGCTTTCCTTCTCAGAGC;TTCTTGCGCGCCTTCTTCCC	-0.3;1.08;2.26;2.47	25184;68448;76907;77149	1.57E+00;1.20E+00;3.98E-01;6.56E-03	293;533;8932;52505	3.55E+00;2.27E+00;1.82E+00;6.75E-01
HIVEP3	1.3775	1.93946	4	GTGGCGAGATGTACCCACAT;AACACGGACAGGCACAACCA;AGTGTGGGCGAATAGGACAG;AGAGATGGCCCAATCATCAG	-0.16;0.78;1.98;2.91	29928;62195;76327;77359	1.26E+00;8.24E-01;4.47E-01;1.84E-03	83;1119;15133;47369	2.92E+00;2.37E+00;1.62E+00;8.54E-01
BBC3	1.375	2.14528	4	GTGCCCTCGGCAGTGTCCTG;CCAGCGGGAACCCCCCAGGG;TGCTCCGCCAGCGAGAGCGA;GGCGGGCGGTCCCACCCAGG	0.78;1.03;1.7;1.99	62151;67515;75176;76342	1.61E+00;1.13E+00;9.71E-01;2.48E-02	1083;2236;9823;15128	2.84E+00;2.33E+00;2.15E+00;1.27E+00
ASH2L	1.375	2.12705	4	GCTCTACCTCACCCAACTGT;TCCAATGGGTAGCCATGAGG;TTGTTAGCCCTACATGATCG;AACTTGGTCGATGTAAGCGG	0.57;1.34;1.56;2.03	56278;72102;74293;76436	1.61E+00;1.23E+00;8.43E-01;2.27E-02	992;3178;5263;21366	2.93E+00;2.24E+00;2.03E+00;1.31E+00
IFNAR1	1.37	1.91805	4	ATAATTGGATAAAATTGTCT;CTCCGCGTACAAGCATCTGA;TAGATGACAACTTTATCCTG;GTACATTGTATAAAGACCAC	0.43;0.84;1.56;2.65	51608;63658;74304;77247	1.00E+00;8.91E-01;8.44E-01;4.36E-03	195;3191;13877;25649	2.03E+00;2.00E+00;1.92E+00;1.72E+00
TUBGCP3	1.3675	2.16699	4	GATCATAGGTCCAAACCAGG;AGCATCATCATACCGTCCTG;GATACAAAGTCGTAGCTGGA;CAGTTAAAACAGATCGACTG	0.88;1.17;1.48;1.94	64487;69916;73595;76206	1.81E+00;1.34E+00;7.68E-01;2.79E-02	1256;3897;7585;12812	3.13E+00;2.47E+00;1.86E+00;1.21E+00
UBE2D2	1.3625	2.28892	4	AGGAATTGAATGATCTGGCA;TTGATATTCTACGATCACAG;ATTGGCAAGCTACAATAATG;CAGAATGACAGTCCCTATCA	1.06;1.26;1.45;1.68	68085;71207;73256;75071	2.21E+00;1.48E+00;7.38E-01;5.40E-02	2365;4136;6321;9268	3.69E+00;2.70E+00;1.81E+00;9.53E-01
NELFB	1.3625	2.14298	4	TGTCAGCCATCGCTTCGGAG;TGGACGCCTGCATCCGAGAG;TGATGGCGAAGGGGTCACAC;ATGTGCACTACTGCACGCTG	-0.2;1.63;1.71;2.31	28519;74753;75277;76964	2.17E+00;9.89E-01;4.30E-01;1.07E-02	469;2195;2646;49044	3.81E+00;2.34E+00;1.62E+00;7.94E-01
SUDS3	1.36	1.9592	4	GTTAACAAATAGTTTAGCTG;CTGACAATGGAACTGACTGG;ACTCACCTTCGTCCGACTCG;CTCCTCGGGGTAGTACTCGG	0.56;1.04;1.35;2.49	55887;67808;72300;77159	1.21E+00;1.15E+00;6.65E-01;6.34E-03	283;5210;9749;21655	2.21E+00;2.16E+00;1.84E+00;1.63E+00
TADA3	1.3575	1.97554	4	ATGACCCTATCGACGTGCCA;GGATGATGGCATCGGCATCG;TCTTATCCTGCCAGTCGGTG;TCAGTAACTCCTCAAGTGTG	0.35;1.0;1.77;2.31	48960;67125;75573;76971	1.10E+00;1.05E+00;9.00E-01;1.06E-02	477;1890;10441;28352	2.47E+00;2.07E+00;1.75E+00;1.62E+00
KRT32	1.3525	2.30476	4	GGACCGCCTTAACATCGAGG;AGGAGTCATGGTGAGCACCT;CCTACAGATTCTGTGTACCA;CCTGGCCAGCTACCTGACGA	1.17;1.18;1.39;1.67	69838;70019;72698;75018	2.47E+00;1.35E+00;6.93E-01;5.52E-02	2457;4686;7329;7504	4.06E+00;2.51E+00;1.71E+00;9.38E-01
KIZ	1.3525	2.08084	4	ATAATCAGTCTGATACATGC;TGAAGTGTACAACATGAGCT;GAACCACAGCCAAATCCAGG;AAAGCCCTTCAGAAAAATGC	0.72;1.24;1.34;2.11	60560;70914;72211;76632	1.49E+00;1.45E+00;6.59E-01;1.82E-02	823;5307;6474;16781	2.67E+00;2.66E+00;1.61E+00;1.39E+00
EIF2B2	1.35	1.79436	4	GACATCCGGAGGCCTAAACG;GCCATTTCCTCGGAGCTGCG;TGGCTTCTCCCGAACAGTAG;GGACCACCGCTGGAGCAACG	0.34;0.44;1.2;3.42	48815;51920;70356;77425	8.95E-01;5.62E-01;5.33E-01;3.59E-04	17;7142;25308;28814	3.06E+00;1.72E+00;1.38E+00;1.03E+00
KLHDC7B	1.345	2.00983	4	CCTCTACCGCCGGCTGAGCG;CTCCCCTTGAGGGTCCCCCG;TGGCTCCAGATGTTGGTCAG;CAGGAGGCTCCTCGCCACGA	0.67;1.02;1.48;2.21	59135;67332;73548;76830	1.39E+00;1.11E+00;7.64E-01;1.38E-02	603;3849;9988;18128	2.52E+00;2.13E+00;1.87E+00;1.52E+00
RPL37	1.345	1.95693	4	GGTCGACTTCTGAAGGTGGT;TTTAGATAACTGGAGTGCCA;CCTCATTCGACCAGTTCCGG;AGGCCTTAGAGCCACAGCGG	0.02;0.49;2.33;2.54	37164;53513;77005;77191	1.65E+00;5.69E-01;5.63E-01;5.62E-03	251;443;23719;40527	3.71E+00;1.89E+00;1.12E+00;1.10E+00
GCNT2	1.3425	1.86313	4	CAAGAGCATACAGATAAAGG;TTGCAAGGGACACTTCGCAA;AAATGTCTACTGTGTTCACG;AGGGAAAAATATCACCCCAG	-0.58;1.02;1.21;3.72	16623;67489;70437;77436	1.12E+00;5.65E-01;3.81E-01;1.12E-04	6;6928;10033;60714	3.51E+00;2.12E+00;1.40E+00;4.23E-01
UPK3BL1	1.34	2.20933	4	CAAACGACACCTTGGCGGGG;GTCCTTCGTCATTCATCACC;GGGCTACTATCTCACACTGA;GGGTATCATTGCCGACGCGG	1.02;1.07;1.59;1.68	67429;68252;74471;75097	2.12E+00;1.18E+00;8.65E-01;5.34E-02	2372;2930;9088;10084	3.54E+00;2.24E+00;2.10E+00;9.52E-01
FAR2	1.3375	2.05786	4	AAGTCATTTACATCCTTGTG;AGTTATCTATCCGTGCCCTG;AGTGTCGTCAAAGCGTACAG;TGCCAAGACTTGGACTCCTG	-0.33;1.17;2.25;2.26	23816;69968;76891;76906	1.56E+00;1.34E+00;3.89E-01;1.20E-02	530;541;7556;53425	3.54E+00;2.47E+00;1.57E+00;6.45E-01
HSF4	1.335	2.39519	4	TCAGGCAGAACGAGATCTTG;CAGCACCCGAGCTTCGTGCG;TTTGGGCCTTAGCCCTCACA;GCAGAAGTCACACTCGTTTG	1.27;1.31;1.32;1.44	71302;71790;71947;73209	2.74E+00;1.56E+00;6.43E-01;9.76E-02	4283;5556;5579;6087	4.42E+00;2.86E+00;1.57E+00;7.29E-01
POLR2L	1.3325	2.32059	4	CAAGATCGTCGGCAACAAGT;TGCAGGCCGAGTACACCGAG;TTCACTTGTGGCAAGATCGT;CCTGTACGCTGCTTCACTTG	1.21;1.24;1.29;1.59	70490;70908;71544;74483	2.58E+00;1.45E+00;6.19E-01;6.77E-02	2928;5816;6468;6892	4.20E+00;2.67E+00;1.54E+00;8.71E-01
NAPA	1.33	1.85682	4	TTGACATCTACGAACAGGTG;CCAGGGCCGATTCACGATTG;AAAATGGCCAAAAACTGGAG;TGAGATCTATGAGACAGAGT	0.55;0.69;1.45;2.63	55668;59783;73273;77240	1.19E+00;7.39E-01;7.31E-01;4.51E-03	200;4202;17554;21912	2.19E+00;1.99E+00;1.80E+00;1.44E+00
MYL6	1.3275	1.99152	4	AGGACTTCGGGTGTTTGACA;CCAGAACCCTACCAACGCCG;TGAATCCTCAGAGTTCAAGG;TATGGCAGAGATGAATGTGA	-0.22;1.49;1.54;2.5	27924;73699;74091;77168	1.90E+00;8.19E-01;4.24E-01;6.13E-03	277;3305;3800;49717	3.35E+00;2.00E+00;1.85E+00;7.70E-01
PSMD7	1.3225	1.91633	4	CATCAATGATGACCAATACC;CCAGGGAAAGAATAGTTGGC;TACAGAAGCGTACATTTCAG;CAGAGATATCAAAGACACGA	0.47;0.99;1.53;2.3	53034;66840;74000;76949	1.08E+00;1.07E+00;8.09E-01;1.11E-02	484;3390;10527;24276	2.06E+00;2.02E+00;1.98E+00;1.61E+00
SLCO5A1	1.3225	1.89889	4	TCCCAGGGTATAAATAGGTG;TGTGAAAGCATTAATCTAGG;GGAAGCAACGGGAATCCGTG;GATCCAAGAGTTGAACGCCT	0.28;0.76;1.91;2.34	46661;61610;76070;77022	1.17E+00;8.20E-01;7.99E-01;9.42E-03	424;1346;15660;30955	2.76E+00;1.67E+00;1.59E+00;1.58E+00
RTL1	1.32	1.89049	4	GACTCCCCAGTAGAACTGGT;GCTGCGTGGGACCATTGTGG;TTCCTTCGGGTTAAACACGT;GGGCGCGATTGATGTCCGGA	0.24;1.19;1.43;2.42	45143;70230;73100;77103	1.37E+00;7.72E-01;7.24E-01;7.60E-03	335;4388;7304;32449	2.52E+00;1.77E+00;1.77E+00;1.51E+00
PTGDS	1.3175	1.9554	4	GCATGGTTCGGGTCTCACAC;ACGGGGACTCCGGTAGCTGT;GGCCACCACAGACTTGCACA;CTCCACCACTGACACGGAGT	0.69;1.09;1.17;2.32	59677;68556;69857;76992	1.43E+00;1.21E+00;5.41E-01;1.01E-02	464;7523;8815;17581	2.58E+00;2.28E+00;1.63E+00;1.34E+00
HIST1H2BI	1.3125	1.91964	4	GCTTGTTATAATGCGCCAGG;CTCGAAAATGTCGTTGACGA;ACACGGAATAGCTCTCCTTG;GCATCTCGTCCAAGGCTATG	0.04;0.63;2.28;2.3	37792;58101;76936;76956	1.59E+00;6.76E-01;5.82E-01;1.09E-02	492;506;19445;39871	3.60E+00;1.60E+00;1.32E+00;1.15E+00
IRX1	1.31	2.07343	4	AAGGAGAACAAGGTGACATG;CAGATCTTGGGCTTGCCGTG;CTACGGCCAGTTCCAATACG;GGGCTCGCAGTATGAACTGA	0.39;1.52;1.53;1.8	50410;73942;74013;75664	1.95E+00;9.56E-01;8.11E-01;4.03E-02	1759;3475;3572;26894	3.43E+00;1.96E+00;1.84E+00;1.07E+00
USP17L29	1.31	1.82992	4	GTGTTCGGCTGAGACATGTA;TGACGTGGCCAGGATTGTGG;ATTGTGGTGTTTGTCTCCAG;CTACCTGCTTGTGCCCGGGA	0.57;0.76;0.88;3.03	56281;61668;64642;77389	1.23E+00;8.02E-01;4.15E-01;1.17E-03	53;12886;15670;21322	2.56E+00;2.24E+00;1.58E+00;9.38E-01
OS9	1.305	2.20049	4	GGAGTGAGTTACCTTCCATG;TGAATCGAATCAAATCCGCA;ACCGGCTTGCCTCTGAACGT;CCAAGTGCGACCTTAATGGG	1.15;1.15;1.24;1.68	69640;69641;70883;75102	2.43E+00;1.31E+00;5.85E-01;5.33E-02	2379;6509;7854;7855	3.98E+00;2.43E+00;1.45E+00;9.51E-01
HIST1H2BN	1.305	2.04823	4	CCCGAAGAAAGGCTCCAAGA;ACACGGAGTAGCTCTCCTTG;CGACACCGGTATCTCGTCCA;ACAAAGGCCCAGAAGAAGGA	0.91;0.98;1.43;1.9	65186;66711;73049;76042	1.87E+00;1.07E+00;7.20E-01;3.17E-02	1378;4353;10823;12120	3.22E+00;2.03E+00;1.77E+00;1.17E+00
PSMD2	1.3025	1.95656	4	GGAAATCGTCCCCTATAACA;GATGCTCGTGGAACGACTAG;CCTGTGGAATGATAGCAGTA;AGCCCACTAGCCGATACTTG	0.04;1.2;1.94;2.03	37758;70388;76208;76450	1.39E+00;1.22E+00;5.81E-01;2.24E-02	1003;1254;7110;39837	2.82E+00;2.55E+00;1.30E+00;1.15E+00
RPS29	1.3025	1.91351	4	CAAACCGGCACGGTCTGATC;CTCACCAAGAGCGAGAACCC;TGGAGCCACCCGCGAAAATT;CGTGTCTGTTCAAACCGGCA	0.56;1.02;1.5;2.13	55739;67427;73766;76663	1.20E+00;1.12E+00;7.85E-01;1.75E-02	764;3740;10086;21505	2.23E+00;2.11E+00;1.90E+00;1.42E+00
C2orf69	1.3025	1.90055	4	CATACTACGAATGGTTGCCA;GCCAGAACCATGAACCCGGG;GAGTTACCTGCACATCCCCA;ATAACTATTGGGGAACCGGT	0.13;1.26;1.53;2.29	40898;71120;73973;76946	1.47E+00;8.07E-01;6.54E-01;1.11E-02	501;3413;6229;36312	2.72E+00;1.97E+00;1.60E+00;1.32E+00
UHRF1	1.3	2.1804	4	ACGAAGTCTTCAAGATTGAG;CTACAACCCCGACAACCCCA;ACACCCGACTCGCTGACCTG;TGCTCGGGACACGAACATGG	1.02;1.25;1.33;1.6	67365;71087;72032;74604	2.12E+00;1.47E+00;6.48E-01;6.48E-02	2890;5350;6394;10003	3.56E+00;2.69E+00;1.61E+00;8.76E-01
XCL2	1.2975	1.79732	4	TCTGCTAACTGGCAGTCGCT;TGCTGATCCACAAGCCACGT;TAGGGAGTGAAGTCTCACAT;TGAGAGAGCAGATGCCAAGG	0.31;0.99;1.16;2.73	47472;66800;69669;77300	1.07E+00;8.47E-01;5.34E-01;3.17E-03	138;7666;10577;29731	2.15E+00;2.06E+00;1.66E+00;1.32E+00
NUDT21	1.295	1.86986	4	ACTAAAACGCTTAATGACAG;CAGAGCTGTCCTTCTCGTAG;CCTGGTGGTGAACTTAACCC;AGCCAGATTTCAGCGCATGA	0.33;0.8;1.86;2.19	48435;62580;75890;76808	1.12E+00;8.81E-01;8.41E-01;1.43E-02	648;1529;14717;29247	2.65E+00;1.69E+00;1.65E+00;1.49E+00
FGFR1	1.295	1.78972	4	AGTTCAAATGCCCTTCCAGT;GTTGCCCGCCAACAAAACAG;ACAGTGTGTACCTTCCAGAA;CTGGTCTTAGGCAAACCCCT	0.37;0.92;1.23;2.66	49738;65346;70767;77260	9.82E-01;9.30E-01;5.80E-01;4.07E-03	186;6597;11948;27572	2.02E+00;1.91E+00;1.79E+00;1.44E+00
POU4F2	1.2925	2.23557	4	TTGCAGAGCAATATATTCGG;GAATACCATCCCGTGCACGT;TTGGTGCATGGGGTTCATGG;AGCAGCTCGAGCAACGCTGG	1.06;1.32;1.38;1.41	68196;71984;72652;72880	2.22E+00;1.59E+00;6.90E-01;1.05E-01	4520;4822;5537;9336	3.68E+00;2.87E+00;1.69E+00;7.10E-01
EXOC4	1.285	2.07082	4	GTCACGGTCACATTTCTCGT;AATGAGGATACCCATAAACA;AGAGAAGGGAGCTCTATAGT;TTCTCATAGATGAACTACAC	0.9;1.04;1.55;1.65	64957;67683;74215;74912	1.85E+00;1.14E+00;8.34E-01;5.77E-02	2558;3265;9648;12406	3.18E+00;2.17E+00;2.01E+00;9.23E-01
CNOT2	1.285	1.93229	4	GAATGTTAGTAACCCGACCT;CCACGTCACGCCAACAACAG;ATTAGCAGACCGAAACAGGA;ATGATGAACCACTCCCAGGT	0.79;0.88;1.38;2.09	62370;64510;72620;76587	1.62E+00;9.35E-01;6.88E-01;1.93E-02	871;4782;12843;14981	2.85E+00;1.82E+00;1.70E+00;1.36E+00
MOB3B	1.285	1.87544	4	TGGGGAGGACCAGAATGACT;GGGGCCCCAAATATGAGTAT;TCTGTGAGTTCTGCACCGAG;GCTCAGGCATCCCTCAACTC	0.44;0.84;1.76;2.1	52071;63594;75490;76609	1.03E+00;1.02E+00;8.88E-01;1.88E-02	837;1924;13688;25502	2.45E+00;1.93E+00;1.74E+00;1.38E+00
CCT3	1.2825	1.87931	4	ATGTGACCCATCCACGTATG;CTACCAAAGCCATCAGTCGG;TGACATTGAGATTACACGAG;GCAGCAGATGCACCCAACAG	0.45;1.19;1.32;2.17	52455;70236;71945;76754	1.37E+00;1.04E+00;6.43E-01;1.55E-02	676;5554;7279;25177	2.52E+00;1.95E+00;1.58E+00;1.47E+00
PUM2	1.2825	1.69399	4	CGTCCTCTTACTCCCAATCA;AATCTTCCAATAATCTACTG;CCCAATACTAATCCCTCAGA;GTATACGGATCGGTCCCTGG	0.1;0.72;1.08;3.23	39857;60663;68396;77413	7.62E-01;6.28E-01;4.92E-01;6.28E-04	29;8984;16941;37373	2.82E+00;1.49E+00;1.27E+00;1.20E+00
TOMM20	1.2775	2.01951	4	CATCGCCGCCGGTGTATGCG;TTCCTTGAAGAAATACAGCT;CTTACAGGTGAATATGAGAA;GGAGAGAGCTGGGCTTTCCA	0.62;1.32;1.47;1.7	57702;71893;73488;75207	1.58E+00;1.31E+00;7.58E-01;5.09E-02	2267;3989;5502;19585	2.88E+00;2.39E+00;1.84E+00;9.70E-01
FHOD1	1.2775	1.88985	4	CTGGGTCCGAAGGATCAGCG;GCTGAATGTAGAGTCTGTGG;TTCACTGCACGGATGAACAG;CTTTGGCACGAGACTCAAAG	0.45;1.0;1.68;1.98	52395;67051;75055;76329	1.09E+00;1.04E+00;9.50E-01;2.51E-02	1127;2354;10465;25156	2.28E+00;2.07E+00;1.95E+00;1.25E+00
SLAMF6	1.2775	1.74841	4	TTCTGCAAACAGGACAACTG;TCTGCCCAGAAGCTTTGCGA;TGACAATGTCTCATTCAGAT;CACGTGACTAATCCGAAACA	-0.11;1.08;1.27;2.87	31862;68487;71278;77348	1.20E+00;6.05E-01;4.74E-01;2.09E-03	91;6098;9055;45726	2.33E+00;2.25E+00;1.50E+00;9.15E-01
USP17L5	1.275	2.18379	4	TAGACGAGAGGTCCTGTGTT;GTGTAAAGTTAACGTCTTGG;GCAGGTAGATCATCACTCTA;GCCAGCAGCCAATGCCTGTG	1.12;1.14;1.38;1.46	69142;69405;72600;73346	2.36E+00;1.28E+00;6.86E-01;9.44E-02	4043;4773;7937;8325	3.87E+00;2.41E+00;1.70E+00;7.50E-01
SUCO	1.275	1.85811	4	ATCTCAACAGAACTCTCTTG;AGGAAGATGAATCATCACCC;TTTGGCACCACATTCTACTG;AAAAAAGTTAAGTCCACCGG	0.25;0.91;1.88;2.06	45555;65145;75980;76504	1.15E+00;9.70E-01;7.84E-01;2.11E-02	915;1478;12211;32009	2.68E+00;1.88E+00;1.53E+00;1.34E+00
ADCY4	1.2725	1.63957	4	GGAGAGGTTGGAAATCATGG;TTCATCATCTAGTCCCCGGG;GTGGCCCAAGATACAGCCCG;TGGAGGCAGGCGGTGTACCA	-0.18;0.71;1.05;3.51	29310;60492;67974;77427	7.56E-01;4.81E-01;4.40E-01;3.14E-04	15;9562;17126;48260	3.11E+00;1.47E+00;1.15E+00;8.22E-01
RPS6	1.2675	1.99906	4	TACTTTCTATGAGAAGCGTA;AGTGGTGGGAACGACAAACA;ACTGTAGTATCAGTCAGTCC;GTCCGCCTGCTACTGAGTAA	0.33;1.47;1.55;1.72	48496;73408;74146;75321	1.84E+00;8.83E-01;8.26E-01;4.82E-02	2149;3240;3967;29167	3.29E+00;2.02E+00;1.70E+00;9.91E-01
CDC7	1.2675	1.90256	4	GGCCAAACCAAAGTCTACCA;TAGGGGGCAAGATAATGTCA;TCCTGGTGTACCTGCCCTAG;TTAAACACATTACTAAGCTG	0.61;0.71;1.84;1.91	57501;60225;75826;76098	1.30E+00;1.11E+00;7.46E-01;3.04E-02	1368;1596;17041;20070	2.61E+00;2.35E+00;1.48E+00;1.17E+00
CROT	1.265	1.8527	4	GGAGATCCAACAGTACGCTG;CTCGACACAGCACTACAATG;TGGTATACGAACATCCAGAT;GATTGCAGCATTAACTAGTG	-0.25;1.19;1.76;2.36	26744;70174;75539;77053	1.36E+00;1.04E+00;4.12E-01;8.73E-03	400;1937;7174;50826	2.54E+00;2.45E+00;1.69E+00;7.32E-01
TMEM163	1.2625	1.87105	4	CCTGTGGCGTTACAGCAACG;TCTGTCATCCATATGTATAG;GGCTTCGTGAGGTTTCAGGC;AGAGGCGCTGTACCTCATAA	0.67;0.98;1.31;2.09	59122;66648;71823;76591	1.39E+00;1.06E+00;6.35E-01;1.92E-02	867;5673;10723;18117	2.52E+00;2.04E+00;1.56E+00;1.36E+00
DUSP7	1.26	1.81912	4	CTACAGAAGCTGCGCGACGA;CACCGTGCTGCTCTACGACG;AGCAGTGCCACCGAGTCAGA;GACGACTCGAAGAGCTCGTG	0.35;0.89;1.69;2.11	49047;64718;75154;76627	9.67E-01;9.47E-01;9.04E-01;1.84E-02	817;2309;12636;28262	2.30E+00;1.84E+00;1.75E+00;1.39E+00
SPCS3	1.255	1.60229	4	CGCCATCACGCTCAGCGAGA;TCTGAACCAAGTTGTCCTAT;GGTGGTGATGAAGCAGCCGA;AAGACAGGAGCGTCCCGGTG	-0.08;0.48;0.95;3.67	33033;53309;66032;77433	5.59E-01;4.92E-01;4.37E-01;1.79E-04	9;11274;23948;44658	3.33E+00;1.09E+00;1.03E+00;9.56E-01
NOC4L	1.2525	1.82826	4	GGTCACTGGCCAGCACCCCG;CGAACTTCAGGAGTGCGCTG;CGAAAAGACGGCTGCACGTG;AGAGCTTCCGGTAGAAGTCA	0.43;1.1;1.42;2.06	51827;68741;72987;76523	1.22E+00;1.01E+00;7.15E-01;2.07E-02	935;4423;8630;25742	2.31E+00;1.91E+00;1.76E+00;1.33E+00
RECK	1.2525	1.80846	4	TGTTATAAAATCTGTTCATG;CCTTGTCATAGTAAATCTCG;AATGCAATTTAGCCCCATCG;TAAGACTTACCATTGTCTCT	0.34;1.03;1.53;2.11	48696;67645;74006;76634	1.14E+00;8.91E-01;8.10E-01;1.82E-02	825;3397;9859;28605	2.14E+00;1.98E+00;1.73E+00;1.38E+00
DPH3	1.25	1.78185	4	CATGGCAGTGTTTCATGACG;TTTATAATGAGAGAGCAGCT;TTTGGAGAATGGGGAAGACG;TATTTCTATCCCTGCCCATG	0.55;0.94;1.09;2.42	55699;65835;68687;77100	1.20E+00;1.01E+00;5.01E-01;7.67E-03	334;8824;11485;21943	2.19E+00;1.95E+00;1.77E+00;1.21E+00
KIF22	1.25	1.65696	4	AAAACTCTACCTGATTGACT;GTCTTACCTAGAGATCTACC;GCCAGTCGAAATCGGACTGT;TGTCCCGATAAGGTACACGA	-0.02;0.7;1.39;2.93	35251;60092;72706;77367	7.42E-01;6.94E-01;5.31E-01;1.66E-03	75;4665;17450;42356	2.41E+00;1.72E+00;1.45E+00;1.05E+00
XRCC3	1.2475	1.72511	4	TCAGCAAGTGCCAGACCTCG;CAAACTGAAATCGGTAAAGG;AGGAGCCGTCTACATCTGCA;GAAGCAGCATCCTTACAGGT	-0.49;0.89;1.52;3.07	19029;64817;73870;77396	9.52E-01;7.96E-01;3.75E-01;1.01E-03	46;3509;12710;58227	2.62E+00;1.95E+00;1.83E+00;4.95E-01
SRPX2	1.245	1.77945	4	TAGTGATGAATGGTAGTGCG;CAGAATCTTTCACCAACGGT;ATGGCGGTTATGATCGCCAG;TTTAATGTATAACACCATCG	0.55;0.84;1.35;2.24	55563;63529;72336;76890	1.19E+00;8.85E-01;6.68E-01;1.24E-02	560;5187;13754;21766	2.20E+00;1.73E+00;1.63E+00;1.55E+00
SMARCD3	1.2425	1.81175	4	GTTTCCTCTCAAATGCCAAG;GCTGCAGGACTCCCATGACA;CTCTTGGTCTTACCTCAACG;CGGGGATCCAGTTTGAACTG	-0.18;0.53;2.31;2.31	29261;54884;76962;76975	1.61E+00;5.92E-01;4.39E-01;1.05E-02	467;482;22355;48390	3.64E+00;1.63E+00;1.16E+00;8.17E-01
NBPF20	1.24	1.94451	4	AACTAAAAAGGACCAAGAAG;CAAGAAGAGGAAGAAGACCA;CCTACTTTCCAGGCTCAGCA;AAGTCACCTGGGGCATGGTG	0.66;1.17;1.52;1.61	59027;69955;73935;74610	1.39E+00;1.34E+00;8.02E-01;6.47E-02	2798;3568;7546;18603	2.48E+00;2.48E+00;1.94E+00;8.88E-01
NRAS	1.2375	1.91283	4	TTGCGGATATTAACCTCTAC;TGAATATGATCCCACCATAG;TGATGTACCTATGGTGCTAG;CCATGAGAGACCAATACATG	0.6;1.19;1.44;1.72	57091;70181;73174;75291	1.36E+00;1.27E+00;7.31E-01;4.89E-02	2121;4301;7204;20163	2.53E+00;2.34E+00;1.78E+00;9.97E-01
ZNF574	1.2375	1.80459	4	CCAGCCGATGCACAAAACGT;AGGGCCCGGAGGAACAACAG;ACATGAATGCAGAGGATTCG;TGTGGAGCACTCATACCGAA	0.59;0.75;1.55;2.06	56826;61404;74178;76512	1.26E+00;8.29E-01;7.91E-01;2.10E-02	931;3232;15942;20496	2.31E+00;2.02E+00;1.56E+00;1.33E+00
SERF2	1.2375	1.69115	4	TATGAAAAAGCAGAGCGACT;GGGCTACCTCTGCTTGCGGG;CAGCAGAAAGCCCGTCATCT;TCTGGCGGGCGAGCTCACGC	0.17;0.95;1.3;2.53	42578;66087;71633;77189	1.03E+00;6.98E-01;6.24E-01;5.66E-03	257;5732;11434;35123	1.96E+00;1.88E+00;1.55E+00;1.37E+00
LRRC49	1.235	1.83469	4	TAACAACGTAGCTCGACAGT;CGTATGTCCTATCATCAATG;GCAGCTGCATCATATTCTGA;CATGTTGTAAAAGTCTACCG	0.53;1.15;1.29;1.97	54994;69573;71576;76308	1.30E+00;1.16E+00;6.21E-01;2.56E-02	1154;5911;7812;22644	2.43E+00;2.14E+00;1.53E+00;1.24E+00
MALL	1.2325	1.67985	4	GAGGAACAGCGCGACCCCCG;CAAGGGGTATACTATGTGGG;TCGGGCAGGAAGAAGGCGAA;ACAGGATGCCAGTGGTCCCG	-0.17;0.55;1.86;2.69	29639;55670;75917;77279	1.13E+00;6.11E-01;4.44E-01;3.64E-03	168;1547;21896;48073	2.64E+00;2.06E+00;1.19E+00;8.28E-01
VARS	1.225	1.73687	4	GTGGGTCAGTTACGCCGACA;TGTCACCCCAGATAGCGACG;GGTGAGTGGACGCAATGAGG;CCGCAGCGAACGTACCACTG	-0.1;1.13;1.56;2.31	31987;69299;74281;76969	1.27E+00;8.41E-01;4.76E-01;1.06E-02	475;3213;8200;45229	2.37E+00;2.02E+00;1.62E+00;9.34E-01
ZNF519	1.225	1.60008	4	GAAAGTATAGGTGAAGGTGA;GGAGCAGCTGACAGAAACTG;CCTTTCAAGTGTAAGGAATG;TCAGTGAAATATAAAGAACG	-0.14;0.4;1.37;3.27	30789;50668;72534;77416	6.81E-01;5.13E-01;4.59E-01;5.61E-04	25;4947;26675;46866	2.89E+00;1.67E+00;9.70E-01;8.72E-01
CYB5D2	1.2225	1.97636	4	ATCCAGAGCTTTCGTGACCG;GAGGAGCTGTCTCGCTACCG;GAGCCTGGGTCCCACTATAG;CGGAGGACACATCGTAGACA	-0.54;1.51;1.91;2.01	17836;73839;76078;76394	1.93E+00;1.18E+00;3.77E-01;2.36E-02	1042;1336;3639;59699	3.40E+00;2.76E+00;1.29E+00;4.52E-01
MEN1	1.2225	1.93669	4	GAACGTTGGTAGGGATGACG;AGGATAGAGGGACAGGTCGA;CCAGACAGTCAATGCCGGTG;CCAGGCATGATCCTCAGACA	0.31;1.43;1.57;1.58	47485;73042;74349;74385	1.76E+00;8.50E-01;8.48E-01;6.99E-02	3007;3117;4346;29744	3.18E+00;2.05E+00;1.66E+00;8.60E-01
PABPC1	1.2225	1.82763	4	TGTGGATGAGATGAACGGAA;CATACGCGTAGCCCAAGGAG;TAATAGGTTATGATGGAGGG;TCTGCATATACTGGTTAGTG	0.47;1.22;1.28;1.92	53083;70694;71474;76125	1.42E+00;1.07E+00;6.16E-01;2.98E-02	1314;5999;6808;24486	2.61E+00;2.00E+00;1.51E+00;1.19E+00
NAA25	1.2225	1.75809	4	TTGCACAAGTCCGTACTGAA;AGTATATACTACCAACCCAA;TGTAACGATGAGTACAAACT;GAAGAAAGTTCCCAATAGTG	0.2;0.8;1.85;2.04	43691;62677;75849;76455	1.11E+00;8.45E-01;7.29E-01;2.23E-02	977;1575;14680;33815	2.62E+00;1.66E+00;1.44E+00;1.31E+00
OR2M5	1.2225	1.71689	4	CCATGAGGAACAGTTGACTG;GGTGGCAAATGGCAATATAG;CTGCTCTACCGTACCCAAGA;AGGGAAGTCACAGAAGAAGT	-0.13;1.17;1.36;2.49	30899;69978;72405;77162	1.34E+00;6.72E-01;4.60E-01;6.27E-03	280;4997;7562;46422	2.47E+00;1.84E+00;1.66E+00;8.89E-01
SRP68	1.2175	1.82789	4	GGCAGCTACCATGAGTGAAG;TGTGCTGTATAACCAACGTG;GAGCTCAAGCCAGATCAGGT;CTTGTGTGAGAGCAATCGCG	-0.55;1.38;1.52;2.52	17511;72619;73913;77175	1.69E+00;8.00E-01;3.78E-01;5.98E-03	267;3496;4792;60026	3.05E+00;1.95E+00;1.86E+00;4.43E-01
ASPHD2	1.2175	1.65635	4	GGCATGGGCCGCATCCACAA;GGACGCACAGAAACATGATG;GTGTGGTACTGTTATCACGT;CGTGCGCTGCACCCACAACG	0.32;0.81;0.99;2.75	47907;62907;66940;77317	8.62E-01;8.56E-01;4.56E-01;2.78E-03	127;10618;14432;29310	2.19E+00;1.69E+00;1.68E+00;1.08E+00
PSMD12	1.215	1.96336	4	GATTCAGCTGGATCAACATG;GGGTAGGCGCTGATCCACCG;GATTTGGTTCACCGAATAAG;ACTCTACGAATGGTTACCGA	0.78;1.2;1.37;1.51	62086;70338;72541;73816	1.60E+00;1.38E+00;6.82E-01;8.33E-02	3575;4966;7046;15186	2.83E+00;2.56E+00;1.67E+00;7.95E-01
ERCC2	1.215	1.86499	4	ACCTCATAGAATCGGCAGTG;TCCTTGCTCGATACTCAGTG;CGAGGCCCACAACATTGGTG;TTTGGCGTAGGTGCTGACAA	0.37;1.34;1.4;1.75	49888;72105;72850;75452	1.61E+00;9.35E-01;7.05E-01;4.52E-02	1962;4657;5260;27762	2.93E+00;1.78E+00;1.72E+00;1.03E+00
RACK1	1.215	1.81879	4	CCACACAGGCTATCTGAACA;CTTGCGTTGTGAGATCCCAG;AGTGTATTTGCACACACCCA;TTAGTCCGTACCTCGAGAGG	0.25;1.08;1.75;1.78	45384;68480;75457;75603	1.20E+00;1.02E+00;7.79E-01;4.17E-02	1857;1970;9051;31856	2.43E+00;2.25E+00;1.54E+00;1.05E+00
NAP1L4	1.2125	1.8115	4	CGATGTTGAACCAACAGATG;GTCAAGTCAGTACTCACCAT;GCTAAAAATGCAAGTAACAC;GCTGAAGAGCCAGATCCCAA	-0.27;1.44;1.46;2.22	26065;73198;73394;76853	1.79E+00;7.50E-01;4.05E-01;1.32E-02	594;4092;4296;51490	3.19E+00;1.82E+00;1.52E+00;7.09E-01
CACNG5	1.2125	1.74816	4	CTTACTTAGAACATTGACCG;AAGGCCAGTATCGTCCGGTG;TGCTGACCGCGATACCCAGG;CCCACCACGAGAGAGAGGCC	-0.02;1.16;1.57;2.14	35290;69719;74336;76708	1.32E+00;8.48E-01;5.32E-01;1.65E-02	754;3076;7617;42396	2.46E+00;2.06E+00;1.42E+00;1.05E+00
BPIFB6	1.2125	1.72952	4	CCTCACTCTTGAACACGGGG;GCATGACCGTCACTGGCAAG;CCAGGGATGAAACCTATCAA;GGCATGGACATCATGAACCG	-0.12;1.11;1.58;2.28	31330;68977;74390;76938	1.25E+00;8.55E-01;4.66E-01;1.13E-02	504;3012;8397;45970	2.34E+00;2.08E+00;1.59E+00;9.06E-01
SP7	1.21	1.684	4	GCAACACTCCTACTCCATGG;CTGGGCTACTAGTGCCCAAG;CCAGTGCTTGCACCCCGTGG;TTGGTGGCTCTAGCCCTCTG	0.53;0.79;0.99;2.53	55040;62527;66910;77184	1.16E+00;8.38E-01;4.55E-01;5.77E-03	256;10604;15004;22510	2.15E+00;1.88E+00;1.63E+00;1.08E+00
CDKN2B	1.2025	1.78899	4	CCGGTCGGGTGAGAGTGGCA;CTCCACTAGTCCCCGCGCCG;GATGATGGGCAGCGCCCGCG;ACGGAGTCAACCGTTTCGGG	0.46;1.02;1.54;1.79	52757;67353;74074;75626	1.11E+00;1.05E+00;8.18E-01;4.12E-02	1792;3333;10015;24826	2.12E+00;1.99E+00;1.98E+00;1.06E+00
CLCNKB	1.2025	1.71888	4	GACTGTGGACTCACCTCCAG;CTGCCCATACCACTTTCCCG;GCTGTTGAGAGTGTGGTCCG;GAGAACCAAGGTGGCCAGAG	0.58;0.86;1.15;2.22	56654;64236;69580;76843	1.25E+00;9.21E-01;5.31E-01;1.35E-02	584;7806;13359;20988	2.27E+00;1.77E+00;1.53E+00;1.31E+00
SNUPN	1.2025	1.66884	4	AGGCCTTACAGGATTAAGCT;TGGACTTGTACTGGGATAGG;CTGGATGTGATGTGCTGGCG;TGGAAAAAGAGCCCTTATCG	0.27;0.91;1.29;2.34	46142;65179;71606;77020	9.72E-01;8.03E-01;6.23E-01;9.47E-03	414;5879;12127;31169	1.89E+00;1.68E+00;1.58E+00;1.53E+00
STXBP5L	1.2	1.857	4	GCAAGACTAGTAATCTGTTG;TTGCAGCGCTCAAGTTCTAG;TCAAGAACCCTATGCTGTCG;TAGGAGTGGCCAATCAGTGG	0.77;0.97;1.35;1.71	62014;66425;72221;75246	1.60E+00;1.05E+00;6.60E-01;5.00E-02	2168;5136;10886;15615	2.78E+00;2.02E+00;1.64E+00;9.88E-01
CDAN1	1.2	1.68713	4	CTGCAAAGAAGACACAATCG;TCCACCTCAAAGGCATATGA;CCTGTCCCACCCCAGAATTG;GAGCCATAAGCCGTTCCTGT	0.32;0.74;1.59;2.15	48067;61151;74473;76733	8.68E-01;8.65E-01;7.81E-01;1.60E-02	723;2929;16200;29608	2.10E+00;1.67E+00;1.54E+00;1.44E+00
RBM4	1.1975	1.8298	4	GCCTTACACCATGAGCTATG;ACCTCAACAAAGTTGCATGT;TGTGTTATCAAGGCCCCTGA;ACGCGGCCTGAACGATCTAT	0.8;0.97;1.15;1.87	62790;66525;69550;75937	1.66E+00;1.06E+00;5.30E-01;3.41E-02	1522;7835;10993;14788	2.88E+00;2.01E+00;1.30E+00;1.13E+00
COPZ1	1.1975	1.76865	4	TGGCAGCTCCTATGAAAATG;GATGGCTTTGACAGTATACA;ATGACCTACTGTCAGTCCGA;CCTCTTGGAAGGCCTGACAG	-0.42;0.97;2.01;2.23	21231;66381;76404;76869	1.29E+00;1.05E+00;3.77E-01;1.29E-02	579;1055;10930;56106	2.97E+00;2.02E+00;1.53E+00;5.60E-01
EP300	1.195	1.68604	4	ATGGTGAACCATAAGGATTG;GTGGCACGAAGATATTACTC;CTGTAATAAGTGGCATCACG;GGTACGACTAGGTACAGGCG	0.44;0.73;1.49;2.12	51979;60919;73640;76658	1.02E+00;7.73E-01;7.72E-01;1.77E-02	797;3764;16653;25237	1.95E+00;1.89E+00;1.51E+00;1.40E+00
ID1	1.195	1.68017	4	CGGCTGTTACTCACGCCTCA;CTGTCTGTCTGAGCAGAGCG;CGGCAAGACAGCGAGCGGTG;GAACCGCAAGGTGAGCAAGG	-0.15;0.48;2.05;2.4	30179;53212;76485;77089	1.32E+00;5.57E-01;4.51E-01;7.91E-03	357;974;24035;47132	3.03E+00;1.74E+00;1.08E+00;8.63E-01
BHLHE41	1.195	1.6702	4	GATCAACCACTTGCACGCCG;GGTGTCCGTGTCGTTCTCGG;AGGATGAAGCTGGATTCCCG;GACTTGGATGCGTTCCACTC	0.5;0.75;1.27;2.26	53888;61518;71347;76914	1.11E+00;7.96E-01;6.09E-01;1.19E-02	539;6162;16080;23430	2.08E+00;1.56E+00;1.55E+00;1.49E+00
C9orf57	1.195	1.60861	4	TCTTCTTTACAGTACTGACC;TTCTGATTTCCAAGCCGAAA;GGAACCTGCCAGACAAAACC;CTAATGACTTACCACCTAAG	0.31;0.74;0.81;2.92	47527;61116;62996;77363	8.49E-01;7.80E-01;3.96E-01;1.75E-03	79;14615;16286;29784	2.39E+00;1.66E+00;1.53E+00;8.52E-01
DUS4L	1.1925	1.65217	4	AGCGAATTTACCACAAATCA;AATGGAATAGACATTAACTG;CTTTGAATATCGAACCATTG;TTAATGGAATCATAGTGCAC	0.36;0.75;1.39;2.27	49414;61522;72724;76926	9.17E-01;7.96E-01;6.95E-01;1.16E-02	525;4683;16089;27898	1.77E+00;1.71E+00;1.58E+00;1.55E+00
TMEM160	1.19	1.86547	4	GAAAAGCGCACGAGACAGGT;GGTCGCTACTGCCGCCTCAG;GGCAGCGCCTCGTACGCCGT;AGTGTCCGAGCTGGATCGTG	0.85;1.0;1.17;1.74	63789;66984;69844;75425	1.74E+00;1.09E+00;5.41E-01;4.58E-02	2041;7514;10380;13502	3.03E+00;2.08E+00;1.34E+00;1.01E+00
PRPF19	1.19	1.77965	4	AAATCCTGATAGTGGCATCG;CAAAGCCACTGTGCTAACCA;GACACCAACAAGATCCTCAC;GCTCCTCCGATGATCAGGTG	0.69;1.0;1.12;1.95	59681;67098;69173;76228	1.43E+00;1.10E+00;5.17E-01;2.74E-02	1216;8361;10488;17585	2.58E+00;2.07E+00;1.25E+00;1.22E+00
MCUR1	1.19	1.56697	4	AGGCACGTGACACGCCGCCG;GACCGTCGGAGAGCGCAGAG;GTCTTCCAGTAAGCACACTA;CCGGGGGTGCGGCATACCCG	-0.15;0.78;1.23;2.9	30407;62175;70795;77357	8.23E-01;5.81E-01;4.54E-01;1.89E-03	85;6702;15104;47174	2.36E+00;1.62E+00;1.43E+00;8.61E-01
UBE2M	1.19	1.54935	4	TCTCTGTCCACAGAGAGGAC;GCGCAGCTGCGGATCCAGAA;TCACCCCAACATTGACCTCG;TCCCAGGGCTTCTACAAGAG	0.0;0.12;1.21;3.43	36242;40859;70511;77426	5.68E-01;5.50E-01;4.29E-01;3.37E-04	16;6988;36816;41729	3.08E+00;1.39E+00;1.07E+00;6.47E-01
DNAJB1	1.1875	1.70208	4	GTAGCTGAAAGAGGTACCAT;GATCTTCGACCGCTACGGGG;CGTCGGACGAGGAGATCAAG;GGAGCGGCCAAAGTTCACGT	0.41;0.99;1.32;2.03	51221;66877;71904;76431	1.08E+00;9.88E-01;6.40E-01;2.28E-02	997;5507;10591;26436	2.05E+00;1.87E+00;1.58E+00;1.31E+00
PGBD4	1.185	2.02438	4	GCTCTACATCAAGTGACTCA;AAAGTCAGTCTGGTTATGTG;TCTGTTTGGAGTATATACAG;GAGATATATTAAAGTTATCG	1.03;1.1;1.3;1.31	67567;68789;71673;71834	2.14E+00;1.23E+00;6.27E-01;1.31E-01	5685;5702;8583;9769	3.60E+00;2.32E+00;1.55E+00;6.32E-01
PSMB4	1.185	1.75105	4	GAAACGAGCCAAGGAGCCGT;GAAATCAGCGTAGTCGCCAG;AGCATAGCCTCCGATGACCA;CGCCCTCGAACTTAACGCCG	0.34;0.94;1.68;1.78	48630;65874;75057;75614	1.01E+00;9.50E-01;8.88E-01;4.15E-02	1845;2359;11640;28563	2.28E+00;1.94E+00;1.73E+00;1.05E+00
RPS17	1.185	1.67498	4	CTGATGAAGCGAATTCAGAG;GAAAAGTACTACACGCGCCT;AGCTCCGCAACAAGATAGCA;ATATCCAGAAAGTTTACCTC	0.63;0.73;0.78;2.6	58154;60876;62217;77229	1.33E+00;7.70E-01;3.90E-01;4.76E-03	217;15321;16465;19385	2.41E+00;1.95E+00;1.52E+00;8.21E-01
STK38L	1.185	1.66101	4	GACTGTAGCCAAGCTCACAT;ATAGATGCGATCCACCAGTT;ACTTACAGAAGTCACTTGGT;GTAAAACATCTTCACCACCC	0.26;0.71;1.65;2.12	45965;60359;74906;76657	9.26E-01;7.97E-01;7.51E-01;1.77E-02	798;2538;17084;31724	2.22E+00;1.55E+00;1.48E+00;1.40E+00
GMFG	1.185	1.64703	4	AGTTGCCGGAGAGACAGCCC;AAGATGTCACTCACTTATGA;TACAAGTACGTGCATGACGA;GCCTCAGAACATTTCCCCAG	-0.04;1.06;1.37;2.35	34300;68193;72523;77038	1.18E+00;6.81E-01;5.14E-01;9.06E-03	409;4920;9335;42983	2.21E+00;1.68E+00;1.67E+00;1.02E+00
RPL11	1.1825	1.74846	4	GGATGCGAAGTTCCCGCATG;CTCACCTTTGGAAAACACAG;TGTCCACTGCACAGTTCGAG;TTCATTTCTCCGGATGCCAA	-0.38;1.32;1.52;2.27	22414;71982;73888;76923	1.59E+00;7.97E-01;3.82E-01;1.17E-02	521;3522;5527;54871	2.87E+00;1.95E+00;1.58E+00;5.99E-01
ASNA1	1.1825	1.70157	4	TTCCCCACCATCGTGGAGCG;CTGAAGTGGATCTTCGTCGG;CGCATTTCCCGGCATCGATG;GCCTGACGAGTTCTTCGAGG	0.17;0.44;2.05;2.07	42524;52036;76473;76530	1.32E+00;6.96E-01;5.35E-01;2.06E-02	901;951;25285;35067	3.05E+00;1.38E+00;1.35E+00;1.03E+00
PLA2G3	1.1825	1.55864	4	GGAAGCTCAGGTACCCCAGT;ATGAGCACAGAGAGCACCGT;GGCCACTCTTCAGAGTCAGT;CCTGGTGTCACAGTCACAGT	-0.11;0.7;1.32;2.82	31855;59975;71901;77337	7.37E-01;6.40E-01;4.74E-01;2.33E-03	104;5476;17296;45719	2.27E+00;1.59E+00;1.46E+00;9.16E-01
TGIF2	1.18	1.64082	4	ACAGGTTGGTCTGTCCAGAA;GGCGGGCAAAAGGAAGCGCA;GGAGTCGGTGAAGATCCTCC;GCAAGTACAGCCAGTCCCGG	0.19;0.76;1.59;2.18	43413;61670;74525;76784	8.72E-01;8.02E-01;7.21E-01;1.48E-02	662;2960;15668;34259	2.09E+00;1.58E+00;1.48E+00;1.42E+00
RBPMS	1.18	1.63672	4	GTCCGGACCCTATTTGTCAG;TGTTGGGCAGAGGAGTACTG;AAAAGCAGATAGAGCTCCCG;ACTACGACTAGAGTTTGCTA	-0.42;0.57;1.91;2.66	21349;56223;76093;77255	1.18E+00;6.24E-01;3.78E-01;4.18E-03	182;1370;21329;56199	2.74E+00;2.03E+00;1.22E+00;5.57E-01
FRMD5	1.18	1.608	4	AGATTGGGGATTATGACTCA;AGATTCACAAGACGGAACTG;CAGGGGGTCTTACCTTACAT;GCCACCGGAAATACACAGGT	0.15;0.77;1.48;2.32	41800;61840;73586;76991	8.09E-01;7.67E-01;6.77E-01;1.01E-02	463;3886;15440;35772	1.87E+00;1.63E+00;1.60E+00;1.34E+00
UQCRHL	1.1775	1.78196	4	CTCTTCTGTATGTGATCGAG;AATGTGTAAAGGCCCGGGAG;GAGAGAGCAATGCGAGCAGT;CGAATCCGGAGATCCTGAGG	0.41;1.12;1.54;1.64	51126;69186;74103;74827	1.26E+00;9.85E-01;8.21E-01;5.97E-02	2579;3340;8310;26513	2.36E+00;1.99E+00;1.86E+00;9.20E-01
OR5L1	1.1775	1.74689	4	TTGCACTTGTGTGGTCACTG;GTCACGTTGTTAGCCAACCT;GGAGTAGCAGAAATCTACAG;CAAGCAAGACTTAAGACAGG	0.03;1.32;1.43;1.93	37196;71944;73074;76147	1.58E+00;7.22E-01;5.69E-01;2.93E-02	1278;4337;5553;40034	2.86E+00;1.78E+00;1.20E+00;1.15E+00
RILPL2	1.1775	1.71278	4	AGCTCCTGCAGAGTGAAGCG;CCTGGGCCCAAACAAAATGG;AAGCTCGCGGCCCAACAGGT;CTGGAGGCGCTGGTGAATGA	-0.81;0.12;1.6;3.8	11265;40836;74542;77439	8.74E-01;4.40E-01;4.29E-01;4.49E-05	3;2867;36754;66102	3.81E+00;2.12E+00;6.48E-01;2.75E-01
TCEA1	1.1775	1.68853	4	GCTGCAGCTCTTCGAACAGG;TCGCAAGCAGAGTACAGATG;ACATACCTGCAGTAATTCCA;GCGTATTTCAGTACTTCCAG	0.56;0.86;1.14;2.15	55832;64107;69408;76712	1.20E+00;9.14E-01;5.25E-01;1.64E-02	714;7934;13243;21407	2.23E+00;1.78E+00;1.45E+00;1.29E+00
NOP2	1.175	1.73732	4	TCCAGCCGTGAAGACTAACA;GAAGATGGTATGGTGAACCA;TCAGGCTCTAATCAATCGTG;TGGGGGCCTGCAGATCAATG	-0.13;1.36;1.39;2.08	31158;72369;72714;76556	1.65E+00;6.94E-01;4.64E-01;2.00E-02	879;4673;5025;46503	2.99E+00;1.71E+00;1.36E+00;8.86E-01
RFC4	1.175	1.7181	4	ACAATCTTAAAAGGCGGACA;CCCCCGCTGACCAAGGATCG;ACAGATAAGACAGAATCGGG;GAAAGCCAAACCCGTTCCCT	-0.14;1.05;1.84;1.95	30492;67995;75835;76229	1.16E+00;1.11E+00;4.55E-01;2.74E-02	1228;1624;9572;46734	2.60E+00;2.18E+00;1.22E+00;8.77E-01
PPHLN1	1.1725	1.80384	4	AGGTGTTAGACAAACCCAGT;CTTCCCATTATGCGAGAGAG;TGATTACCGAGACTATGACG;TTCATTCTGCCGTTTGTAGG	0.65;1.14;1.17;1.73	58549;69403;69952;75343	1.36E+00;1.28E+00;5.45E-01;4.77E-02	2075;7548;7923;18775	2.46E+00;2.42E+00;1.33E+00;1.01E+00
CBFB	1.1725	1.59122	4	GGAGTCTGTGTTATCTGGAA;GCCGACTTACGATTTCCGAG;CCTGCCTCACCTCACACTCG;AAGTCGACATACTCTCGGCT	0.37;0.75;0.96;2.61	49711;61499;66247;77236	9.29E-01;7.95E-01;4.41E-01;4.60E-03	206;11121;16036;27544	1.98E+00;1.80E+00;1.55E+00;1.04E+00
TBC1D3C	1.17	1.54513	4	AAGAAACTAACAAGAAAGAA;GGAATGCCCATGAACATCCG;CCTCCTCTATCTTCCTGAGG;TGTACTCCTCATATGCCAGG	0.25;0.5;1.14;2.79	45351;53862;69425;77329	7.78E-01;5.70E-01;5.25E-01;2.51E-03	113;7957;23364;31967	2.24E+00;1.54E+00;1.29E+00;1.12E+00
TOMM22	1.1675	1.75182	4	AAAGAGGGAAAGATCAAAAG;CGACGCGGAGAAGCCTGAGG;CCGGACGAATTGCTCCCGAA;ACAGCTAGATGAGACCCTGT	0.63;1.06;1.14;1.84	58082;68146;69438;75829	1.33E+00;1.17E+00;5.26E-01;3.65E-02	1610;7944;9361;19463	2.40E+00;2.21E+00;1.29E+00;1.11E+00
PKP2	1.1675	1.73584	4	TCGGAACGAGCATATCTCGG;CTTTCACTGACTCCCAGCTG;ACCTATGACATGCTAAAGGT;CTTCAGGCCACCCAGAAAAG	0.11;1.19;1.59;1.78	40456;70224;74469;75590	1.37E+00;8.65E-01;6.43E-01;4.20E-02	1832;2943;7310;37154	2.52E+00;2.10E+00;1.28E+00;1.06E+00
MAL2	1.1675	1.67427	4	ATGACCCATCCTTGTAGTAG;GCGGCGGGAAGGACACGGCG;GCAGACGAAGGCGCCCGAGT;TTTGAGCCACCATGCCAGAG	0.37;0.56;1.76;1.98	49725;55949;75525;76319	1.04E+00;9.29E-01;6.18E-01;2.54E-02	1108;1945;21680;27599	2.44E+00;1.79E+00;1.26E+00;1.20E+00
HEATR1	1.165	1.82165	4	GATTTCTGTGAAAGTGACCA;ATTGAACTGATGTTAGACAG;ATACAACATCTAATGTTCTG;ACTTCAGGGAGTCAACGGTG	0.77;1.07;1.15;1.67	61870;68268;69657;75042	1.59E+00;1.18E+00;5.34E-01;5.47E-02	2439;7876;9070;15465	2.80E+00;2.25E+00;1.30E+00;9.41E-01
CCDC174	1.165	1.69167	4	GAGGCCCGGCAACTTGGTGT;AAACATAAAGGAAAAGCGAA;ACTTCAGCGCCAGCAATGGG;ATCTGGAGCAAACAGAATGT	0.56;0.57;1.59;1.94	55741;56086;74477;76178	1.20E+00;8.66E-01;6.21E-01;2.86E-02	1243;2911;21231;21516	2.22E+00;2.11E+00;1.22E+00;1.21E+00
PSMD13	1.165	1.60145	4	CATCTTTGTAGTAGGACGCG;ATGAAGAATGATTTCCACGA;GAACCGATGTCACACCAGGA;AGCTCTAAAATTAAACATCG	0.38;0.56;1.45;2.27	49969;55736;73297;76922	9.38E-01;7.41E-01;6.12E-01;1.17E-02	516;4177;21502;27354	1.81E+00;1.81E+00;1.58E+00;1.21E+00
BUD31	1.165	1.58956	4	GCTGAAACAGAACCGCATGA;AGCCGGAAAGCACCCCCAGA;GGAGTTGATTGAGCCAACAC;AGAGGAAAGTGGAATCTCTG	0.29;0.85;1.14;2.38	46716;63918;69470;77070	9.04E-01;8.22E-01;5.27E-01;8.34E-03	378;8070;13676;30489	1.74E+00;1.72E+00;1.62E+00;1.28E+00
ATG4D	1.1625	1.94786	4	GTGACATACAGCGTTTCCAG;GAGAAACGTACACCACCAGG;TCACGCAGGGCACATACACG;TGGGGGTGCATGTTACGCAG	-1.29;1.31;1.9;2.73	4348;71817;76054;77304	1.57E+00;1.17E+00;7.24E-01;3.08E-03	142;1410;5667;73157	2.84E+00;2.72E+00;2.14E+00;9.89E-02
MMP7	1.16	1.90629	4	TCTGCATTATTTCTATGACG;AGACTTACCGCATATTACAG;AGGCATGAGTGAGCTACAGT;ATGATTGGCTTTGCGCGAGG	-0.37;1.63;1.65;1.73	22616;74810;74879;75365	2.19E+00;9.22E-01;3.82E-01;4.72E-02	2098;2525;2684;54642	3.79E+00;2.22E+00;1.00E+00;6.06E-01
ZNF764	1.16	1.6647	4	CTGTCCAAGGCACCGCACCG;TGTCAGACACAAACGGACCC;GAGCACGTCTACAGTCACAC;TCTTCTTCCCTAGGAATCGG	-0.22;1.12;1.57;2.17	27667;69079;74363;76757	1.25E+00;8.51E-01;4.21E-01;1.54E-02	673;3095;8268;49636	2.36E+00;2.05E+00;1.47E+00;7.73E-01
MED4	1.16	1.6541	4	GTTGTTAATTCACCGAGATG;GTGGTAACAGCACACGAGAG;AACAGCTGTTTACCAAGCGA;AAATAATTAAGTATGCACAT	0.44;0.74;1.5;1.96	52042;61107;73751;76259	1.02E+00;7.83E-01;7.79E-01;2.67E-02	1199;3725;16162;25256	1.95E+00;1.90E+00;1.54E+00;1.23E+00
GPSM1	1.1575	1.75038	4	CACCTACTTGTAGTACTCGG;GCAACACCCACTATTTGTTG;GACCATCGGTGACCGCATGG;GGGAACGTGTACCACGCCAA	0.8;0.86;1.0;1.97	62634;64138;66980;76285	1.65E+00;9.16E-01;4.56E-01;2.61E-02	1133;10384;13393;14666	2.89E+00;1.77E+00;1.25E+00;1.09E+00
ZMYND19	1.1575	1.56084	4	TACCGGGTCACATTTAGGAC;TGTGACCGTGGACAATCGCC;TATGCCTTTGACAAGAACCG;GCCATCCTTACTTACCTCAA	-0.35;0.78;1.51;2.69	23341;62099;73859;77274	8.20E-01;7.94E-01;3.86E-01;3.75E-03	162;3619;15180;54099	2.08E+00;1.92E+00;1.62E+00;6.23E-01
PLK1	1.155	1.77892	4	AGCCAAGCACAATTTGCCGT;CCTGCCTGACCATTCCACCA;CGTTGTCCTCGAAAAAGCCG;AACCAAAGTCGAATATGACG	0.85;0.91;0.95;1.91	63778;65122;66092;76105	1.74E+00;9.69E-01;4.38E-01;3.02E-02	1356;11429;12179;13512	3.03E+00;1.88E+00;1.18E+00;1.02E+00
THOC5	1.155	1.66477	4	ACAGGCCTGCCCATACGCAG;TCAGTTGGACGACAAACGCA;ATAACTCATAGTCTCTGCCA;TGAGGTGATGCACCTACAGA	0.3;1.1;1.27;1.95	47234;68831;71254;76239	1.23E+00;8.39E-01;6.04E-01;2.72E-02	1218;6105;8726;30078	2.29E+00;1.64E+00;1.50E+00;1.22E+00
ATP5G2	1.155	1.51059	4	ACCGGAGATACTGACAGATG;GATGTCCCTTGAAATGGCGC;GCACCACTGCAGATAGCGGA;AGAACCAGCCACCCCAACTG	-0.01;0.65;0.68;3.3	35618;58735;59580;77418	6.96E-01;5.38E-01;3.77E-01;5.16E-04	24;18036;18921;42028	2.91E+00;1.36E+00;1.06E+00;7.18E-01
TAF5L	1.1525	1.78219	4	GCAGAACGAGGCTGCCCTAG;CGGGACACGTCTACTTGGTG;GCGGACCAGTGTACAGCACG;TAAGGTGAGGACTTTGCACA	0.67;1.1;1.22;1.62	59291;68744;70586;74723	1.40E+00;1.22E+00;5.72E-01;6.21E-02	2744;6767;8627;18301	2.51E+00;2.31E+00;1.42E+00;8.96E-01
SPINK5	1.15	1.76333	4	GGTGGACACTCACAACACAC;TCACAAGACTGCCTTACACA;AGAGAGAACGATCCTATCCA;TCACAAGTAGGCTTGACACA	0.71;1.02;1.21;1.66	60428;67462;70519;74971	1.48E+00;1.12E+00;5.69E-01;5.63E-02	2497;7019;10099;17154	2.62E+00;2.11E+00;1.39E+00;9.32E-01
DEAF1	1.15	1.75797	4	AAGGCACAAAAAGCCTGACT;GAAAAGAAGCATTCGCTACG;AGGTCGTGATCTGTCCCGAG;ACTCTGTACAAGAACAGGCT	0.27;1.27;1.48;1.58	46198;71253;73570;74389	1.49E+00;8.05E-01;7.66E-01;6.99E-02	3011;3923;6104;31361	2.74E+00;1.86E+00;1.57E+00;8.60E-01
MAP3K11	1.1475	1.74015	4	ACTGGGCTCGTAGTCGAACA;TCCAACTATGTGTCTCGGGG;TGCTGCGCTTGAATGTCCCG;TGATGGAGTATGCAGCCGGT	0.51;1.17;1.23;1.68	54330;69896;70838;75098	1.33E+00;1.13E+00;5.83E-01;5.34E-02	2375;6658;7487;23236	2.49E+00;2.09E+00;1.43E+00;9.52E-01
COPS5	1.145	1.68249	4	GATGGGTCTGATGCTAGGAA;GGGTGGTATCATAGCCACCC;AGCAGCCTGAGCATTTACTC;CCAACAAGAACAATATCCGC	0.35;1.12;1.31;1.8	48983;69158;71868;75662	1.26E+00;9.01E-01;6.38E-01;4.04E-02	1761;5648;8346;28330	2.35E+00;1.75E+00;1.56E+00;1.07E+00
SSX1	1.145	1.67793	4	TCTACTCACCCTGAATCCTG;GTGGAAAAAGATGAAATACT;GTATGTGGCAATATCATCAA;GCTCCACAGAATCATCCCGA	0.69;0.79;1.1;2.0	59806;62467;68717;76382	1.44E+00;8.36E-01;5.02E-01;2.39E-02	1074;8605;15065;17538	2.58E+00;1.62E+00;1.27E+00;1.23E+00
CTBP1	1.145	1.64573	4	TGATGCCCAAGGTCTCCCCG;GGATGGCCGGGACTGCACAG;TGACAACATCGACATCAAGT;GATGTGGCACAGCGTCGAGT	-0.08;0.77;1.92;1.97	32902;61837;76124;76274	1.19E+00;8.09E-01;4.90E-01;2.64E-02	1146;1304;15437;44673	2.78E+00;1.60E+00;1.25E+00;9.56E-01
LSS	1.145	1.63643	4	GCAGAGGGATGCGTGCCACG;TTCCGCGGCACTCAGCCGAA;GGCGCTCACCATATACCACG;AGTACTTCTGGTAGTCGGGA	-0.4;1.01;1.66;2.31	21796;67192;74944;76973	1.10E+00;9.32E-01;3.79E-01;1.05E-02	479;2470;10134;55464	2.24E+00;2.11E+00;1.61E+00;5.80E-01
TUT1	1.145	1.60636	4	TTTGGACTCGATACACCCCA;AAGATCCCAACAAGATACAC;CAGCGGAGGGTGTACACGAG;TACGGTTGGCTGTAGTAACG	-0.53;0.92;1.6;2.59	17888;65421;74541;77223	9.86E-01;8.74E-01;3.77E-01;4.90E-03	225;2866;11931;59382	2.12E+00;1.94E+00;1.91E+00;4.61E-01
KRTAP2-2	1.145	1.59207	4	AGCGGGGCACGCAGGTCACG;AGGGGCAGCAGGTGATGGGG;GCCTCCCCCGTAGCTCAGGG;AGCCTTCCTGCAGGGAGCAG	0.27;0.98;1.08;2.25	46243;66637;68498;76893	1.06E+00;8.06E-01;4.95E-01;1.23E-02	543;9002;10706;31406	2.04E+00;1.57E+00;1.56E+00;1.20E+00
KLHDC7A	1.145	1.5583	4	AGGGGATGGAACCTCAGTCA;TGCAGCTGTGAGAATCCAAG;GGAGCCACGTAGTGACAGTG;CCTACAGGCTGTACAAGTCG	0.39;0.72;1.02;2.45	50520;60633;67421;77131	9.60E-01;7.61E-01;4.67E-01;6.97E-03	307;10092;16906;27048	1.83E+00;1.80E+00;1.49E+00;1.11E+00
C8orf44-SGK3	1.1425	1.6801	4	GCTGAAATTGCTAGTGCATT;CTCTGGTGTCCCACAAAATG;TTTATTAAACAAAGACGAGC;GGATGAAAGAAGTTCTCAGA	-0.02;1.2;1.53;1.86	35028;70311;73976;75896	1.38E+00;8.07E-01;5.27E-01;3.50E-02	1533;3416;7035;42158	2.56E+00;1.97E+00;1.13E+00;1.06E+00
CARM1	1.1425	1.64404	4	TGGAGCACGGAAAATCTACG;TAGAGCTGTTCATCCGTGAA;TCGCGTCGCCGATGGTGAGG;TTGAAGAGCATGTAGCCCAT	0.44;0.56;1.68;1.89	52223;55790;75059;76010	1.03E+00;9.51E-01;6.14E-01;3.24E-02	1455;2345;21535;25437	2.29E+00;1.93E+00;1.21E+00;1.15E+00
RABL2A	1.1425	1.63462	4	CTGCCTGGGAGACAGCGCAG;TGATGCAGGCATGGGCCTTG;GATGGTCTTGCCATCTACCG;GCCAGAGATCCCATGCATCG	0.34;0.93;1.39;1.91	48560;65653;72741;76071	1.00E+00;8.86E-01;6.96E-01;3.10E-02	1351;4757;11709;28633	1.93E+00;1.73E+00;1.70E+00;1.18E+00
BRD2	1.1425	1.49012	4	CCAGCTGCAATACCTACACA;ACAGTGGTAGGTATCTCAGG;ACCACTCTCTCTACGCATAG;CTTGTTGTAAATGTAACAGT	0.06;0.64;1.17;2.7	38524;58411;69870;77287	6.86E-01;5.98E-01;5.42E-01;3.46E-03	158;7471;19205;39038	2.09E+00;1.34E+00;1.34E+00;1.19E+00
LETM1	1.14	1.81277	4	ATGGATCGACACCAAGATCG;GCGCTCTCGACACTATGCGA;ATTTGAGACTCAGTCACTCA;GTCACGGAAGACCGCCTGAG	0.78;1.11;1.13;1.54	62115;69065;69337;74100	1.60E+00;1.25E+00;5.22E-01;7.66E-02	3317;8161;8486;15227	2.83E+00;2.33E+00;1.27E+00;8.23E-01
DPAGT1	1.14	1.72315	4	CGAACCCACTTACTTCATGG;GTGGTAGAGCAATCCCAAAG;CTTTGGCAACACGACCATTG;TCCTGTACTATGTCTACATG	0.02;1.26;1.58;1.7	36945;71209;74408;75178	1.48E+00;8.57E-01;5.64E-01;5.15E-02	2238;2993;6323;40266	2.70E+00;2.08E+00;1.14E+00;9.75E-01
POMP	1.1375	1.66693	4	AGGACTTGGATCTGAGCTAA;GATAATTCAAGGGGATGACT;ACCCTGAATGTTTCTCAGTG;TGCTCCGCTAAAATTACAGA	-0.16;1.04;1.79;1.88	30069;67745;75655;75979	1.14E+00;1.07E+00;4.49E-01;3.31E-02	1484;1808;9627;47509	2.51E+00;2.17E+00;1.14E+00;8.49E-01
PRAMEF11	1.1375	1.64446	4	GCTTCTGAAGATTCCTCAAG;CAGTGGGGGGAAAAGTTCCG;TATTGTGAGGACCTTTAACG;AGTTCTACAAACACAGTCAA	0.29;0.97;1.5;1.79	46940;66562;73771;75637	1.06E+00;8.29E-01;7.85E-01;4.09E-02	1806;3718;11003;30690	2.01E+00;1.90E+00;1.61E+00;1.06E+00
ALG6	1.1325	1.84025	4	ATTATTAATTGGATGTGACG;CAAATAATCCACGATCAACC;TCATAATCACCAAACATAGG;AAAATGCCAGTGACCCTAGG	0.81;1.12;1.2;1.4	62881;69102;70404;72848	1.67E+00;1.26E+00;5.64E-01;1.06E-01	4655;7117;8289;14391	2.92E+00;2.36E+00;1.38E+00;7.00E-01
C2orf27B	1.1325	1.76095	4	CCTGGGCAGTCCCAGGGCAG;GGCACCTCCTGTAGAGCCAC;AGAGAAGTCCCTCTCCAGTG;GAGCAGGGGCCAGAGACACT	-0.18;1.47;1.51;1.73	29222;73442;73841;75345	1.84E+00;7.93E-01;4.38E-01;4.77E-02	2073;3640;3943;48351	3.30E+00;1.92E+00;1.01E+00;8.18E-01
TRIM74	1.13	1.52981	4	GAGTCCCTAATGCTACAGTG;GGCTTCGATCACCCAGGCCA;CCACCACCTGCCAGCACATG;CTTCATGCGGCTGCAGACGG	0.3;0.37;1.47;2.38	47316;49764;73456;77072	8.42E-01;7.55E-01;5.00E-01;8.30E-03	374;3983;27796;30345	1.85E+00;1.72E+00;1.63E+00;9.26E-01
PRPF39	1.1275	1.68813	4	TGGGACTCATGAACGAGTTG;GTTATGTCTTCAATTCCCGA;ATTTCCGTTCTGACAGACTG;TTTCTTCTTAGGTTTATCGG	0.62;0.87;1.36;1.66	57627;64405;72427;74969	1.30E+00;9.30E-01;6.74E-01;5.64E-02	2499;5084;13147;19622	2.39E+00;1.79E+00;1.65E+00;9.32E-01
RPL23	1.1275	1.58507	4	TCTCTCAGTACATCCAGCAG;AATCCGGAATTTCGCACCAG;ATTTCCTTGGGTCTTCCGGT;ATCAATTGTGCTGACAACAC	0.0;1.01;1.48;2.02	35763;67236;73585;76427	1.10E+00;7.67E-01;5.41E-01;2.29E-02	1028;3910;10225;41350	2.10E+00;1.86E+00;1.29E+00;1.09E+00
SULT1C2	1.1275	1.55449	4	AACGTGGATTCAGGAAATTG;AATACTCTTCCCAGGTACCA;GGCCGAGCCCACTCAATGAA;TTGACCACGTGAAAGGATGG	0.3;0.68;1.47;2.06	47424;59592;73507;76521	8.46E-01;7.60E-01;7.24E-01;2.08E-02	937;3997;18024;30266	1.84E+00;1.63E+00;1.41E+00;1.33E+00
BAZ1B	1.125	1.61961	4	ATCATGACCAAATATGCTGT;AATTCATCTTCTACGACCCA;TGTACCCCCAGAATTCCGTG;AGGCCAAACTAGTCATGCGC	0.54;0.84;1.19;1.93	55363;63595;70182;76174	1.18E+00;8.88E-01;5.54E-01;2.87E-02	1283;7203;13687;22233	2.17E+00;1.74E+00;1.37E+00;1.20E+00
SKP1	1.125	1.61668	4	ACTATTAAGACCATGTTGGA;CATCATCTTCAGGAGGAGGA;GAATTCCTGAAAGTTGACCA;TGTTGTTGTAGGTCATTCAG	0.53;0.9;1.03;2.04	54813;64995;67562;76453	1.15E+00;9.62E-01;4.70E-01;2.23E-02	975;9774;12368;22440	2.15E+00;1.86E+00;1.31E+00;1.14E+00
MADD	1.1225	1.69716	4	CTGACATGTTGGCTGAATCG;TCCAACCCCGTACATCATTG;GCAGAAGCGAGTAGACATCG;GAATTGCTGGATCGACCCTG	0.6;1.05;1.14;1.7	57247;67869;69371;75185	1.28E+00;1.15E+00;5.23E-01;5.14E-02	2224;7972;9447;20320	2.32E+00;2.20E+00;1.29E+00;9.78E-01
VPS25	1.12	1.65187	4	GCACAAACAGTCCAGCATGA;TACAACCGAATGTGGACACT;GGGGGAAACTCATCTATCAG;GGTGGGAAGCGATACTGCCA	0.57;0.91;1.26;1.74	56271;65202;71217;75428	1.23E+00;9.74E-01;6.02E-01;4.58E-02	2044;6294;12158;21378	2.24E+00;1.88E+00;1.48E+00;1.01E+00
TAF1	1.1175	1.79883	4	GACCAGGATTCTATTACTGG;TATTATTATCCCAAGCAACA;TCTGGTATATGGACGCTGGG;CATACGGACTACAAAAGATG	0.88;1.0;1.06;1.53	64541;66967;68080;74036	1.81E+00;1.09E+00;4.83E-01;7.81E-02	3454;9294;10347;12779	3.13E+00;2.08E+00;1.17E+00;8.08E-01
ACTA1	1.1175	1.75339	4	TCAGGTAGTCGGTGAGATCG;GGGTCAGAAAGATTCCTACG;CTTCTACAACGAGCTTCGCG;GGTGAAAGCCGGCTTCGCCG	0.78;0.94;1.23;1.52	62144;65834;70836;73947	1.61E+00;1.01E+00;5.83E-01;8.02E-02	3530;6661;11486;15200	2.83E+00;1.95E+00;1.43E+00;8.00E-01
E2F8	1.1175	1.73491	4	GCCAAAGACTGTATACACGT;ACTTCTAGGCTTACTATCTG;AGCCCTATCAAGACCAACAA;CAAAGTGTGACGCCACCCCA	0.81;0.92;1.07;1.67	62995;65430;68278;74990	1.68E+00;9.87E-01;4.89E-01;5.59E-02	2421;9102;11922;14616	2.90E+00;1.91E+00;1.19E+00;9.44E-01
KEAP1	1.1175	1.69232	4	ACAACCCCATGACCAATCAG;CCTGGAGGATCATACCAAGC;AGTACGACTGCGAACAGCGA;CAGCACCGTTCATGACGTGG	0.41;1.06;1.48;1.52	50997;68042;73543;73923	1.17E+00;9.79E-01;7.63E-01;8.08E-02	3556;3843;9284;26239	2.22E+00;1.88E+00;1.87E+00;7.97E-01
MED13	1.1175	1.58537	4	TTACATTCCAGATCCAACGC;TCTATGTTGACCTAATCGAC;ACAAGGGTGAGGACTAAGTG;CCTGCTCCGCTGTTACTAGG	0.51;0.54;1.46;1.96	54246;55169;73392;76266	1.12E+00;7.50E-01;5.99E-01;2.66E-02	1191;4090;22115;22989	2.11E+00;1.82E+00;1.23E+00;1.18E+00
HUNK	1.1175	1.47351	4	AGGCAGCGTCCCGGTCAACA;TGAACGGATCCGAGTAACCC;ACTGGAGCGCTATTTGTCAG;AAGTCGCGGAGCCGCTCGCG	0.2;0.61;1.11;2.55	43587;57620;68942;77203	7.26E-01;6.62E-01;5.09E-01;5.35E-03	242;8387;20031;33709	1.91E+00;1.44E+00;1.29E+00;1.25E+00
SNN	1.115	1.76901	4	GATGACTGTGACCACGCCCG;AGGACGAGGAGAGCATCGTG;TGGGCTGCTGGTGCTACCTG;CCAGGGCCGCGATGGCAATG	0.78;0.97;1.29;1.42	62310;66544;71532;73033	1.62E+00;1.06E+00;6.19E-01;1.02E-01	4470;5867;10985;15262	2.82E+00;2.01E+00;1.53E+00;7.14E-01
RANGAP1	1.115	1.71883	4	GCCATTGCAGATGCCATCCG;CGTCTGGAAGGCAACACAGT;CAGAATGGGATCAACCACCC;GACAACGCATTCGGGCCCGA	0.78;0.85;1.2;1.63	62186;63944;70315;74808	1.61E+00;9.06E-01;5.60E-01;6.01E-02	2682;7031;13589;15159	2.83E+00;1.75E+00;1.39E+00;9.04E-01
SNX27	1.115	1.59034	4	ATAATGTTTACATGGCAGGG;ATTCTTCCAATCCCCGACGT;GCAACTGCGGAGCATCAACG;GGAACCACGTGAATGTTGAG	0.35;0.87;1.39;1.85	48963;64398;72704;75872	9.29E-01;9.00E-01;6.94E-01;3.56E-02	1586;4663;13183;28355	1.79E+00;1.75E+00;1.72E+00;1.11E+00
KLK15	1.115	1.57475	4	CAAGTGGCTCTCTACGAGCG;TTTCACGCACCTTGTGACCG;CCGCAGACAGCACCCAGTGT;GCAGCAACATGATGTCGTTG	0.16;0.59;1.74;1.97	42081;56704;75395;76284	1.01E+00;6.84E-01;6.37E-01;2.62E-02	1134;2015;20539;35151	2.41E+00;1.37E+00;1.26E+00;1.25E+00
CNN2	1.115	1.43932	4	ACTCACCCGGTTCTTGACCT;GAGATGCCTTCTCGTGCCGT;TGAGTCCCTCGATCCAGGTG;TCACCCAGGCCAAGACTAAG	-0.05;0.53;1.34;2.64	33864;54940;72168;77243	6.57E-01;5.94E-01;5.06E-01;4.45E-03	199;5320;22607;43449	1.99E+00;1.61E+00;1.15E+00;1.00E+00
ARID5A	1.1125	1.61859	4	CCCCGCCGTACCTCTCGTAG;GCGACACACGCCCATCGAGA;GCTGTCCTGAGGCCTACAAG;CTTCTCTAGACTTAAAGATG	0.68;0.73;0.81;2.23	59484;60817;62892;76866	1.42E+00;7.68E-01;3.95E-01;1.29E-02	570;14378;16523;17782	2.56E+00;1.54E+00;1.51E+00;8.63E-01
NCBP1	1.1125	1.58525	4	CTTGAACTACCACATAGTTG;TTCAGTGTACCCAATGCCAA;AAACTAACTTACCAAATACA;GCAGTCCATACCTGTAACAT	0.31;0.37;1.77;2.0	47467;49611;75575;76381	1.05E+00;8.47E-01;4.98E-01;2.39E-02	1073;1882;27629;29750	2.47E+00;1.66E+00;1.27E+00;9.32E-01
ERBB3	1.1125	1.52947	4	TGTCGAAATTATAGCCGAGG;ATCATGTGAGACAACACCGG;ACCATTGCCCAACCTCCGCG;ATGAGGCGATACTTGGAACG	0.4;0.59;1.33;2.13	50706;56937;72076;76681	9.68E-01;6.51E-01;6.43E-01;1.71E-02	780;5420;20629;26560	1.86E+00;1.59E+00;1.41E+00;1.26E+00
ZFP36L1	1.1125	1.50891	4	AAACGGTGCCTGTAAGTACG;GCTGTCTCGCGAGCTCAGAG;GGGTGACTGAGTGCCTCCGA;AGGGGCAAAAGCCGATGGTG	0.36;0.68;0.94;2.47	49365;59647;65866;77152	9.15E-01;7.26E-01;4.34E-01;6.50E-03	290;11574;17968;27848	1.83E+00;1.78E+00;1.42E+00;1.01E+00
SOX2	1.11	1.53645	4	ATTATAAATACCGGCCCCGG;CGTTCATCGACGAGGCTAAG;GCAGGGCGCTCACGTCGTAG;GACAGTTACGCGCACATGAA	-0.08;0.97;1.43;2.12	32798;66503;73054;76642	1.05E+00;7.21E-01;4.89E-01;1.80E-02	785;4343;11068;44400	2.00E+00;1.77E+00;1.41E+00;9.66E-01
BUD23	1.11	1.46	4	AATCTCACCCAATATCCAGC;GTTGGAGCTGATCACAACCC;GGATGATTGATATCCAGACC;AGATGAAGGGCACTATTGGG	0.23;0.4;1.25;2.56	44824;50856;71088;77205	7.62E-01;5.95E-01;5.16E-01;5.30E-03	237;6395;26709;32803	1.92E+00;1.49E+00;1.46E+00;9.69E-01
CD300LG	1.1075	1.63706	4	TGGTGTGGGGTCGAAAAACG;CAATGAGCGAGAGCTCCTGG;GAAAGGACTTCTCAGTACAC;GGAAATCAGCGGGTTCGAAG	0.41;0.94;1.47;1.61	51173;65821;73503;74653	1.01E+00;9.87E-01;7.60E-01;6.37E-02	2823;4004;11499;26394	1.95E+00;1.87E+00;1.84E+00;8.85E-01
CLSTN3	1.1075	1.57371	4	ACAGTCACACTCTATACCGA;CCTTTGCCAGGTGAGATCTG;TGTGGAACGGCTGTATCGTG;GCATGGCGTAACTCCCAACA	-0.12;1.12;1.44;1.99	31526;69162;73221;76358	1.26E+00;7.35E-01;4.69E-01;2.45E-02	1099;4290;8372;46137	2.35E+00;1.78E+00;1.26E+00;9.00E-01
UGT1A5	1.1075	1.50937	4	GTATGCCATTTCATGGACCC;CCATGCGAGAGGCCACCAGG;AGACCCCTTTCACCTCTGCG;AGCATGGCAAAGGTAGGACA	0.36;0.55;1.34;2.18	49520;55723;72183;76781	9.21E-01;6.58E-01;6.12E-01;1.49E-02	659;5336;21926;28048	1.76E+00;1.61E+00;1.48E+00;1.19E+00
ZNF251	1.105	1.76416	4	AAGATGAGAGTTAAAACCAA;GGCAAACTCAAAGAGCGCGT;GAATTCTCCGATGAAGACGG;TCCAGCTGGGAGATCAACTC	0.81;1.01;1.15;1.45	62858;67279;69567;73229	1.66E+00;1.11E+00;5.30E-01;9.72E-02	4157;7781;10253;14481	2.91E+00;2.09E+00;1.31E+00;7.40E-01
PSMD4	1.105	1.62143	4	ACTGGCTAAACGCCTCAAGA;TAGGACTCACATGGGCCACG;CTCTTCCATAGATACACGAA;CTCCACTGGGCTTCCCACAA	-0.56;0.46;2.14;2.38	17282;52640;76699;77067	1.43E+00;5.46E-01;3.78E-01;8.41E-03	368;744;24578;60327	3.27E+00;1.73E+00;1.06E+00;4.34E-01
SRBD1	1.105	1.59841	4	CGCAGCCACATACAGTTCGA;AAGACTGAGACATATCCTCA;TTGTGGACAAGGCTTCCGAG;TCTGGCCTTGCAAAGCTACG	0.62;0.74;1.14;1.92	57769;61157;69397;76142	1.31E+00;7.81E-01;5.24E-01;2.94E-02	1321;7984;16386;19559	2.39E+00;1.52E+00;1.29E+00;1.19E+00
SLC25A19	1.1025	1.67495	4	GGCGCAGCGTATTATAGACC;AAGTGGGCCATACCAGCCGA;TGTGTCTGGACTTGTTACTC;TGCCATGGTACTTTGCGCTG	0.52;1.04;1.34;1.51	54512;67787;72129;73830	1.15E+00;1.14E+00;6.54E-01;8.30E-02	3610;5250;9724;22750	2.16E+00;2.13E+00;1.62E+00;7.92E-01
APAF1	1.1025	1.60738	4	TGAATTTGTATGACCAAACA;TTTCCTAATATTGTACAACT;CTGGTGAAAGAGTATGCGGC;TTCCTAAGGAACTCTCCACA	0.22;0.91;1.61;1.67	44498;65131;74643;75043	9.70E-01;8.88E-01;7.52E-01;5.46E-02	2440;2833;12164;33100	2.13E+00;1.88E+00;1.48E+00;9.41E-01
TSPY4	1.1025	1.51973	4	GTTGGATGACATAATGGCGG;CGGCAGGGTTTCTGTGGCGT;AGCGGGAAAAGATGGAGCGG;CAGGATGGAGGCTGTACAGG	0.48;0.48;1.26;2.19	53278;53391;71168;76810	1.08E+00;5.99E-01;5.61E-01;1.42E-02	645;6221;24065;24161	2.02E+00;1.49E+00;1.48E+00;1.08E+00
SLCO1C1	1.1025	1.49979	4	GCCAAACTATATGTTGACAT;GGAGCAGGGTGTGTAATCAT;ATAAATATAGGAAGTATACT;CCATCACTCAGATAGAGAGA	0.31;0.52;1.41;2.17	47510;54729;72939;76766	8.49E-01;7.12E-01;5.89E-01;1.52E-02	687;4545;22812;29812	1.74E+00;1.66E+00;1.46E+00;1.14E+00
C6orf52	1.1	1.51898	4	GCGCATACCAGTTGCCATAG;ATTCTAGCAAGGGATACCTT;CTGCTTCACTCTAATAGCAG;CTACAGCTATGGCTGTGCAG	0.04;0.66;1.63;2.07	37852;58842;74768;76546	9.06E-01;6.99E-01;5.83E-01;2.02E-02	909;2643;18416;39738	2.19E+00;1.39E+00;1.34E+00;1.16E+00
ZNF319	1.0975	1.65852	4	CCATAGACGGCACAGCCCAG;AAAGACCTACAAGCCAGCTG;ACTGTGTGCACTGGAATGAG;AGCGCACACACAGCGCCGAG	0.08;1.22;1.53;1.56	39210;70682;74034;74299	1.42E+00;8.13E-01;6.13E-01;7.20E-02	3186;3474;6814;38087	2.60E+00;1.96E+00;1.23E+00;8.38E-01
AQR	1.0975	1.61157	4	ACGATTGCAAAAGAGTCTAG;AGGTCCAAAAAACTTGACCA;CCCCTATTAGGAATAACATG;ACATCATGCTTACGAAGACC	-0.1;1.0;1.74;1.75	32236;66999;75382;75460	1.09E+00;1.01E+00;4.80E-01;4.50E-02	1984;2031;10314;45373	2.41E+00;2.09E+00;1.02E+00;9.29E-01
SRPRA	1.0975	1.5309	4	TCAAGCTCTTTGAACCCACA;GTCCATGATTGAGACACGGG;CACCACCAATGGAACCCCTG;AGCATGTCTACACGACGCTG	0.05;0.28;1.85;2.21	38257;46401;75848;76839	1.11E+00;5.92E-01;4.61E-01;1.36E-02	613;1577;30896;39369	2.62E+00;1.51E+00;1.18E+00;8.16E-01
ZNF664	1.095	1.76248	4	TAAATGTGATGATTGTGGTA;ACATAAGAAAATCCACACAG;GGACTCTTTGATGCATGCAG;GGACTCTCTGATGCATGCAA	0.66;1.2;1.2;1.32	59016;70292;70418;71895	1.39E+00;1.38E+00;5.64E-01;1.29E-01	5504;7092;7124;18608	2.55E+00;2.48E+00;1.38E+00;6.42E-01
DDX50	1.095	1.61783	4	GTCAAGGCACCATTATGACT;AAGATTTAATAGCTCAAGCA;AAGTGATAATAAACTAGAGG;TATAACTAGGAAACTCAGCG	0.03;0.03;2.15;2.17	37203;37227;76730;76760	1.45E+00;5.69E-01;4.27E-01;1.53E-02	674;729;40031;40063	3.28E+00;1.47E+00;1.14E+00;5.74E-01
ETV4	1.095	1.55963	4	CTCCTTACCTATGTTCCCCG;ATCAATGTACCTCCACACAG;TCTTTACCTTCAGAGTCGAG;TGGCCCGCCTGTTCATACAG	-0.01;0.81;1.73;1.85	35350;62824;75373;75871	1.01E+00;8.52E-01;5.33E-01;3.56E-02	1587;2090;14446;41915	2.38E+00;1.68E+00;1.11E+00;1.07E+00
OR2C1	1.095	1.55561	4	CAAATGCTGATCAATTTATG;GGTGGAGGGATTCCTCTGCG;TGGCGACACAAGTCTCAACC;AGCGAAAGCAAGGTCCAAGG	-0.09;0.44;2.01;2.02	32529;52128;76403;76430	1.29E+00;5.37E-01;4.84E-01;2.28E-02	1021;1052;25515;45049	2.97E+00;1.30E+00;1.02E+00;9.41E-01
C4orf48	1.095	1.49688	4	GCTGCATGAACTCGAAGGCG;CGGCGGCGGCGGTGACATCG;CCCGGCACCTACTCTGCGCG;AGGCGTGGCAGTCCACGCAT	0.23;0.68;1.4;2.07	44847;59478;72839;76547	7.63E-01;7.20E-01;7.04E-01;2.02E-02	908;4646;17788;32732	1.72E+00;1.50E+00;1.43E+00;1.34E+00
LSG1	1.0925	1.54083	4	GAACGTCATTCTGATCAACA;TCTTTAAGGAGCTACACACT;ATCCGAACATCTCCCAGCTA;AACAGTTCTTGTGTATACCG	0.5;0.58;1.35;1.94	54015;56504;72323;76186	1.11E+00;6.67E-01;6.32E-01;2.84E-02	1234;5166;20813;23557	2.07E+00;1.63E+00;1.25E+00;1.22E+00
SPDL1	1.0925	1.45341	4	TTTGTAGGTGGAAGATCGAA;GTTCCTCTGATTTACAAGAG;AGAGTACCAGAGTCGACTGA;TTCTTACTATAATGCCCTAG	-0.06;0.9;0.96;2.57	33784;64922;66319;77211	9.58E-01;5.05E-01;4.43E-01;5.17E-03	229;11219;12391;43912	1.93E+00;1.86E+00;1.04E+00;9.86E-01
CWC27	1.09	1.65992	4	ACTGGAACAGAACTGAGATG;TTTAATTTGATAGGTTACAG;CCTGGTTTCATAGTCCAAGG;GAGATATTGACATAGAGTTG	0.69;0.82;1.3;1.55	59875;63163;71682;74206	1.44E+00;8.67E-01;6.27E-01;7.41E-02	3259;5711;14186;17745	2.56E+00;1.70E+00;1.55E+00;8.30E-01
ALDOA	1.09	1.44085	4	AGGATGACACCCCCAATGCA;CTGAGTGCAAGCATGGCCTG;AATGGCGAGACTACCACCCA;CAAGTTATCAAATCCAAGGG	-0.09;0.78;1.18;2.49	32448;62147;69994;77161	8.22E-01;5.47E-01;4.83E-01;6.29E-03	281;7367;15166;44783	1.84E+00;1.62E+00;1.35E+00;9.51E-01
TBC1D3D	1.0875	1.74949	4	TTCAGGAGGACTGACCACAT;GGAGGAACAAGGCGGCGATG;CGCATCGACCGGGACGTAAG;GGATTTCACAGCCCAAATGG	0.78;1.05;1.14;1.38	62321;67943;69420;72638	1.62E+00;1.16E+00;5.25E-01;1.11E-01	4863;7922;9428;15280	2.82E+00;2.20E+00;1.30E+00;6.84E-01
TSR1	1.0875	1.60086	4	ATATGAAACTATGACTATTG;GCCCCCGCTTGAAACATCGG;ATGAAACAGATAGATGCCCC;GGTTATCCCAGATCCAATGG	-0.76;0.52;2.05;2.54	12291;54542;76480;77196	1.32E+00;5.85E-01;4.22E-01;5.50E-03	246;950;22778;65000	3.06E+00;1.90E+00;1.14E+00;3.04E-01
DIO3	1.0875	1.46433	4	ACATCCTCGACTACGCGCAA;TTCTTCAAGCAGGCGCACGA;CAGATGGGCGGGTCATCGGG;CACCGCCTTGAGCGACGCCA	0.27;0.74;1.0;2.34	46020;61238;67055;77029	7.99E-01;7.84E-01;4.58E-01;9.27E-03	430;10461;16319;31182	1.66E+00;1.58E+00;1.53E+00;1.09E+00
PSMG2	1.0875	1.4125	4	GGTGTAAGTAGGTACCGGAA;TAAAATAAAGAGCCTTAACT;AATCCATATGCGACCACAGA;ATGGAGACTCACCATTAGGA	-0.26;0.55;0.69;3.37	26539;55725;59695;77423	6.12E-01;4.10E-01;3.77E-01;4.04E-04	19;17573;21928;51123	3.01E+00;1.19E+00;7.34E-01;7.21E-01
SP3	1.085	1.79819	4	AGGAGCACCAAACCGATGGG;ACTGCAGGCATTAATGCCGA;GCAAACGTTTCAAGTACAAG;ATAGCTTGACTACATCTAGT	0.91;0.96;1.19;1.28	65220;66236;70252;71478	1.88E+00;1.04E+00;5.57E-01;1.39E-01	6032;7261;11082;12140	3.22E+00;2.00E+00;1.36E+00;6.12E-01
SF1	1.085	1.65149	4	GGCTGCTGGTCCTTACGCGG;GCAGGGTATCGAGACTCCAG;CTGACTCGTAAACTGCGCAC;AATGCCAAGATTATGATCCG	0.71;0.72;1.39;1.52	60414;60640;72761;73930	1.48E+00;7.62E-01;6.98E-01;8.06E-02	3563;4720;16899;17192	2.61E+00;1.71E+00;1.49E+00;7.96E-01
ENDOG	1.085	1.61421	4	CGCGGTCGAAGCCACTGCCG;GAGTTGCCCCCTGTGCCCGG;GCGCGAGTGCGACTTCCGCG;AGCACAGCACGTACGACTCG	0.48;1.07;1.13;1.66	53384;68357;69320;74941	1.19E+00;1.08E+00;5.22E-01;5.70E-02	2474;8218;9185;24171	2.23E+00;2.02E+00;1.27E+00;9.36E-01
TUBB	1.085	1.5774	4	GCTGACCACACCAACCTACG;CCCCACCGGCACCTACCACG;CTGCATTCCAGGTCAGTCTG;AGATCCACCAGGATGGCACG	0.55;0.8;1.25;1.74	55616;62583;71051;75416	1.19E+00;8.41E-01;5.94E-01;4.60E-02	2056;6388;14720;22028	2.18E+00;1.65E+00;1.46E+00;1.01E+00
SLFN12	1.085	1.53731	4	AAAGACATGAAAAAGACTAG;TTTCTCTTTCTAAGTCATCG;GTGCTCTGCTCAATTCTGGA;ATTCCAAAAGAGGCCAACTG	0.47;0.73;1.27;1.87	52912;60981;71321;75947	1.06E+00;7.74E-01;6.07E-01;3.38E-02	1511;6172;16558;24315	2.01E+00;1.51E+00;1.49E+00;1.13E+00
TTC8	1.085	1.53705	4	GTTGCTTCCAATGCATGCGA;GGCCGGTACCTGGTCATAAG;CAGCCTGACAAATCTTCCGG;CTTGTACTGAGAATGTTCTG	-0.14;1.12;1.34;2.02	30519;69125;72204;76424	1.26E+00;6.59E-01;4.55E-01;2.30E-02	1025;5294;8260;46721	2.36E+00;1.61E+00;1.29E+00;8.78E-01
TEX10	1.085	1.46434	4	GATGCATCACTACAATGCTG;TACGGCCAGTAATTAGAGCT;CCTTGGCAGATGGATCCAGT;TATAGAACGAGAACCTCTAC	0.42;0.5;1.1;2.32	51514;54061;68790;76988	1.00E+00;5.74E-01;5.04E-01;1.02E-02	465;8582;23581;26083	1.89E+00;1.63E+00;1.23E+00;1.10E+00
NAALAD2	1.085	1.45251	4	GTGAGTTATAGTATCGGACC;GAGGTACAGCCATATCCCAA;GCTATCATCAAAGTATACGG;GTCAATAGCTCCAAATACCC	0.01;0.56;1.52;2.25	36702;55984;73918;76898	8.01E-01;6.18E-01;5.59E-01;1.22E-02	549;3526;21633;40975	1.95E+00;1.56E+00;1.20E+00;1.11E+00
SPRR2F	1.085	1.40763	4	GCTCTGGGCACTTTGGCGCG;TGCTGAGGTGGGCAGGACTG;ACTGTGGACACTTTGATGGT;TTTGGCGCGGGGCACACAGG	-0.09;0.54;1.34;2.55	32552;55370;72205;77198	6.59E-01;6.04E-01;4.85E-01;5.46E-03	241;5295;22260;45119	1.91E+00;1.61E+00;1.17E+00;9.38E-01
TCF7L1	1.085	1.40692	4	GCGCCACAGTCAAGGACACG;AATACGGTGACAGCTCGGAT;GTTCTCCGACTCGTTGACCA;CCGCGGGACTATTTCGCCGA	0.04;0.36;1.19;2.75	37822;49450;70260;77313	5.82E-01;5.57E-01;4.95E-01;2.87E-03	125;7263;28108;39757	2.19E+00;1.36E+00;1.16E+00;9.14E-01
IFIT1B	1.0825	1.72553	4	CCTGGACACCAAATACAATG;TCTGACCAGTATATCTTCAC;CTATAGAATGGAGTGTCCAG;AATTTAACACAGCATCAGGG	0.84;0.89;1.19;1.41	63720;64730;70209;72936	1.74E+00;9.47E-01;5.55E-01;1.04E-01	4543;7287;12624;13815	2.99E+00;1.84E+00;1.36E+00;7.08E-01
ANKRD10	1.0825	1.61132	4	TGGCGTCTGCGCGTACCGTG;TCTGTGTCGCCATTCGTGAG;AACAATGGCATCTTAAATGG;GCAGACATTGCACAAACCCA	-0.09;1.22;1.51;1.69	32540;70620;73864;75121	1.41E+00;7.95E-01;4.85E-01;5.28E-02	2286;3649;6731;45061	2.62E+00;1.92E+00;9.67E-01;9.41E-01
TP53TG3D	1.0825	1.60698	4	AAGAGACATTGGAGCTAGGG;GACAGGGTGTCACAATTACC;GCTCCCGGCTGTTGGTCGCA;ACTCCCGGAACGGTTGAAGA	-0.55;-0.42;1.62;3.68	17473;21154;74687;77435	8.94E-01;6.26E-01;3.78E-01;1.35E-04	7;2721;56183;59872	3.44E+00;2.16E+00;4.47E-01;3.77E-01
POLR1D	1.0825	1.43526	4	TTGAAGACCTCAATGGCTGA;AATTTACGCATTCAGACTCG;TGTGACATTTGTATTGCACG;GTAACGTAGAGAATTTCCTA	0.18;0.55;1.27;2.33	42870;55733;71331;76995	7.06E-01;6.12E-01;6.08E-01;1.00E-02	433;6183;21931;34447	1.66E+00;1.49E+00;1.41E+00;1.19E+00
HTR3C	1.08	1.74217	4	TGCTGTAGTTGGTGAATGGA;ACTGCCTATATCAGCAGTGA;CAGTATTAGCTGAAAACCTG;CAAAGTCATCCAAACCCAGG	0.87;0.98;1.0;1.47	64333;66703;67107;73439	1.79E+00;1.07E+00;4.59E-01;9.22E-02	3940;10409;10856;13037	3.10E+00;2.02E+00;1.09E+00;7.59E-01
CDC42EP1	1.08	1.60394	4	CATGATCAGCCACCCACTCG;AAAGCCGCATGACCGAGACC;GCCAACCACGAGGCTGTCGT;TCCTTCCTCAGCAACCACGG	0.65;0.77;1.2;1.7	58748;61873;70305;75199	1.37E+00;8.10E-01;5.59E-01;5.10E-02	2220;7060;15462;18812	2.46E+00;1.59E+00;1.39E+00;9.78E-01
CDCP2	1.08	1.58148	4	AATGGGGCCTCACCAGACAA;GAGGTATACATGGCCATGCG;GTTGTTGGGATACTCAGGAC;CACGAACACCAGCTTGACGT	0.5;0.66;1.54;1.62	54121;59011;74109;74675	1.12E+00;8.21E-01;7.05E-01;6.32E-02	2730;3367;18624;23519	2.07E+00;1.98E+00;1.37E+00;8.97E-01
CCDC102A	1.08	1.51387	4	TGCGTGACGTCGGGTCCGAG;CAGGAACATTGAGAAGCTAG;TTGGCGCGAGAAATGGAGCA;GCGGCTCTCCCAGTCGCCGT	-0.16;-0.07;1.85;2.7	29858;33354;75861;77284	1.12E+00;4.46E-01;4.43E-01;3.53E-03	159;1579;44215;47462	2.62E+00;2.09E+00;8.51E-01;4.96E-01
SAAL1	1.08	1.48171	4	TGGAATTCAAGCAATTGGTA;TTGGCAGCTTCAAGTATACA;GTTAGAATGGGTCAGAAATG;TACATACTTACTCTTAATCG	-0.01;0.66;1.61;2.06	35388;59051;74632;76501	8.86E-01;7.06E-01;5.34E-01;2.12E-02	925;2783;18499;41931	2.14E+00;1.38E+00;1.34E+00;1.07E+00
KIF4A	1.08	1.43013	4	AGAGAATGAACCAACAGTTG;CGACTGGGAGTTCATAGCCG;TTACGTTATAGATCCAGGCA;TGTGCTCAGACGTAAAACGG	0.04;0.48;1.44;2.36	37659;53440;73189;77051	7.32E-01;5.79E-01;5.62E-01;8.77E-03	398;4317;24116;39547	1.78E+00;1.69E+00;1.17E+00;1.08E+00
CLCF1	1.08	1.40033	4	GGCCACGCAAGTAACACAGA;GAAGCCTCAATGACAAACTG;GCCAGCTCTCAATCGCACAG;CCACACCTCCAAGTCAACAG	0.02;0.27;1.0;3.03	37045;46267;66956;77391	5.66E-01;4.60E-01;4.56E-01;1.12E-03	51;10359;31294;40550	2.58E+00;1.12E+00;1.09E+00;8.03E-01
ADRM1	1.0775	1.5956	4	CACGAACTCTCTGCGCTAGG;GCTTGAACTCACAGTCGTCA;ACGTGCTGAAGTTCAAGGCA;GTGACTCCGGATAAGCGGAA	0.58;0.85;1.21;1.67	56379;63827;70545;74985	1.23E+00;9.00E-01;5.70E-01;5.60E-02	2416;6954;13461;20849	2.28E+00;1.76E+00;1.40E+00;9.45E-01
EIF3D	1.0775	1.53366	4	TCCGCAGAGACAAAGATCGT;TATCCCAGGAATACACTGAG;GACCTACCGGTACGCAACAG;GATGCTGCTTACATGTCCTG	0.36;0.41;1.66;1.88	49423;51177;74933;75969	9.30E-01;9.18E-01;5.21E-01;3.33E-02	1493;2473;26398;27899	2.24E+00;1.77E+00;1.14E+00;9.81E-01
SMCO3	1.0775	1.48025	4	ATAAGCAATCAAGAAGCTGC;AAGTTTAACAGCGACTGCAC;AATCCAAAAGGAATTGCAGA;TGTCACCAATAAGCTGACTG	-0.17;0.63;1.72;2.13	29618;58085;75319;76682	9.96E-01;6.76E-01;4.43E-01;1.71E-02	774;2160;19459;48000	2.36E+00;1.41E+00;1.32E+00;8.31E-01
SPAG9	1.075	1.82698	4	CCTGTTAGGAGGCATCACAG;TATTAGGTAACCAATGGTCA;ACGTTCTCATACCAGCCTGA;TTGTACTTCAGATTAACAGG	0.91;1.08;1.13;1.18	65209;68429;69343;69998	1.88E+00;1.20E+00;5.22E-01;1.76E-01	7375;8155;8919;12151	3.22E+00;2.27E+00;1.27E+00;5.50E-01
PPA2	1.075	1.58556	4	ATATGATTGTAGAAATACCT;AGGCGGTAATTCTGCGAGCA;TCCATATATAACCCTTGTAA;TCAGAGGAATATCATGAAAG	-0.68;1.04;1.67;2.27	14133;67807;75020;76918	1.15E+00;9.44E-01;3.99E-01;1.18E-02	514;2455;9750;63185	2.25E+00;2.16E+00;1.58E+00;3.53E-01
NMD3	1.075	1.53746	4	AGTAAAGTGGACATCAGCCA;ATTGATCCAAACACCCTACA;TTCAGTGTACAGTTCCCTGT;GTTGTTCAGTCCCAAATGTG	0.52;0.61;1.36;1.81	54747;57440;72370;75718	1.15E+00;6.70E-01;6.57E-01;3.91E-02	1741;5026;19888;22850	2.12E+00;1.66E+00;1.30E+00;1.08E+00
IFNB1	1.075	1.44782	4	GATGAACTTTGACATCCCTG;CATCTCATAGATGGTCAATG;GCCTCCCATTCAATTGCCAC;AGACAAGATTCATCTAGCAC	0.15;0.56;1.47;2.12	41843;55775;73429;76655	7.53E-01;6.78E-01;6.13E-01;1.77E-02	800;3971;21543;35816	1.85E+00;1.40E+00;1.34E+00;1.21E+00
CTNND2	1.075	1.44162	4	GTGGGGGATAATCACCGCGT;GAATGTTAGTTCGGCCGGAG;TGCCGCGTTAGACTGGACCG;CCGAATAGACAATGACCGTG	0.3;0.64;1.04;2.32	47402;58480;67721;76981	8.45E-01;6.88E-01;4.74E-01;1.03E-02	449;9651;19145;30200	1.64E+00;1.64E+00;1.34E+00;1.15E+00
MUC17	1.0725	1.41543	4	AGGCATACTTGCTAACGGAG;TATACCTGTCAGCACCACGC;CTCAGAACTGAGTACCGGCG;CTCAGAACTGACTACCGGCG	-0.02;0.6;1.35;2.36	35075;57289;72225;77054	6.60E-01;6.53E-01;5.28E-01;8.70E-03	394;5135;20344;42231	1.70E+00;1.64E+00;1.27E+00;1.05E+00
CBWD5	1.07	1.58126	4	GGCTGTTGGATCTGTGGATG;TGGTTAGTTACCTAAATACC;TGACTGGGATCTTGGCGCCG;TGAGGAAGAGGATCCTGCGG	0.54;0.8;1.35;1.59	55336;62661;72328;74472	1.18E+00;8.44E-01;6.67E-01;6.79E-02	2938;5172;14696;22226	2.17E+00;1.65E+00;1.63E+00;8.69E-01
METAP2	1.07	1.45873	4	AATACCCACCCACACAAGAT;TTATTGAGAGAACATCCAGT;TCTTGCTACTTCATCCACTG;GTAAAAGATGCTACTAACAC	0.27;0.65;1.31;2.05	46071;58696;71792;76479	8.01E-01;6.95E-01;6.34E-01;2.17E-02	945;5581;18874;31233	1.58E+00;1.57E+00;1.36E+00;1.33E+00
MED11	1.0675	1.69257	4	CCAAGGAAAAAACTAACGAG;GCGGCTCCTAGACCGGCAGG;ATCCCGAACCTGCATTCTGA;CACCGCTTCAGTGCAACACG	0.84;0.91;1.02;1.5	63566;65309;67450;73740	1.72E+00;9.80E-01;4.67E-01;8.51E-02	3666;10111;12267;13780	3.00E+00;1.87E+00;1.11E+00;7.86E-01
SLC9B1	1.0675	1.65965	4	TGATCCTAATAATACTGCAC;AATAGAAATGCCCATTGCCA;AAGACCATGTGTTAGGAACA;AAACACACATAGTCAAAACA	0.39;1.2;1.34;1.34	50428;70394;72119;72186	1.39E+00;9.56E-01;6.54E-01;1.22E-01	5269;5339;7103;27129	2.55E+00;1.82E+00;1.61E+00;6.57E-01
TCERG1L	1.0675	1.65643	4	ACAGATACAAGGACAGAGCG;CTGAGGTGCTAACACCACCG;CCTTTGCTCTGGACTCAACG;GGGGACACGTTACCTGCCCG	-0.84;1.0;1.94;2.17	10734;66968;76207;76758	1.22E+00;1.09E+00;4.51E-01;1.54E-02	672;1255;10367;66775	2.82E+00;2.08E+00;1.47E+00;2.57E-01
TCTE3	1.0675	1.65524	4	GTCCAGCAGATACTAACAGT;GAGGCCTAGCATGTTCGAGA;GCAATTGAGTCATCAAAAGG;CTTTCTTTCCTAGGCGTCAC	0.62;0.95;1.33;1.37	57676;66105;72034;72525	1.31E+00;1.03E+00;6.48E-01;1.14E-01	4949;5353;11470;19658	2.38E+00;1.96E+00;1.60E+00;6.78E-01
TUBG1	1.0675	1.39968	4	GACATGATGGTAGACACCTG;TGACTGGTCCGTAGTGAGAG;AGATGGTAGTGACAGTCTAG;CGTGGAGGAGTTCGCCACCG	-0.29;0.31;1.43;2.82	25502;47557;73075;77338	7.22E-01;4.72E-01;4.01E-01;2.31E-03	103;4338;29657;52074	2.28E+00;1.78E+00;8.58E-01;6.89E-01
THSD7A	1.065	1.69441	4	TTATGTGCATTAACAAGACG;GCCAGAGCCTCCGAACTGCG;TGTGTTGAAGGACGATACTG;CTGCGAGCCAGATAACGGAA	-1.04;1.23;1.6;2.47	7362;70748;74557;77154	1.43E+00;8.76E-01;5.50E-01;6.45E-03	288;2843;6582;70144	2.65E+00;2.12E+00;1.83E+00;1.72E-01
HEXIM2	1.065	1.59678	4	CCAGAGTCATGACGCTCAGG;CCCGGAAGAAACACCGTCGG;GCTGGGCTGAGAAACAACAG;CTGTAATGCAGAGTCACCAG	0.65;0.69;1.35;1.57	58763;59771;72296;74328	1.37E+00;7.30E-01;6.65E-01;7.13E-02	3075;5205;17495;18788	2.46E+00;1.63E+00;1.45E+00;8.52E-01
DNAJC2	1.065	1.54988	4	AGAAGCTGCTCGGTTAGCTA;ACTTGGCCATGTGAGATACA;AAAACTTCGAAACTCATGCA;GGATAAGAAAGAGTTATCCG	0.29;0.85;1.53;1.59	46933;63905;73978;74478	9.04E-01;8.29E-01;8.07E-01;6.78E-02	2912;3418;13628;30660	1.97E+00;1.75E+00;1.61E+00;8.73E-01
ZBBX	1.065	1.46513	4	TATGGCTTAAAAAACACAGG;CTGATGCAGACAGTCAACGA;CCAAATCTGTACTTCTCCAG;CCTGCAAAAGAGTTGTTCTG	0.19;0.4;1.62;2.05	43445;50795;74691;76490	8.95E-01;7.22E-01;5.15E-01;2.15E-02	970;2717;26840;34238	2.16E+00;1.42E+00;1.32E+00;9.63E-01
DNAJA3	1.0625	1.43581	4	AGGAAGCAGTACGATGCCTA;TTCCTGAGGCTGATCAAACA;ATAATCTTCTTTGGCCAAAG;CATCATCATATCGCCCTGTG	0.17;0.59;1.44;2.05	42410;56876;73199;76493	7.33E-01;6.93E-01;6.42E-01;2.14E-02	964;4297;20688;34827	1.78E+00;1.39E+00;1.32E+00;1.25E+00
CDK12	1.0625	1.42987	4	ACTGACCGACTGCCTTCTCG;ATTCACCAGTTCAGTATCTG;CTAGCAGTCCCATTAAGTCA;TGGCCTTCAAACTAGACCGA	0.13;0.46;1.5;2.16	41181;52746;73759;76737	7.84E-01;6.61E-01;5.48E-01;1.59E-02	690;3733;24815;36377	1.90E+00;1.46E+00;1.31E+00;1.05E+00
NHP2	1.06	1.58284	4	TCAGGCGGAGGCGTGTTCCG;CAAATGCATCAAGAAAGGTG;CCATCTCCCAGTCATGTGTG;TGTAGAGCTTCCGCGTGAGG	0.62;0.93;0.95;1.74	57912;65680;66068;75387	1.32E+00;1.00E+00;4.38E-01;4.67E-02	2022;11386;11851;19738	2.37E+00;1.92E+00;1.03E+00;1.02E+00
AKT3	1.06	1.56969	4	CTGCACCATAGAAACGTGTG;ATTTCATGTAGATACTCCAG;ACAAATTGATAATATAGGAG;TATTTGAAACTACTAGGTAA	-0.03;1.1;1.58;1.59	34719;68825;74448;74493	1.23E+00;8.62E-01;5.21E-01;6.74E-02	2947;3028;8685;42603	2.30E+00;2.07E+00;1.04E+00;8.68E-01
METTL1	1.0575	1.65579	4	TATGTCTGCAAACTCCACTT;GACCCAGAATAAGTGTGTCT;GACCACACGCTGCGCTAGTG;GGCATATTCTGCTAGCAGGG	-0.66;1.32;1.62;1.95	14682;71928;74720;76224	1.58E+00;8.99E-01;3.94E-01;2.75E-02	1201;2756;5473;62860	2.88E+00;2.15E+00;1.23E+00;3.62E-01
TATDN1	1.0575	1.54263	4	TTGACTGACCCTATGTTCAG;TTTCAGTTTATGATTACAGG;TAATGAAAAGAAATAGAGAT;CTTTGGGACAAAACTGCAGT	0.57;0.74;1.21;1.71	56080;61102;70538;75238	1.22E+00;7.79E-01;5.70E-01;5.01E-02	2183;6961;16168;21226	2.25E+00;1.54E+00;1.40E+00;9.85E-01
RBM8A	1.0575	1.45426	4	GATATCCTGTTCGCCTGTCG;CTTTGTAACTGGAGTCCATG;GTATGTCCCTTATAGAAGAG;CATTATTACTCACAGCGTTG	-0.31;0.16;1.79;2.59	24653;42017;75619;77218	1.06E+00;4.32E-01;3.94E-01;5.01E-03	219;1800;35269;52648	2.51E+00;1.95E+00;6.87E-01;6.70E-01
C5AR2	1.0575	1.44832	4	AGTCCACAGGGCGGTCCGAG;CCTGGTGGTCTACGGTTCAG;GGAAGATGGCGGCATACAGT;CCACTGCACCATACGGCCAG	0.2;0.68;1.38;1.97	43565;59620;72646;76305	7.25E-01;7.25E-01;6.89E-01;2.57E-02	1157;4860;17926;33641	1.68E+00;1.45E+00;1.42E+00;1.24E+00
WT1	1.0575	1.40947	4	ACGTCGGAGCCCATTTGCTG;CGCTCTCGTACCCTGTGCTG;TGTTTGATGAAGGAGTGAGG;CTTACCCTGATTGCGAATAG	-0.11;0.65;1.47;2.22	31910;58634;73480;76857	7.57E-01;6.93E-01;4.75E-01;1.32E-02	598;4035;18699;45773	1.83E+00;1.52E+00;1.37E+00;9.13E-01
RRM1	1.055	1.80591	4	CCTACCTAGAAAGTTGTGGG;CTTGTACCCCAATTCCAATG;TGGCAAACACTCTCCCATGG;GGATCTCTTCATGAAACGAG	0.93;1.05;1.12;1.12	65570;67976;69165;69204	1.91E+00;1.16E+00;5.16E-01;1.95E-01	8331;8369;9581;11741	3.28E+00;2.18E+00;1.25E+00;5.14E-01
GPX4	1.055	1.75787	4	GAGCTGAGTGTAGTTTACTT;TTAACCTGGACAAGTACCGG;AGAGATCAAAGAGTTCGCCG;CTTGGCGGAAAACTCGTGCA	0.89;0.98;1.11;1.24	64797;66578;69040;70925	1.84E+00;1.06E+00;5.12E-01;1.53E-01	6458;8466;10748;12558	3.16E+00;2.04E+00;1.25E+00;5.90E-01
NOL6	1.055	1.61618	4	GGAAACGCCGAAGCTCCGAG;GCAACGTACCGCCGCTACCA;GATTGATGCCTTCCTACGGG;TACCCCCCGCTATAACACAT	0.52;1.08;1.17;1.45	54577;68521;69851;73258	1.21E+00;1.14E+00;5.41E-01;9.65E-02	4140;7529;9020;22660	2.25E+00;2.13E+00;1.34E+00;7.41E-01
ULK3	1.055	1.56485	4	CATGGACCAGAGGTCCACGC;CACGTGCTTCTCATCCCACG;GGATCTCAATCTCCGTGAGG;CCGTAGCAACCGGGTCATCG	-0.74;0.86;1.85;2.25	12740;64139;75873;76901	1.12E+00;9.16E-01;4.16E-01;1.22E-02	546;1585;13392;64572	2.62E+00;1.77E+00;1.56E+00;3.16E-01
EPSTI1	1.0525	1.67885	4	GGTTTGGAGGCAGCCCCTAA;CAGAGCTAAACCGGTTCACC;TGATAGCACCAAATATAAAC;CAGTTTGCTCAAGAACTCAG	0.78;0.92;1.17;1.34	62275;65562;69887;72148	1.62E+00;9.95E-01;5.42E-01;1.23E-01	5238;7477;12024;15295	2.82E+00;1.90E+00;1.34E+00;6.59E-01
DLEC1	1.0525	1.45438	4	CCTCGGCTGAGTACAAGTTG;CACTAATATAGCATGTCCCG;AGATGAGTTAGACCACACTG;AATGTGTAACACCACTGGCG	-0.03;0.58;1.68;1.98	34594;56510;75093;76315	9.56E-01;6.32E-01;5.19E-01;2.54E-02	1112;2370;20801;42706	2.28E+00;1.26E+00;1.25E+00;1.03E+00
DUSP12	1.05	1.6929	4	CATCACGGCCGTGCTAACAG;CCAGGCAATGGGATACGAAG;GACCCAACTACCGTTTCACA;ACCGGTCCAGATGGCTGAGT	0.83;0.93;1.1;1.34	63498;65644;68843;72126	1.72E+00;1.00E+00;5.06E-01;1.24E-01	5277;8713;11718;14074	2.96E+00;1.93E+00;1.22E+00;6.56E-01
RNF212B	1.05	1.51585	4	TGTAAAAAGTGTGTGACTCT;TATGCTTATAAAAGGCGATG;ATAAGGAATAGATTCCGCTG;TCAATCACACCTCGACCAGT	0.43;0.81;1.33;1.63	51779;62982;72058;74778	1.01E+00;8.59E-01;6.50E-01;6.08E-02	2694;5432;14612;25850	1.91E+00;1.66E+00;1.59E+00;9.03E-01
CASP9	1.05	1.50554	4	CTCTGGTCTGAGCACCACTG;TGGATGTCCTCGATCATATG;CAATCTTCTCGACCGACACA;ACACCCAGACCAGTGGACAT	0.39;0.61;1.53;1.67	50503;57310;74027;74998	9.59E-01;8.12E-01;6.54E-01;5.57E-02	2410;3467;19920;27161	1.96E+00;1.82E+00;1.30E+00;9.46E-01
SLC11A1	1.05	1.37793	4	TGGCCGTGGACATTTACCAG;AGTTACTTTGAATCCCGCCA;TGCACCCACCGTAGTTATCG;GTAGTCTCGAGAGATAGACC	-0.09;0.74;1.13;2.42	32596;61241;69236;77108	7.85E-01;5.19E-01;4.86E-01;7.49E-03	339;8146;16301;44977	1.76E+00;1.53E+00;1.27E+00;9.44E-01
RPL35A	1.0475	1.66803	4	GTGTCTTAGGCTGTGGTCCA;AGCAACACAGTCACTCCTGG;AACAAAACCAGAGTCATCTG;GCGGGGTCTCCGGAACCAAA	0.77;0.85;1.27;1.3	61885;63941;71366;71708	1.59E+00;9.06E-01;6.10E-01;1.34E-01	5800;6158;13622;15381	2.81E+00;1.75E+00;1.49E+00;6.25E-01
ANKRD2	1.0475	1.61746	4	CCGCTGCTCGATGAGCGCTG;GGAGACCTTCCTGAAAGCTG;GGAGAAGCTTCTAGATAATG;TGGGGGCGGCTCATGCGAGG	0.5;1.05;1.29;1.35	53946;68022;71515;72298	1.16E+00;1.11E+00;6.18E-01;1.19E-01	5193;5850;9515;23287	2.19E+00;2.09E+00;1.53E+00;6.62E-01
MAP2K7	1.0475	1.53397	4	CTTAACGGCAATGACGTGGC;CAAAGCACTGCACGATGTAG;CATTCTGGGCAAGATGACAG;ACGGGCTACCTGACCATCGG	0.6;0.69;1.22;1.68	57259;59810;70712;75054	1.28E+00;7.32E-01;5.77E-01;5.44E-02	2363;6834;17535;20292	2.33E+00;1.44E+00;1.41E+00;9.54E-01
OR6N1	1.0475	1.50339	4	AATCTCTGCACAAAGTGTTG;AAGCCAAACTCAGCACAGGA;GATGGCTAAATACCTATCGT;GATTGGGGCCACAGAATGGG	0.63;0.63;0.96;1.97	57993;58160;66326;76300	1.32E+00;6.78E-01;4.43E-01;2.58E-02	1169;11188;19335;19384	2.41E+00;1.33E+00;1.24E+00;1.04E+00
UBE2D1	1.0475	1.45139	4	CAGCCTGATAGCGCATATCA;GTATTTGTCTCGATATTCTG;CCATAATAGTGGCTTGCCAG;GGTTTAAAAGGATAATCTGT	0.3;0.53;1.47;1.89	47147;55036;73452;75998	8.36E-01;7.55E-01;5.96E-01;3.27E-02	1418;3953;22523;30155	1.85E+00;1.64E+00;1.16E+00;1.16E+00
EIF3G	1.0475	1.43149	4	GCCCCAGCGTATCCTTGTAG;GAGTACAAGATAGATGAGGA;CTTCAAAGGCTGTCGCAAGG;TGACCCCCCCGGACCCAATG	0.28;0.5;1.43;1.98	46428;54131;73106;76330	8.12E-01;7.25E-01;5.76E-01;2.51E-02	1129;4382;23513;30877	1.77E+00;1.60E+00;1.25E+00;1.11E+00
TMEM131	1.0475	1.38936	4	GAATATGGGAGCCATTTCGA;CTTCCATACTTAGCTCACCC;GTAGAAATGTACTCTAGTGG;ACAGTATATCTCTCTACCGG	0.14;0.68;1.1;2.27	41586;59441;68724;76928	7.19E-01;6.71E-01;5.02E-01;1.15E-02	523;8602;17896;36086	1.58E+00;1.42E+00;1.33E+00;1.23E+00
STK25	1.0475	1.37351	4	CACAACAGGCACCTTTAGGT;GGGCATCGATAACCACACAA;AGGCGGGCCTTACGAATCGG;GCTTAAACCAGGTCCCCTGG	0.16;0.61;0.86;2.56	42247;57389;64043;77206	6.89E-01;6.56E-01;4.07E-01;5.28E-03	236;13308;19837;35403	1.92E+00;1.36E+00;1.30E+00;9.15E-01
SIM1	1.045	1.54274	4	GTGTAGCTTGATCTCCGTGA;AGTACCTGCCTGCCTCACAT;AGACCACGACGAGATGACGG;AGGTTCCTGGCGAAACACGG	0.48;0.87;1.3;1.53	53379;64368;71631;74058	1.08E+00;9.28E-01;6.24E-01;7.76E-02	3444;5730;13156;24166	2.02E+00;1.79E+00;1.55E+00;8.09E-01
C1S	1.045	1.51292	4	TCTTCCAAACTGATCTAACA;CACGCACAACTAAACTGTCA;GATGACATGAAGAATTGCGG;CTGTGCGTATGACTCAGTGC	0.45;0.91;1.03;1.79	52344;65160;67580;75633	1.04E+00;9.71E-01;4.70E-01;4.10E-02	1785;9799;12200;24905	1.97E+00;1.88E+00;1.13E+00;1.07E+00
FCF1	1.045	1.50449	4	TTACACAATCGGTTATACAT;TGATAAAGTTGGTATCAACG;ATTGGGGCAGAAGTATCGAG;AATAAGCAGGAAGGGTGTTG	0.14;1.05;1.29;1.7	41441;67860;71608;75203	1.15E+00;6.67E-01;6.23E-01;5.09E-02	2272;5881;9458;36118	2.19E+00;1.53E+00;1.33E+00;9.69E-01
CAPRIN1	1.045	1.44241	4	TTTGGTATCATCCACAAGTG;CAATAAAGAAGACAGCACGT;GGGTGATCGACAAGAAACTT;AGTGCCAATATTGTCCGAAG	-0.31;0.55;1.74;2.2	24533;55711;75384;76820	1.01E+00;6.12E-01;3.94E-01;1.40E-02	617;2033;21916;52698	2.41E+00;1.51E+00;1.19E+00;6.69E-01
ZNF592	1.045	1.42518	4	CCCTAGAGGTGACCCAACAG;GAAGACCTCTACAATCAGTG;GGATGCCACTCGATTCTTCG;AGCCCCGGAATCCATTGTGT	0.33;0.55;1.28;2.02	48237;55479;71383;76426	8.74E-01;6.11E-01;6.06E-01;2.29E-02	1027;5997;21848;29049	1.70E+00;1.51E+00;1.29E+00;1.19E+00
POLR1B	1.045	1.4218	4	TCTCACTTATCAAGACCGAT;TTACCATACTGAGTATAACC;ACAGGCCGTACCAGTCTACA;CCACCTAACTGCCGTATGTG	0.0;0.82;1.33;2.03	35840;63271;72072;76434	8.73E-01;6.51E-01;5.42E-01;2.27E-02	994;5393;14261;41323	1.69E+00;1.60E+00;1.31E+00;1.09E+00
NUP205	1.045	1.34638	4	CGCCCAGGCAAGTCTAACAG;CAGTGAAAAACATCGCAAAG;TAACCTCTCTGAATCGTCAG;TCAATGGGTATTCTTCACAC	-0.2;0.63;1.14;2.61	28511;57974;69436;77233	6.73E-01;5.26E-01;4.30E-01;4.67E-03	209;7946;19355;49080	1.97E+00;1.33E+00;1.29E+00;7.92E-01
RRP12	1.0425	1.73027	4	GGTACACCTGAAGGGTCACG;CCTGACGTACAAATTCCATG;ACTGGGAACATAGTCGTACA;GCCACTCAGGAAGGTACCCG	0.82;1.06;1.08;1.21	63096;68051;68462;70553	1.68E+00;1.17E+00;4.94E-01;1.62E-01	7023;9039;9280;14226	2.94E+00;2.22E+00;1.20E+00;5.64E-01
RBM39	1.0425	1.58946	4	TTGGCACGCCTAAAACTCGT;TGGCGGCAAGAATTCGACCA;AAATTTAACAGTGCCATCCG;GGACCTATGAGGCTTTATGT	0.42;1.06;1.31;1.38	51286;68053;71861;72644	1.17E+00;9.91E-01;6.38E-01;1.11E-01	4869;5656;9277;26017	2.22E+00;1.89E+00;1.56E+00;6.84E-01
ITGA6	1.0425	1.51559	4	AGATGGCGATGACGCCCATG;GGAGCTCCGTATGATGACTT;TTTCCAGTTATAAGTACCCG;CGGATCGAGTTTGATAACGA	-0.71;0.75;1.78;2.35	13371;61480;75596;77032	1.05E+00;7.94E-01;4.08E-01;9.20E-03	402;1841;16056;63924	2.49E+00;1.69E+00;1.55E+00;3.33E-01
GLT8D2	1.0425	1.50614	4	CATCTGAGAAAGCCGCCGCG;CACTACATAGAACAAGATGT;TCAGGACATAAACAGACTCG;TCTTATACAGAATCACACAG	-0.15;-0.13;1.96;2.49	30329;31160;76262;77163	1.24E+00;4.60E-01;4.53E-01;6.25E-03	279;1195;46505;47236	2.86E+00;1.85E+00;8.59E-01;4.61E-01
NFKBID	1.0425	1.36943	4	CTTGACATTCGTGAGCATAA;AACAGATCCTCCACAATCAG;GGGACGTTCGGTCTTGCACG;TTCACCTGTTTGCGGCTCGG	0.22;0.54;0.98;2.43	44422;55349;66684;77110	7.50E-01;6.03E-01;4.50E-01;7.44E-03	328;10847;22199;33258	1.78E+00;1.47E+00;1.17E+00;1.06E+00
HSPA8	1.0425	1.36892	4	TGGTGGTATTACGCTTGATG;AAACCAACCTCACCTTCCCA;GAAACATTGGCCCTTTATGG;AAATCGGGCACGGGTAATGG	0.07;0.36;1.34;2.4	38979;49293;72179;77088	6.57E-01;6.08E-01;4.93E-01;7.94E-03	356;5332;27942;38685	1.74E+00;1.61E+00;1.21E+00;9.20E-01
GPR88	1.04	1.49553	4	AGCGCCGGGTAGTGGACTCG;GGAGTGACACCGGGATGCGC;GCTTGACGCTGACACGCACG;AGCAACGCCTTCATCGTGAA	0.38;0.86;1.25;1.67	50171;64215;71044;75024	9.46E-01;9.20E-01;5.93E-01;5.51E-02	2451;6352;13376;27383	1.81E+00;1.77E+00;1.47E+00;9.39E-01
CPEB2	1.04	1.49418	4	GTGGTCGGGGAGTTTCTCCG;AAGCCGGTGACAGGCAACGG;AGGAGGCCAAGCCCGCATTG;TGAGGTATATTCATGGCGGG	0.0;0.07;1.94;2.15	36013;38968;76192;76728	1.21E+00;5.45E-01;4.26E-01;1.61E-02	727;1237;38631;40980	2.83E+00;1.44E+00;1.11E+00;6.04E-01
GALNT1	1.0375	1.69147	4	GCTGGAATGGATATTTGGGG;TAATCTTCCTACAACAAGTG;TTATGACATCAGGAGAACAG;ACCAGTTCATGTAATTCGAA	0.79;1.03;1.05;1.28	62356;67658;67987;71499	1.62E+00;1.14E+00;4.81E-01;1.39E-01	6026;9570;9866;14935	2.86E+00;2.14E+00;1.15E+00;6.12E-01
COL9A1	1.0375	1.65835	4	TGCTCCAATCAACTTACCGG;TCTTTACCTATAAAGCCAAG;AGGCATCACCGGCATAGTTG;CCTGGATATCCTGAGCGACC	0.71;1.0;1.15;1.29	60222;67123;69590;71589	1.47E+00;1.10E+00;5.31E-01;1.37E-01	5925;7796;10398;17036	2.63E+00;2.08E+00;1.31E+00;6.18E-01
DKC1	1.0375	1.6056	4	GATTCGACGGATACTTCGGG;CATCATGCATTGTCACCATG;CACACATAATGTCCGAATGT;TCGATATGAGGACGGCATTG	0.76;0.77;1.12;1.5	61559;61891;69138;73742	1.56E+00;8.11E-01;5.15E-01;8.50E-02	3668;8247;15375;15712	2.77E+00;1.60E+00;1.27E+00;7.86E-01
C9	1.0375	1.57235	4	GATGCATAAAGATGCGACTT;CTTACCATTTGTCTGAGACA;CTACCGAAGACCTTGGAACG;GAACTCACTACAGTAGCTCT	0.63;0.89;1.11;1.52	58185;64908;69035;73905	1.34E+00;9.57E-01;5.12E-01;8.12E-02	3488;8471;12674;19379	2.41E+00;1.83E+00;1.24E+00;8.04E-01
PTPN11	1.035	1.6137	4	TTATAAGAAGAATCCTATGG;GATTACTATGACCTGTATGG;AAATGTTACTGACCTTTCAG;CTGACAGCGAATCATAACAT	-0.5;1.34;1.56;1.74	18962;72115;74268;75418	1.61E+00;8.40E-01;3.75E-01;4.60E-02	2054;3176;5278;58588	2.93E+00;2.03E+00;1.01E+00;4.85E-01
MED16	1.035	1.49848	4	TAGCCTTTAAGTGGACGGCG;GGTGACCGGCTACGACTGGT;GGTGTGGTAGTCGCACACGC;CGACGGTGAGAACTTGACTC	-0.27;1.2;1.32;1.89	26053;70374;71994;75990	1.38E+00;6.46E-01;4.05E-01;3.29E-02	1427;5531;7163;51261	2.54E+00;1.58E+00;1.16E+00;7.17E-01
MROH8	1.035	1.4856	4	CCAACAGGACCCGCTCAGTG;CTTTGACTGACTGTAACCAG;TCTGATGTCGACATCCCAAG;GCATCACCTGAGATCAGCGA	0.47;0.84;1.06;1.77	53143;63699;68108;75572	1.07E+00;8.93E-01;4.84E-01;4.24E-02	1900;9267;13913;24425	2.00E+00;1.72E+00;1.18E+00;1.04E+00
DSE	1.035	1.42887	4	CTAGTCCTGATGAATCAAGG;ACCTGGCAGCTAGTTGTCAG;CCAAATCAGAAGGAACCGTG;AATACATGTTTCTCGTCCAG	0.05;0.39;1.68;2.02	38157;50381;75065;76419	9.52E-01;5.90E-01;5.09E-01;2.31E-02	1020;2346;26887;39434	2.29E+00;1.30E+00;1.17E+00;9.61E-01
ARL2	1.035	1.42594	4	CATCCTGAAGAAGTTCAATG;GTTCCGCCAGTAGGACCGCA;GATGTTGAAGCCCAGCGTTG;AACTACTTTGAGAGCACCGA	0.34;0.77;0.98;2.05	48751;61929;66621;76492	8.93E-01;8.13E-01;4.49E-01;2.14E-02	965;10702;15407;28824	1.72E+00;1.60E+00;1.32E+00;1.07E+00
SLC39A1	1.0325	1.53797	4	GCATTGGCATGATGGGCCAG;GCCAGGATGAACTCTTGCAG;CCAGCCCCTCGAACACGGAG;CCTAGTAAGCTGTTTCGCGG	-0.28;1.23;1.43;1.75	25562;70754;73058;75441	1.43E+00;7.21E-01;4.01E-01;4.55E-02	1975;4330;6591;51662	2.65E+00;1.78E+00;1.02E+00;7.03E-01
FBL	1.0325	1.42268	4	ACCAACGATGTCAGAGACAT;CCAGTCGGGGAAGAATGTGA;ACCAGATCCACATCAAACCG;TAATGAGGTCACGGCCAGAG	0.48;0.54;0.78;2.33	53328;55156;62119;76996	1.08E+00;5.99E-01;3.89E-01;1.00E-02	434;15225;22163;24005	2.03E+00;1.66E+00;1.17E+00;8.25E-01
USP12	1.0325	1.41706	4	TTTAGACCTTTCTGTTGACG;CAGCACACCAGACCCAACGT;CTTGTGATGAACTTCTTAGG;TTGCGTATAAGAGTCAACCT	0.3;0.49;1.39;1.95	47280;53661;72683;76225	8.41E-01;6.92E-01;5.66E-01;2.75E-02	1207;4692;23654;30308	1.71E+00;1.63E+00;1.23E+00;1.10E+00
AASDHPPT	1.03	1.60397	4	AGGAAAACCAGTTCTTGCAA;CTGCCAGCAGCCATTCGGCT;CCCGAGGAGAAGGAGCGCAT;GCTGAACCTGAGCTGCAAGT	0.8;0.81;0.98;1.53	62721;63021;66624;74055	1.65E+00;8.61E-01;4.49E-01;7.77E-02	3447;10699;14522;14861	2.87E+00;1.67E+00;1.07E+00;8.09E-01
SLC35F5	1.03	1.50389	4	TCAGAAGGGCTCTTAAGACA;GCAGTATTTCCAAGTAACAG;CCCCCAAAAAGTCTCGTGTG;AATTTCACAGGCACATACAG	0.3;0.99;1.26;1.57	47100;66868;71187;74339	1.08E+00;8.35E-01;6.00E-01;7.10E-02	3069;6301;10646;30118	2.05E+00;1.64E+00;1.47E+00;8.53E-01
CD68	1.03	1.42962	4	TCGAGTCATGTACACAACCC;GGTTGGGCTAGGACTCGGAG;GTTGCTTGTTGGATGAACCG;GAGTGGCAGTCGTGGGTCCG	0.22;0.69;1.4;1.81	44473;59827;72785;75705	7.51E-01;7.32E-01;7.00E-01;3.94E-02	1717;4591;17717;33122	1.73E+00;1.48E+00;1.43E+00;1.08E+00
ASAP1	1.03	1.41027	4	GATTCCACTCATATTCTACG;AATTCAAGTCTATGCAGAAG;GAGAGCACGCAAAACAACAT;CAAAGAAGAGGCCCTAACCA	-0.77;0.71;1.21;2.97	12230;60477;70514;77378	7.55E-01;5.68E-01;4.23E-01;1.41E-03	64;7005;17139;65296	2.48E+00;1.47E+00;1.39E+00;2.96E-01
RHOT2	1.03	1.371	4	GCTGTTCTACTACGCCCAGA;GAGTAGTCCACGATGTGGGT;TGGCAGAGGTATCCGTGCAG;TGGGCAACAAGTCAGACCTG	-0.16;0.24;1.56;2.48	29819;45183;74286;77157	8.42E-01;4.50E-01;4.46E-01;6.38E-03	286;3175;32489;47476	2.03E+00;1.84E+00;8.50E-01;7.66E-01
GPR146	1.0275	1.58495	4	TGGCCAGCGTGTACAACACG;GGAGTACATGGCCACCAGTG;GACAAAGTACACGTCCGGCA;GGCGCACTCTAGCGCGCGGG	0.14;1.27;1.32;1.38	41253;71267;71995;72591	1.49E+00;6.63E-01;6.46E-01;1.12E-01	4815;5529;6118;35973	2.74E+00;1.58E+00;1.33E+00;6.88E-01
DLX3	1.0275	1.38064	4	ATACGCCCCGTATTGCCGGT;TAGCTGGAGTAGATCGTACG;GTTTCTTGAACTTGGAACGG;AGTGACAGAAGACTCGGGCA	0.0;0.45;1.53;2.13	35903;52547;73983;76676	8.08E-01;5.44E-01;5.43E-01;1.72E-02	768;3424;25108;41058	1.97E+00;1.41E+00;1.10E+00;1.04E+00
ALKBH1	1.0275	1.37885	4	CTAGCTCAGATCTGTCTACG;GAAGCGGAAAAGTTTCCGAA;GAAACCTAATGTATGTAACC;AGTTTCTCCAGTAAACTTCG	-0.12;0.3;1.63;2.3	31349;47332;74794;76951	9.09E-01;4.70E-01;4.67E-01;1.10E-02	487;2704;30341;45962	2.17E+00;1.61E+00;9.06E-01;8.35E-01
KIR2DL1	1.025	2.03956	4	TCCATGACTCTCCATACGAG;ATGAACGTAGGCTCCCTGCA;CATTGGAGAACACCATGATG;GGGAGCTGACACCTGATAGG	-2.07;0.91;2.44;2.82	610;65321;77119;77339	1.78E+00;1.51E+00;9.81E-01;2.29E-03	105;317;12260;76824	4.00E+00;2.27E+00;1.87E+00;1.39E-02
PROCR	1.025	1.56153	4	TCCGCGACCCCTATCACGTG;GGGCTGCAGCTGAATGATCG;GCGGATGGTCAGAGGAACTG;AGCCACTTCGAAGAAGACAT	0.39;1.1;1.21;1.4	50369;68808;70474;72819	1.23E+00;9.54E-01;5.67E-01;1.07E-01	4577;6887;8702;26885	2.30E+00;1.84E+00;1.40E+00;7.06E-01
CERS5	1.025	1.48129	4	TCCTGATAAGAAAAGGCTGG;CATAACTATCCATTTCAGGT;ATCAACAATATGGTTCGAGT;GCGGGGGTAACCGTAGCCGT	-0.7;0.98;1.5;2.32	13789;66584;73726;76993	1.06E+00;7.81E-01;4.03E-01;1.01E-02	457;3651;10741;63793	2.04E+00;1.92E+00;1.63E+00;3.37E-01
NELFCD	1.025	1.43259	4	AGATGATTGCACATACCACG;TTTCTGACGCAGGGTACCAG;TTGCTGCGTACGCCAAGATG;CAACTTACAAGTTCAACCGG	0.36;0.71;1.2;1.83	49369;60273;70354;75786	9.16E-01;7.48E-01;5.61E-01;3.75E-02	1639;7144;17051;27852	1.78E+00;1.48E+00;1.38E+00;1.10E+00
NPR3	1.025	1.40824	4	CTTACGAGGATTCAGACTGT;GCTGCGCAGAGCATACTCGA;GTACTCGCACCTCACGCGCG;TCCAGACAGTCACTCTACTG	0.08;0.88;1.2;1.94	39294;64572;70313;76200	9.39E-01;6.15E-01;5.60E-01;2.81E-02	1262;7033;12868;38321	1.82E+00;1.39E+00;1.22E+00;1.21E+00
NHSL2	1.0225	1.56407	4	TCCAGTCAGTAAGATACCAG;ACCAGTGAGACACTGCGTGT;AGGAGTTCTCAGTACTGGCG;GGTTATCACGAGCGACAAGG	-1.03;0.12;1.94;3.06	7568;40557;76176;77394	1.21E+00;5.42E-01;4.28E-01;1.05E-03	48;1245;36719;69954	2.82E+00;2.61E+00;6.49E-01;1.77E-01
DDX23	1.0225	1.53793	4	ATGACCTCCAAGATGTGTGG;TCAAGGGATAGACGTCGAGG;GGCCCAGCCATTATCCCTGG;ACCGCTAGGTATCCGCACTG	0.4;0.97;1.33;1.39	50763;66528;72036;72762	1.06E+00;9.70E-01;6.48E-01;1.08E-01	4721;5355;10990;26792	2.01E+00;1.84E+00;1.60E+00;6.95E-01
HNRNPH1	1.0225	1.51352	4	ATGGCCATAAGCTTTCGTGG;TGGTCCAAATAGTCCTGACA;AAATGGGATAACATTGCCGG;AATGTCTGATCACAGATACG	0.48;0.73;1.43;1.45	53323;60925;73068;73246	1.08E+00;7.72E-01;7.22E-01;9.68E-02	4171;4331;16682;24000	2.04E+00;1.78E+00;1.50E+00;7.39E-01
CCND3	1.0225	1.49976	4	CATGTGCAATCACAGCAGCC;ACCAAGGCCTGTCGGTCACG;ACACACGCACCCGCAACTGG;CACTGGAAGTAGGAGGCGCG	-0.96;0.98;1.42;2.65	8674;66674;72945;77252	1.07E+00;7.12E-01;5.03E-01;4.24E-03	190;4431;10837;68861	2.03E+00;2.01E+00;1.76E+00;2.04E-01
KARS	1.0225	1.42001	4	AGGACCCACACCATTATCAG;GGCCATGTAGAACTCACAGG;TGTCTACATGGAACTTGTGT;ATTAATAACAAACTGCGTCG	-0.03;0.76;1.54;1.82	34562;61689;74099;75766	8.20E-01;8.03E-01;5.18E-01;3.80E-02	1704;3314;15869;42665	2.00E+00;1.56E+00;1.08E+00;1.04E+00
AHCY	1.0225	1.3276	4	CTCTGAGGAGACCACGACTG;AACATGATTCTGGACGACGG;GCGGGCTCCGAAACCCCGCA;GATGATGTCAATACAGCCTG	0.06;0.59;0.89;2.55	38452;56875;64701;77202	6.42E-01;5.96E-01;4.16E-01;5.37E-03	245;12597;20686;38763	1.90E+00;1.25E+00;1.20E+00;9.53E-01
FAM221B	1.02	1.56335	4	GCATACCTAGGTCTCTACAT;GGACACAACCGAAAAGCAGG;AGAGGTATGGGGCTCTAACG;ATTGGATAGTCCCATCTCAG	0.61;0.91;1.17;1.39	57354;65256;69830;72759	1.29E+00;9.77E-01;5.40E-01;1.08E-01	4742;7513;12322;19962	2.36E+00;1.87E+00;1.34E+00;6.93E-01
ERICH3	1.02	1.53726	4	GTTGGCCCAAAGAGTAATCG;ATAGATCTGAAACATGGAGA;TCCATAGACCTAGAGGACAC;GGTGCAAAAAACGTATACAC	0.62;0.85;1.13;1.48	57837;63889;69321;73518	1.31E+00;9.03E-01;5.22E-01;9.03E-02	3870;8217;13644;19781	2.37E+00;1.74E+00;1.27E+00;7.66E-01
IL1RAP	1.02	1.42727	4	GTGTCAAACCGACTATCACT;GACGTACGTTTCATCTCACC;TCTGATGGATTCTCGCAATG;ACTGGGGACTAGACACCATG	-0.47;0.94;1.45;2.16	19909;65870;73293;76739	1.01E+00;7.41E-01;3.75E-01;1.58E-02	692;4195;11644;57725	1.94E+00;1.80E+00;1.46E+00;5.10E-01
RPS14	1.02	1.39252	4	GACTGGTGGGATGAAGGTAA;GAAGAACAGGTCATCAGCCT;CCGGAGTTTGATGTGTAGGG;CAACATAGCAGCATATGGTG	0.0;0.97;1.02;2.09	36193;66536;67366;76575	1.06E+00;5.49E-01;4.65E-01;1.95E-02	856;10002;10982;41778	2.01E+00;1.37E+00;1.12E+00;1.07E+00
C1QL2	1.0175	1.43146	4	GTCATAGTGATTGCCGAGGT;GGGGTAGGTGGCGATTCCGA;TTGGGTCCCTGGATGAAAGG;GCACCTCATAGCCTTCGTGG	0.31;0.88;1.04;1.84	47580;64576;67695;75837	9.39E-01;8.51E-01;4.73E-01;3.64E-02	1622;9630;12953;29678	1.81E+00;1.67E+00;1.15E+00;1.10E+00
CCNT2	1.0175	1.37979	4	TCACATTTAGTATCCAGCAG;ATACGGTTTATCATCACACC;GAGTAGTGGAAATTGGCCCA;AATAATTCTAGAGTAACTGT	0.19;0.68;1.23;1.97	43146;59439;70787;76270	7.19E-01;7.13E-01;5.81E-01;2.65E-02	1149;6656;17898;34176	1.43E+00;1.42E+00;1.42E+00;1.25E+00
SLC7A9	1.0175	1.36802	4	TCTCTTTACCCAGCGTCGCG;GAAGGGCGCACACACATACT;TTCACTGTCGAGATGAACAC;TGAAGTAGGACACGTTCATG	-0.06;0.65;1.45;2.03	33421;58632;73301;76439	7.41E-01;6.93E-01;4.99E-01;2.26E-02	993;4182;18697;43790	1.81E+00;1.37E+00;1.31E+00;9.90E-01
APC2	1.0175	1.31466	4	GCAAATCCTCCACGGCACCG;CGACGAGGCTGGACACATTG;GCTGAGGCTGAAGCTATCGT;GCGGCGACCTGGCACCAGCG	-0.38;0.46;0.8;3.19	22394;52550;62665;77409	5.44E-01;3.93E-01;3.81E-01;7.18E-04	34;14692;24667;54849	2.76E+00;1.06E+00;8.48E-01;5.99E-01
PCNA	1.0175	1.30681	4	GCTGGAGCTAATATCCCAGC;TGCTTCAAATACTAGCGCCA;TGGCCAGGTTGCGGTCGCAG;ATACGTGCAAATTCACCAGA	0.1;0.38;0.9;2.69	40103;49921;65058;77278	6.34E-01;5.02E-01;4.21E-01;3.66E-03	167;12515;27275;37580	2.07E+00;1.26E+00;9.58E-01;9.46E-01
CD300LB	1.015	1.38342	4	GGGAGACCTACATTAAGTGG;ACGCAGATGTTTACTGGTGT;ATAGTGGCATTGAACCGTCA;CCTCATTGAAACCAGAGGGT	0.14;0.86;1.0;2.06	41322;64100;66961;76516	9.14E-01;6.64E-01;4.56E-01;2.09E-02	942;10353;13250;35998	1.78E+00;1.33E+00;1.33E+00;1.09E+00
ACYP1	1.015	1.38141	4	TGGGTCCAGAACACTGACCG;TTCCTGCATATGACGCACCT;ACAGTGCAAGGACAATTGCA;TAGGCTGAGGGTAAAAAGCT	0.1;0.26;1.57;2.13	39871;45679;74365;76664	8.52E-01;6.29E-01;4.54E-01;1.75E-02	763;3115;31629;37342	2.05E+00;1.42E+00;1.27E+00;7.93E-01
FBXL16	1.0125	1.47599	4	CGTGAGTGACTGCATCAACG;GTTCTGGGCAGGCCTCACGC;GGAGATCACCAACCACGGCG;GGCCTACCACGTGACGGACA	-0.26;1.22;1.24;1.85	26542;70637;70961;75854	1.41E+00;5.89E-01;4.10E-01;3.60E-02	1570;6520;6751;51105	2.62E+00;1.45E+00;1.12E+00;7.22E-01
ATP2A2	1.0125	1.42691	4	GTACACCAAATAAACCAAGC;GTTCAACTCGAGCAAAACAG;AGATAACAGAAGTACAACCA;GAGGCCACCTCGATTCTCGG	0.33;0.64;1.39;1.69	48414;58467;72719;75149	8.80E-01;6.95E-01;6.88E-01;5.22E-02	2327;4678;19115;29273	1.71E+00;1.69E+00;1.34E+00;9.60E-01
SETD5	1.0125	1.41473	4	AGGTTATTAGACTTCATCGG;TGCGACACATGATTGCAGAT;GTGCCCTTTACGTATCACAA;GTGTTGGTGTGAATACCCGG	-0.23;0.72;1.67;1.89	27510;60613;75022;75986	9.45E-01;7.61E-01;4.19E-01;3.30E-02	1430;2453;16730;50160	2.25E+00;1.50E+00;1.16E+00;7.54E-01
CASR	1.0125	1.41432	4	GAGGGTGAGTGCGATCCCAA;TTGAGCAACAAAACTCAGGG;AAACTTTACAAACAATATGG;CATGCCTCAGTACTTCCACG	-0.05;0.08;1.78;2.24	34054;39273;75597;76876	1.05E+00;5.10E-01;4.26E-01;1.27E-02	555;1834;38279;43569	2.49E+00;1.55E+00;9.99E-01;6.12E-01
UBE2Q2	1.0125	1.40046	4	CCAGCTTCCAACTGACGATG;TAAATGACAGTTTATATGAC;AGGAAGAAGAGCCTATTAGT;CTAGATCAACCACTACCCAC	0.42;0.66;0.96;2.01	51298;58991;66264;76409	9.92E-01;7.04E-01;4.42E-01;2.33E-02	1046;11104;18566;26005	1.90E+00;1.38E+00;1.29E+00;1.04E+00
VCAN	1.0125	1.32132	4	AGGCCAAGTTTATGCAACCA;AGACAGAGGCAGGACTACGT;GCCAACAAGACCACCCACTG;GAGCCCGGATGGGATATCTG	-0.26;0.52;1.33;2.46	26555;54573;72097;77139	6.52E-01;5.85E-01;4.10E-01;6.79E-03	297;5412;22693;51098	1.82E+00;1.60E+00;1.15E+00;7.22E-01
ZMPSTE24	1.01	1.46055	4	TTTGTGATAGAAGAAAAACA;ATGATCTGTCCTAACTCCGG;TGGCATGGAACCCCGCAATG;TTTGACGAAGGTGTATGTTG	0.25;0.88;1.37;1.54	45354;64654;72530;74063	9.43E-01;7.78E-01;6.81E-01;7.75E-02	3327;4954;12874;31950	1.81E+00;1.67E+00;1.54E+00;8.22E-01
CDK11B	1.01	1.43977	4	ACATCACCGAACGATGAGAG;AAAAGAGAAAAGAGAAACGT;CTACATCGTGATGAACTATG;TCCTTATTGTGATCTCCATG	0.53;0.68;1.05;1.78	55015;59604;68036;75613	1.16E+00;7.25E-01;4.82E-01;4.15E-02	1846;9521;18021;22620	2.14E+00;1.41E+00;1.16E+00;1.05E+00
MAP3K9	1.01	1.42612	4	CTGCTTATATCCATCTACCA;CTTAGCAGTCGCTTATGGAG;TGCTGGACTTAAGGTCGCGG;GCAGGAACTTCGCACCTGGG	-0.17;0.24;1.92;2.05	29734;45179;76108;76477	1.18E+00;4.50E-01;4.45E-01;2.18E-02	946;1312;32485;47960	2.78E+00;1.33E+00;8.32E-01;7.66E-01
RPS26	1.01	1.40203	4	CTGTGCCCGATGCGTGCCCA;TGCAGCGAATAGGCTGCACG;TCTGAAGCGAGCGTCTTCGA;CGTCATTCGAAACATAGTGG	0.42;0.67;0.96;1.99	51283;59246;66321;76337	9.91E-01;7.13E-01;4.43E-01;2.49E-02	1088;11193;18088;26036	1.89E+00;1.41E+00;1.27E+00;1.04E+00
AGAP9	1.01	1.3607	4	GATGGGTGCACAGGCTGATG;TTTCTTCATAATGTGCACGG;GGTGACTGTTGAAGTTGGTG;CATGGACCGCTTGCAAACGG	-0.12;0.7;1.44;2.02	31390;59958;73165;76429	7.37E-01;7.30E-01;4.67E-01;2.29E-02	1030;4239;17318;46190	1.79E+00;1.46E+00;1.29E+00;8.98E-01
MYCBPAP	1.01	1.33669	4	TGTGGTCAATAATGGCACCG;GACCTACAGACGGATCCAGG;GGTGTACCGGAGTAGTCCAG;TGCTAGGATTACCAGCCCAG	0.3;0.33;0.96;2.45	47384;48359;66343;77135	8.44E-01;4.82E-01;4.43E-01;6.88E-03	312;11186;29216;30179	1.80E+00;1.64E+00;1.04E+00;8.74E-01
LSM4	1.0075	1.47689	4	ACCACTGAGTACTCACCATG;GATCATCGACATGGTCAAGG;ATGCCCGAGTGCTACATCCG;AGGACGGGGACAAGTTCTGG	0.27;1.01;1.21;1.54	46062;67225;70470;74108	1.10E+00;8.01E-01;5.67E-01;7.64E-02	3366;6873;10148;31245	2.11E+00;1.58E+00;1.41E+00;8.18E-01
SELENOT	1.0075	1.38825	4	GTCTGCGATGGTCCGGAGCG;AAACACCCGCCTATAACCTC;ACATGCGGGTTATTAGCCAG;GAACTTGAGCAGCGGCCCCG	-0.3;0.16;1.74;2.43	24937;42100;75429;77109	1.02E+00;4.33E-01;3.96E-01;7.46E-03	327;2040;35215;52261	2.40E+00;1.78E+00;6.88E-01;6.83E-01
ZBTB43	1.0075	1.38608	4	AGTACCTGGTCACAAAAGTA;GCGCCGAGTTCCACTACACC;CTTCCTCCAGATGTGGCATG;GCTGGGCAGGTATTCGTGCT	0.48;0.51;0.91;2.13	53347;54325;65171;76677	1.08E+00;5.80E-01;4.23E-01;1.72E-02	779;12162;23231;23987	2.04E+00;1.41E+00;1.12E+00;9.78E-01
ZCRB1	1.0075	1.36198	4	GAGCAGCTGAGTTCATCCGA;CTCTGCACAAAACTGTACCA;TCATGAAAGATAAAGATACC;GACAAACAATGACTTGTACC	0.11;0.23;1.52;2.17	40264;44652;73920;76767	8.01E-01;6.38E-01;4.47E-01;1.52E-02	686;3553;32558;37013	1.94E+00;1.46E+00;1.28E+00;7.64E-01
CNGB1	1.0075	1.32931	4	GTGCACAGATGAACCCAATG;AGGTAACCTGTGTGTCCCCG;GGAAGTAGATGAGGTCGCAT;GCAGTCCTACCTTTAAACAG	0.13;0.3;0.61;2.99	41073;47159;57355;77382	6.58E-01;4.68E-01;3.75E-01;1.32E-03	60;19963;30130;36488	2.51E+00;1.31E+00;8.42E-01;6.58E-01
SRRD	1.005	1.52642	4	GCGGAGTTCGAGTCTGACAG;AGGGAAACGGAGTATTCGCG;GCATCTTGACTCATTGCCAG;GTTTCTAGCTACGATGCAGG	-0.04;1.24;1.38;1.44	34443;70870;72598;73134	1.44E+00;6.86E-01;5.16E-01;9.94E-02	4261;4771;6490;43289	2.67E+00;1.70E+00;1.01E+00;7.31E-01
HBG2	1.005	1.29148	4	GGGAGATGCCATAAAGCACC;AAAGCTGTCAAAGAACCTCT;GATGCTGGAGGAGAAACCCT;CCTGTGGGGCAAGGTGAATG	-0.15;0.28;0.75;3.14	30126;46505;61375;77402	4.62E-01;4.50E-01;3.84E-01;8.75E-04	40;15907;30801;47076	2.69E+00;8.65E-01;8.19E-01;7.96E-01
SMG5	1.0025	1.47853	4	AGCAACCAGGTGCGTCCTGT;CCTCCTGTAACACCCCAAGT;AGGCAGCAAGTACTATAATG;TCTACATCCCCATTGACGCA	0.57;0.61;1.33;1.5	56273;57391;72099;73785	1.23E+00;6.56E-01;6.52E-01;8.40E-02	3715;5410;19839;21380	2.24E+00;1.60E+00;1.30E+00;7.81E-01
PCSK4	1.0025	1.40707	4	GTCTCACGTAGTTGGCCCAG;GCTTTCAACGCCCGAATCGG;TCACCTTGGTCACACCACGC;GCACCCGTGATGCAGGTCCG	0.34;0.71;1.23;1.73	48844;60488;70850;75337	8.96E-01;7.56E-01;5.84E-01;4.79E-02	2076;6686;17124;28729	1.72E+00;1.47E+00;1.43E+00;1.01E+00
SYS1	1.0025	1.40597	4	TCAGTTCCGCAGCTACGTGT;TGGTGATACTCACCAGGTGA;GCCCAGCGAGCCGTAATACA;GCATGAGGACGATCTGCGAC	-0.17;1.08;1.15;1.95	29519;68435;69626;76235	1.20E+00;5.33E-01;4.42E-01;2.73E-02	1215;7908;8945;47745	2.26E+00;1.30E+00;1.22E+00;8.40E-01
RPS3A	1.0025	1.38543	4	AAAAACGCAACAATCAGATA;CAGACGAAGCAAGTAACCAT;TTCCATGGTCAAAAAATGGC;CCTGACTAACTTCCATGGCA	0.32;0.72;1.08;1.89	47905;60616;68525;75988	8.62E-01;7.61E-01;4.96E-01;3.29E-02	1429;9017;16727;29307	1.69E+00;1.50E+00;1.20E+00;1.16E+00
YPEL5	1.0025	1.37118	4	AGTACAGTGAAGTTCAAGAT;GTTTGCACAAGAAAACAGAC;AGTGGCGCCTGTGAAACGAG;TCACATCTCGAACCATGTGG	0.42;0.59;0.88;2.12	51566;56973;64523;76660	1.00E+00;6.44E-01;4.13E-01;1.76E-02	801;12771;20665;26090	1.89E+00;1.40E+00;1.25E+00;9.44E-01
PSMD14	1.0025	1.27196	4	ATTGATCAATGCTAATATGA;AAACACATCAATCACTCTGA;TACCAACCAACAACCATCTC;AGCCTTGTCGGAGAGAGCTG	-0.2;0.5;1.03;2.68	28539;54150;67552;77268	5.76E-01;4.70E-01;4.30E-01;3.89E-03	172;9825;23488;49108	2.05E+00;1.13E+00;1.11E+00;7.91E-01
F5	1	1.45398	4	AAGACCATACTACAGTGACG;GGGAAAGATCTGTCTCACCA;TGATCGAGGATTTCAACTCG;ACGGTCACAATGGATAATGT	0.23;0.98;1.26;1.53	44744;66639;71185;74044	1.06E+00;7.60E-01;6.00E-01;7.79E-02	3434;6299;10709;32838	2.04E+00;1.49E+00;1.47E+00;8.10E-01
PIK3C2G	1	1.3839	4	TACATGGCAGAAGAATATAG;AGCCCCATAGGAAAACATCA;ACCTAGGTCACTTACAGTAG;GAAATACCTATTGAAAACCC	-0.29;0.88;1.44;1.97	25363;64652;73190;76276	9.43E-01;7.32E-01;4.00E-01;2.63E-02	1144;4318;12876;51935	1.81E+00;1.78E+00;1.25E+00;6.94E-01
REPS1	1	1.33037	4	TGCCATCACTAAACCAGACA;CAACTTCTCCACACACATGG;TTTGCTTGGAGTCATACGAA;ATGGTTAAAAGAGTACTGGT	-0.08;0.67;1.36;2.05	32898;59321;72416;76472	7.15E-01;6.73E-01;4.90E-01;2.19E-02	952;5073;18312;44690	1.65E+00;1.39E+00;1.32E+00;9.55E-01
FOXA2	0.9975	1.45279	4	CTCACAGGCTCAACTCGGGG;CGAACATGTTGCCCGAGTCA;ATGAACATGTCGTCGTACGT;TCCGTGAGCAACATGAACGC	0.46;0.75;1.25;1.53	52742;61386;71005;74010	1.05E+00;7.90E-01;5.91E-01;7.87E-02	3401;6376;15961;24830	1.98E+00;1.56E+00;1.47E+00;8.14E-01
HIBCH	0.9975	1.43966	4	TATTAAGAGTCAGTGCATTG;ACAGGACTGTTCCCTGATGT;AGTCCATGGGCAATTTCGAG;TGTGCCGGGGGTGATATCAG	0.37;0.54;1.53;1.55	49695;55259;74018;74173	9.28E-01;8.11E-01;6.01E-01;7.49E-02	3225;3458;22306;27545	1.96E+00;1.80E+00;1.17E+00;8.34E-01
LIMS4	0.9975	1.42164	4	AGCCCTTAACACTGTCCACG;ACAGTGTTAAGGGCTGCTCG;CCAATGGGACCGAGGACGAG;GGATAATGCAGGGGCGCGCT	-0.77;0.81;1.5;2.45	12227;63047;73732;77128	8.62E-01;7.82E-01;4.23E-01;7.04E-03	304;3657;14564;65300	1.92E+00;1.81E+00;1.67E+00;2.96E-01
DCP2	0.995	1.41589	4	CACGCCGGCTAAACCCACTG;ACACCAGGATTACCTCAGTG;TGTAGGTACTACTAGTTCAG;GTTCAATCTGAAAACACACT	0.28;0.34;1.64;1.72	46614;48839;74872;75318	9.21E-01;8.19E-01;4.87E-01;4.83E-02	2151;2606;28815;31066	2.20E+00;1.59E+00;9.91E-01;8.88E-01
RCOR1	0.9925	1.62768	4	GAGGACTAAAACTAGTGTGA;AGAAAAGCATGGGTACAACA;ACGGGACAATCTTGGCATGT;TTTATTCTGGCCATTATTGG	0.82;0.9;1.05;1.2	63114;65101;67996;70402	1.69E+00;9.68E-01;4.81E-01;1.66E-01	7132;9538;12471;14235	2.94E+00;1.85E+00;1.16E+00;5.60E-01
ATP6V1E1	0.9925	1.49633	4	TAAGGTCATCTCTTGCTCTG;AGTTCTTTACCTTTACCAGA;AGTTCAACATAGAGAAAGGT;CTGCAACGAACAATCATTCG	0.15;1.14;1.32;1.36	41859;69518;71940;72418	1.30E+00;6.78E-01;6.42E-01;1.17E-01	5075;5549;8023;35806	2.40E+00;1.58E+00;1.34E+00;6.70E-01
TSPY1	0.9925	1.45966	4	GGAGGGCCTCGTGGAGCGGC;GACCCCAGAGTCTGCACCGG;GGCGCCTCTGCGGTCTAGGT;CTTGGTGTGTGCGAGTGCCA	0.59;0.8;0.82;1.76	56913;62686;63251;75529	1.26E+00;8.46E-01;3.99E-01;4.34E-02	1944;14281;14754;20725	2.29E+00;1.65E+00;1.03E+00;8.67E-01
PSENEN	0.9925	1.43578	4	ACAGAACAGAGCCAAATCAA;CTGTGCCGGAAGTACTACCT;TGAGCACTATCACCCAGAAG;CCTGGAGCGAGTGTCCAATG	-0.03;0.99;1.45;1.56	34576;66839;73307;74232	1.08E+00;7.42E-01;5.19E-01;7.35E-02	3164;4188;10528;42641	2.06E+00;1.80E+00;1.04E+00;8.41E-01
GALR1	0.9925	1.35312	4	CGTGGAGAACTTCGTCACGC;GGAGCGCCGCGAGTGCACGA;GGTGGGCAGCGCGTACACGG;GACGAAGGTGCACACCACGT	-0.52;0.72;1.42;2.35	18287;60524;73025;77031	7.57E-01;7.18E-01;3.76E-01;9.22E-03	401;4461;16752;59055	1.75E+00;1.69E+00;1.50E+00;4.71E-01
RPL12	0.99	1.58545	4	ACTGACCATTCAGAACAGAC;GACCCCAACGAGATCAAAGT;GATAACGTACCAGACCCAGG;TCTTCTGCAGTTAAACACAG	0.61;1.02;1.15;1.18	57346;67386;69549;70087	1.29E+00;1.12E+00;5.30E-01;1.73E-01	7445;7836;9934;19934	2.36E+00;2.13E+00;1.30E+00;5.47E-01
ISOC1	0.99	1.48875	4	GTAACAGAACAATACCCTAA;TTTGGGGATATTATTAGCGT;AGCACCGGGACTGTGCCCGA;GCCCCGTGTGGCACCGACGA	0.64;0.82;0.87;1.63	58438;63204;64316;74774	1.35E+00;8.69E-01;4.11E-01;6.09E-02	2669;12985;14328;19107	2.43E+00;1.69E+00;9.32E-01;9.06E-01
TMF1	0.99	1.4798	4	CCAGGGCAGCCTGAATACTT;AACATTAGTTATACCCACTG;GATGAAAAGGTACTAACAGG;GAGGATGGGATACTTCAACC	0.6;0.77;1.06;1.53	57085;61811;68061;73979	1.27E+00;8.08E-01;4.83E-01;7.95E-02	3420;9300;15444;20157	2.34E+00;1.60E+00;1.17E+00;8.12E-01
SERTM1	0.99	1.37431	4	AGATGTAGACGTTTGACAGG;GCAGAAACGCTAAAAGGCTG;TGGGTCCACTGACGTGGACA;CACACTTCCCGAAAATCCTG	0.46;0.52;0.58;2.4	52831;54695;56516;77087	1.06E+00;5.88E-01;3.77E-01;7.96E-03	355;20807;22933;24725	1.98E+00;1.74E+00;1.14E+00;6.35E-01
DCBLD1	0.99	1.37334	4	CTCATTGACCGACTGCCATG;TGACATCTAAGAATTATCCC;ACAACCACAAACCACGAGAG;CATAGGTCAGCAAAAAACCC	-0.16;1.02;1.18;1.92	29962;67448;69995;76128	1.12E+00;5.47E-01;4.48E-01;2.97E-02	1335;7354;10113;47619	2.11E+00;1.35E+00;1.18E+00;8.45E-01
C7	0.99	1.35174	4	CAGTCCTGTGAACCTACAAG;CAAACCGTACACATTTGGTG;GGTTTATCGATATCACAGGA;CTGGTCGATTAATCTTCGGT	0.25;0.61;1.27;1.83	45461;57525;71361;75811	7.82E-01;6.60E-01;6.10E-01;3.70E-02	1647;6146;20126;32099	1.53E+00;1.49E+00;1.28E+00;1.10E+00
SMIM13	0.99	1.31977	4	GGGAGACACAGGATCCCAAG;AGGGAGATCATGAGCCTTCA;CAGCAGGACGATCAGCAGCG;AAGTTTCTCCGGGAACTGGT	-0.19;0.28;0.33;3.54	28854;46509;48457;77429	4.62E-01;4.36E-01;4.34E-01;2.69E-04	13;29130;30781;48724	3.17E+00;8.20E-01;8.05E-01;4.81E-01
NCKAP5L	0.99	1.2751	4	CATAGGGGTACGATTCTGGG;CCTGGCACCGAAAAGACCCG;GGCTGCAGGCCCACTCAATG;GGAACTCGCGAATCCCCTGT	0.1;0.2;1.03;2.63	39782;43766;67613;77241	6.27E-01;4.71E-01;4.41E-01;4.49E-03	202;9891;33885;37438	1.98E+00;1.26E+00;1.13E+00;7.25E-01
RASSF8	0.9875	1.51086	4	CTAAGGCTATGACAACCTCC;TCATATCCTTAAACAAATGG;TGCCCCCCTTAGCTAAACTG;CAGATCCGGACTATGGAAAG	-0.57;1.08;1.71;1.73	16950;68493;75241;75347	1.20E+00;9.82E-01;3.80E-01;4.76E-02	2071;2173;9007;60394	2.35E+00;2.25E+00;1.01E+00;4.32E-01
FOXO6	0.9875	1.49704	4	CCTTGAAGTAGGGCACGTAA;GCTCTCGGCGGAACGCGTGG;CGGCGCTGGGGCCATCGCCG;GCCTGACTTGGCCGGCGACG	0.61;0.88;0.98;1.48	57533;64617;66636;73556	1.30E+00;9.41E-01;4.49E-01;8.94E-02	3845;10687;12970;20102	2.34E+00;1.81E+00;1.07E+00;7.68E-01
AMY1B	0.9875	1.462	4	AATCAACGAGGACATGGCGC;AACAGTAACTGGTTCCCGGA;GTCTTCTCGATCTTGCACTG;GACTAGATGCAACAATGTTG	-0.2;1.15;1.45;1.55	28491;69595;73290;74172	1.30E+00;7.41E-01;4.30E-01;7.49E-02	3236;4209;7902;48949	2.42E+00;1.80E+00;8.32E-01;7.97E-01
RPL18A	0.9875	1.38178	4	CTGCGCTATGACTCCCGGAG;CTTTCCACAGACCGAGACAT;CTACGAGAGTACAAGGTAGT;GAAGTTCTTCACCCGCAGGG	0.0;0.9;1.31;1.74	35744;65018;71813;75385	9.63E-01;6.35E-01;5.40E-01;4.67E-02	2030;5663;12426;41219	1.86E+00;1.56E+00;1.10E+00;1.01E+00
RPS16	0.9875	1.36896	4	ACAGAAGACAGCGACAGCTG;CTGGGACTCACCATAAATCT;ACCTTGTACTGTAGCGTGCG;ATCCGTGTCCGTGTAAAGGG	0.0;0.21;1.69;2.05	35996;43919;75127;76475	9.62E-01;5.45E-01;4.42E-01;2.18E-02	949;2279;33288;41167	2.31E+00;1.33E+00;1.10E+00;7.42E-01
RBM28	0.9875	1.34556	4	TGCAAAGCTTCAGACGACGA;AAAAAGCAGTGATCATTCTG;TGTCTGGATGCAAGACAATG;GATCTTGCAACCTTCAAAGG	0.31;0.68;0.95;2.01	47725;59672;65990;76402	8.56E-01;7.27E-01;4.37E-01;2.35E-02	1053;11370;17947;29847	1.66E+00;1.42E+00;1.28E+00;1.03E+00
FOXL2	0.985	1.4583	4	AGAGACCGGTCGCACAGTCA;GTAGCGGCCACGAGTTGTTG;GAAGCCCCCGTACTCGTACG;CCTTGATGAAGCACTCGTTG	0.39;0.89;1.24;1.42	50442;64779;70874;72988	9.57E-01;9.50E-01;5.85E-01;1.03E-01	4425;6493;12576;27143	1.84E+00;1.82E+00;1.45E+00;7.18E-01
HAUS3	0.985	1.4262	4	AATTGCGATAAAAATACCAG;CAGGCAAGCCTATTCTAGAA;CCAGTTATTGAATATGCCAG;TCTTCACAGCCTAACCAGCA	0.18;1.05;1.1;1.61	42822;67982;68718;74646	1.16E+00;7.04E-01;5.02E-01;6.39E-02	2830;8606;9575;34398	2.18E+00;1.41E+00;1.23E+00;8.84E-01
BAHCC1	0.985	1.42144	4	CGTGCACTCTTCTAACCTCG;AGACTCCATAGGGTGCAGCG;ATGGCTGAGACCTCGTCCGG;CTGTGGCCCCCCATGTACGG	0.42;0.65;1.35;1.52	51402;58773;72337;73962	9.96E-01;6.97E-01;6.68E-01;7.99E-02	3541;5186;18798;26041	1.89E+00;1.63E+00;1.36E+00;7.99E-01
NF1	0.985	1.39358	4	GGTCCAGTCAGTGAACGTAA;CATGAGACCACTGTCTACGT;CCACCACCTAGAATCGAAAG;GAGGAAGCAGATATCCGGTG	0.34;0.54;1.43;1.63	48640;55280;73088;74735	8.89E-01;7.23E-01;6.01E-01;6.18E-02	2651;4392;22288;28573	1.77E+00;1.73E+00;1.17E+00;9.09E-01
SKIV2L2	0.985	1.3296	4	TCTGTGTAAATAACATGACA;TTTCCATTTGACCTACAACA;TTGTCTTGTTATGACCACAG;TGTTGAAGGGTGTACACATG	-0.12;0.89;1.06;2.11	31225;64764;68045;76620	9.49E-01;4.82E-01;4.65E-01;1.85E-02	807;9287;12532;46071	1.85E+00;1.39E+00;1.18E+00;9.02E-01
PML	0.985	1.31709	4	AGAAGGCGTACACTGGCACG;AGACCTCACTTCCTATGACG;CTCGAAAAAGACGTTATCCA;AGTGCTTCGAGGCACACCAG	-0.19;0.45;1.55;2.13	28863;52266;74184;76671	8.30E-01;5.39E-01;4.34E-01;1.74E-02	760;3287;24989;48732	2.00E+00;1.42E+00;1.04E+00;8.05E-01
SLC5A10	0.985	1.30735	4	GATGTTGGAGCAGCCGACCT;ACAGGACAGACAGGTACATG;GGGCTGTGATGCCGAGCGTG;CAGTGCCAGCAGCACGTACG	0.13;0.29;1.31;2.21	40997;46803;71856;76833	6.56E-01;6.37E-01;4.65E-01;1.37E-02	606;5645;30388;36236	1.56E+00;1.51E+00;1.32E+00;8.33E-01
CPOX	0.9825	1.55961	4	CCCCGCGCCTGGTCCCAGTG;AGATGTTGCCTAAGACCTCG;GGGCACGGCTCGACGTCGAG;GATTCAAGTATGTTGGAGTG	0.79;0.83;0.89;1.42	62537;63354;64750;72946	1.64E+00;8.77E-01;4.17E-01;1.04E-01	4430;12546;14007;14994	2.85E+00;1.71E+00;9.56E-01;7.17E-01
ZBTB12	0.9825	1.50605	4	AGGCGGCCAAGATGACCTTG;GGCCTGCTGTTGATTCCCGG;GCTCCAAGTCTTCATCCAGT;CACCGGCTCAAACCCCCTGG	0.56;0.9;1.16;1.31	55944;64938;69700;71837	1.21E+00;9.59E-01;5.35E-01;1.30E-01	5688;7677;12398;21675	2.21E+00;1.86E+00;1.32E+00;6.31E-01
TMPRSS11A	0.9825	1.48344	4	TGGAGTCATTGCACCCAAGG;AGCAATGAGCTCATCAACAG;AGTTCCCCTCTACTGAACAA;CAAATACTAGGAAGTGAACC	0.43;1.01;1.08;1.41	51714;67190;68476;72893	1.10E+00;1.01E+00;4.95E-01;1.05E-01	4515;9069;10137;25611	2.11E+00;1.92E+00;1.19E+00;7.11E-01
MYBBP1A	0.9825	1.48084	4	CCAGAGATGGACGATTACGT;GTTGGTGCTGAAGTCAACCA;GCGTCTAATCACGGGACTCG;ACCAGCACCTCTACCCACGG	0.19;1.13;1.24;1.37	43093;69318;70864;72555	1.28E+00;7.12E-01;5.85E-01;1.13E-01	4927;6497;8220;34122	2.37E+00;1.45E+00;1.42E+00;6.80E-01
CHCHD1	0.9825	1.43871	4	CATTCTAGCTAACCGCGTCG;GAGCCCTCGCGGCACAATCG;TGGCGCGGTTTGGGAACCCG;GACTTGCATCACGGAGATGT	0.62;0.63;0.97;1.71	57636;57992;66399;75235	1.30E+00;6.73E-01;4.44E-01;5.02E-02	2181;10964;19334;19608	2.39E+00;1.33E+00;1.05E+00;9.85E-01
PGS1	0.9825	1.43103	4	ATTCTCTTAGACTTCACGCG;GGCAGATAAGAGTAGCCAAG;GGAACACGTAGCGGTCCTGG;GAGCGCTTCAACGAGACCAT	0.48;0.78;1.13;1.54	53470;62337;69317;74098	1.09E+00;8.30E-01;5.22E-01;7.67E-02	3313;8221;15275;24145	2.02E+00;1.61E+00;1.27E+00;8.24E-01
RPL27A	0.9825	1.40867	4	TTTGGTCAGTGAACAGACAC;TTACCTCTTCCTAGCCACCC;GCAGACCACCAGCATTACCG;AGGAAGACCCGGAAACTTAG	-0.01;0.93;1.44;1.57	35373;65635;73140;74362	9.99E-01;7.28E-01;5.33E-01;7.05E-02	3131;4267;11672;41916	1.93E+00;1.79E+00;1.07E+00;8.45E-01
PPAN	0.9825	1.3573	4	TGGCTCAGTGAGCAAGACGG;AGTCGGGGTTGTAGTCGATG;GCTTCACATGCATACCATGG;AGAAAGTGTGTGACCCCGAG	0.46;0.57;0.76;2.14	52822;56243;61635;76702	1.06E+00;6.25E-01;3.86E-01;1.67E-02	747;15634;21391;24761	1.98E+00;1.43E+00;1.21E+00;8.08E-01
ETF1	0.98	1.45353	4	AATGGTCTGGTTGTATACTG;TGGCTCCCAGGACTGAAAGG;CAAAGACCAGATTTCACGAG;TCTTAAACGGGCAAAACGCA	0.64;0.7;0.9;1.68	58363;60157;64983;75067	1.35E+00;7.44E-01;4.20E-01;5.41E-02	2343;12327;17386;19081	2.43E+00;1.45E+00;9.69E-01;9.57E-01
WDR77	0.98	1.42696	4	TGTGTTTCTTTCATGCAGCG;GTGGTACTGAGTTCATACCG;CTCCGCCGGAGTCCAAACGG;TAGTGACTCACCTGAATCGG	0.36;0.87;1.19;1.5	49284;64383;70169;73787	9.28E-01;9.12E-01;5.54E-01;8.40E-02	3716;7186;13198;27941	1.78E+00;1.77E+00;1.37E+00;7.81E-01
RBX1	0.98	1.41034	4	ATGGATGTGGATACCCCGAG;AGAAGAGTGTACTGTCGCAT;AGTACACTCTTCTGAAGTAG;GTTATCAACCACAATATCCC	-0.17;0.96;1.5;1.63	29761;66338;73705;74749	1.04E+00;7.79E-01;4.45E-01;6.15E-02	2649;3677;11176;47935	1.99E+00;1.91E+00;9.09E-01;8.33E-01
SOBP	0.98	1.3883	4	GCCAAAACCAAAATTACCCG;CCGGTAGGGGCACGATCACG;TGTGCCTGGTGCCAGAAAGT;CCCATGGTGATGACCAACCG	0.31;0.75;1.26;1.6	47642;61307;71201;74571	8.53E-01;7.87E-01;6.01E-01;6.56E-02	2896;6315;15977;29944	1.65E+00;1.55E+00;1.47E+00;8.75E-01
DDX21	0.98	1.312	4	GATGTCATCCGAGTATATAG;CATCACAAAAAAGCTGTCAG;CGGGAAGGACTTAATTGCAC;CAACATTAAATACCCAATGA	-0.12;0.73;1.29;2.02	31403;60854;71513;76415	7.70E-01;6.18E-01;4.67E-01;2.32E-02	1015;5847;16453;46227	1.53E+00;1.52E+00;1.30E+00;8.96E-01
RPL9	0.98	1.3021	4	GGGTGAAAAATATATCCGCA;ATGACTACAAATAGTCCGAA;CCTGGATAACAACGTTGATG;TCTAGTCGACATTACTCTGA	0.18;0.36;1.27;2.11	42923;49288;71273;76623	7.07E-01;6.05E-01;4.93E-01;1.84E-02	808;6124;27947;34639	1.50E+00;1.40E+00;1.39E+00;9.20E-01
XCL1	0.9775	1.50854	4	GGAGTGAAGTCTCAGATAAG;GAGACTTCACTCCCTACACC;TGCTGATCCACAAGCCACAT;TCTGCTAACCGGCAGTCGCT	0.76;0.76;0.77;1.62	61705;61757;61915;74713	1.57E+00;8.05E-01;3.87E-01;6.23E-02	2761;15421;15787;15853	2.76E+00;1.57E+00;8.93E-01;8.16E-01
BORA	0.9775	1.43714	4	AGACTTCAGATGTATAGTGG;TGGAGATTAGAATAATCACT;TTATGAGACATACCTGAGAG;GATGTTTGAACACCACTGTG	-0.63;0.11;1.98;2.45	15341;40184;76314;77138	1.25E+00;4.27E-01;3.89E-01;6.81E-03	310;1113;37107;61931	2.92E+00;1.80E+00;6.40E-01;3.88E-01
LIMS3	0.9775	1.38955	4	CAGTGTTAAGGGCTGCTCGG;CCACGAGGCCAATGGGACCG;CAGTGACGTGAAAGTCTACA;CGTTCTCTGGGATAATGCAG	0.05;1.0;1.18;1.68	38087;66966;70082;75081	1.09E+00;5.88E-01;5.50E-01;5.38E-02	2390;7450;10348;39199	2.08E+00;1.34E+00;1.18E+00;9.49E-01
TMEM14EP	0.9775	1.33275	4	AGCCAGTATAAAGGCACCTG;TGTTCCTTTGGATTCCGTGA;ATCAGTGGTTATGCAAAAGT;GCAAGATCCCAGATGTAAAC	0.42;0.45;0.99;2.05	51227;52285;66886;76470	9.89E-01;5.40E-01;4.54E-01;2.19E-02	954;10678;25047;25978	1.90E+00;1.32E+00;1.07E+00;1.04E+00
NCAPD3	0.9775	1.3265	4	AACATAGCGTATTCCCCACA;CAGTGCAGACTTCCTAACGT;GTTGACTGTTACCAGTGCGT;CAATGTTTCCCATAGTACAC	0.33;0.39;1.22;1.97	48442;50419;70661;76301	8.81E-01;5.75E-01;5.09E-01;2.58E-02	1161;6857;26903;29184	1.70E+00;1.41E+00;1.24E+00;9.61E-01
SERBP1	0.975	1.55088	4	TCAACCACGCCAACGCTGGG;AACAAGAAAAAAGAAGCCGG;TGTCAAAGACGAATTAACGT;TCGAATCTTCGTTCACGAGG	0.75;0.88;0.93;1.34	61466;64524;65694;72103	1.55E+00;9.36E-01;4.31E-01;1.24E-01	5262;11853;12770;16134	2.73E+00;1.82E+00;9.96E-01;6.57E-01
ORC1	0.975	1.47411	4	ATCTGAGGAGCGGCACAACG;CTGTGACAGCAACATTAATG;AACTCCTTGACCATACCGGA;ACACTTACCCCTATCAGTGG	0.68;0.72;0.96;1.54	59461;60661;66175;74079	1.42E+00;7.62E-01;4.40E-01;7.71E-02	3328;11146;16913;17878	2.55E+00;1.49E+00;1.04E+00;8.22E-01
EIF5	0.975	1.42441	4	GATGCCCCGTCTGATTGCCA;CTGGGGAGAAGATACAACTG;GTCATTCTTAACATCAAACT;AGACTGGATGTAAAAGCCAT	0.23;0.94;1.28;1.45	44666;65880;71391;73275	1.01E+00;7.57E-01;6.11E-01;9.61E-02	4204;5980;11634;32526	1.94E+00;1.52E+00;1.51E+00;7.36E-01
RBMS1	0.975	1.37349	4	TGGGAAAATAGTCTCCACAA;AACATACCAGAAACTCCTGG;CAGCAGTAGCAACTCAGGAT;GATTCCAGTGGTACAAGTCG	-0.56;0.19;1.77;2.5	17203;43227;75556;77167	1.04E+00;4.38E-01;3.79E-01;6.16E-03	273;1861;34073;60198	2.48E+00;1.86E+00;7.19E-01;4.38E-01
CRLF2	0.975	1.29223	4	GGAGCCCCTTCGACACCGAG;CGAAAATCTCACGTGCTTCG;TAGAAACCGTGCAGGTGACA;CAGACACATACCCAAGCGAC	-0.32;0.71;1.27;2.24	24132;60407;71303;76886	7.53E-01;6.06E-01;3.91E-01;1.25E-02	565;6088;17222;53066	1.54E+00;1.50E+00;1.47E+00;6.57E-01
SPATA5L1	0.9725	1.59028	4	AATGACGCTTCGAAACGATG;AAGATCTCGCTACCCGACGG;AGCACCCGAGAGCCGCGTAG;CTGGCGGAGCGACCACCACG	0.73;0.92;1.12;1.12	60887;65342;69131;69209	1.51E+00;9.82E-01;5.15E-01;1.95E-01	8254;8326;11951;16550	2.68E+00;1.91E+00;1.26E+00;5.17E-01
MPHOSPH10	0.9725	1.51288	4	AGTTGTTAGAAAAAAAGCCG;GAGGAGGAAGTGTCCGACAT;AAGGTGCAAAACAAAGGACA;TGGAAGATATCATTAAACAG	0.66;0.85;1.05;1.33	59071;63869;67964;72043	1.39E+00;9.02E-01;4.80E-01;1.26E-01	5362;9546;13481;18501	2.49E+00;1.76E+00;1.15E+00;6.51E-01
MATN3	0.9725	1.49737	4	TTGATAGTTCTCGTAGCGTA;CATTGGGCCAGCCGACACGC;CTCTTCTAACATCCCTAAGG;TAGAAAACATGCTCCTCTAG	0.72;0.8;0.85;1.52	60723;62724;63810;73941	1.50E+00;8.47E-01;4.05E-01;8.03E-02	3550;13539;14858;16879	2.65E+00;1.64E+00;9.04E-01;7.98E-01
RTKN2	0.9725	1.36012	4	TTTGGTAGTACCCATTAACA;ATATTCGAATACCACTAATG;AAGCTGGCTGGGCAACTAGT;GCCAGACTTTCAGATAAAGG	0.18;0.67;1.39;1.65	42782;59329;72682;74903	7.15E-01;7.03E-01;6.92E-01;5.79E-02	2522;4698;18262;34498	1.71E+00;1.40E+00;1.40E+00;9.28E-01
PTAFR	0.9725	1.33383	4	CTGCTTTGAGCATTACGAGA;ATTGTCTACTACCAAAACCA;CAGGCCAACACCCGCAAGCG;TTTCTTGCAAGGGTACAGGC	0.15;0.74;1.21;1.79	41787;61129;70433;75641	7.80E-01;6.76E-01;5.65E-01;4.09E-02	1823;6925;16209;35804	1.54E+00;1.40E+00;1.34E+00;1.06E+00
ATF7IP2	0.97	1.605	4	ACTCTGTCTTCCCAATGCGT;GTGAAAGTGCAGACTCAACA;GTCTACAGTAACCAGTACCG;TCAGTCCTAGTGTCATAACT	0.79;0.89;1.1;1.1	62557;64708;68796;68830	1.64E+00;9.46E-01;5.04E-01;2.05E-01	8576;8706;12589;15034	2.85E+00;1.84E+00;1.22E+00;5.07E-01
ZNF624	0.97	1.54208	4	GTTCTGTGAAATTTGCGATG;GGTTGATGGACCCTACACAG;AAGACTCCCACTAGTCAAAG;AGACTTCAGAACTAACTTTG	-0.79;1.16;1.71;1.8	11714;69681;75254;75669	1.31E+00;9.84E-01;4.32E-01;4.02E-02	1751;2172;7664;65645	2.46E+00;2.35E+00;1.07E+00;2.87E-01
SLC25A28	0.97	1.49172	4	GTCCGGATCTTGTCGTACCG;GTACAACTCACCATACCACC;GCAGGCAAAATAAAGGGCGT;TAAGAACGGAGGGCCTATGG	0.64;0.7;1.23;1.31	58306;60200;70729;71799	1.34E+00;7.45E-01;5.78E-01;1.31E-01	5589;6651;17411;18960	2.44E+00;1.45E+00;1.43E+00;6.37E-01
DEFB106A	0.97	1.34608	4	AGAAATGCAACAAACTTAAA;GGGACATGCAAGAACAATTG;TGGGGTCAGAAAGAAGAGCA;GTGCTCTTCTTTCTGACCCC	0.36;0.39;1.32;1.81	49475;50354;71931;75712	9.20E-01;6.42E-01;5.08E-01;3.92E-02	1724;5477;26882;28175	1.76E+00;1.59E+00;1.08E+00;9.62E-01
DPM1	0.97	1.32883	4	TGGAAGCCCAGATGGAACAA;TGGTGAAAAGCTTCTCCGAG;CATGGAATGAAACATGCCAC;TTCTCGCGCTCGTTGTAGGT	0.12;0.65;1.33;1.78	40881;58568;72011;75595	6.91E-01;6.53E-01;6.47E-01;4.19E-02	1827;5383;18752;36800	1.60E+00;1.37E+00;1.29E+00;1.06E+00
EBPL	0.97	1.30876	4	CAATGCCAGAGACCCATCCA;ATACAGCTCGCACACGCACA;GGAAACGTTGCAAATTCCGA;GCAGCCCGCCGCCAGCAGCG	0.21;0.55;1.22;1.9	44071;55562;70613;76032	7.40E-01;6.08E-01;5.73E-01;3.19E-02	1389;6738;21765;33601	1.45E+00;1.42E+00;1.19E+00;1.17E+00
KRTAP13-4	0.97	1.27439	4	GGGGGCTACCTGTACTACCC;TCTAGGTGCTGCTACTCGCT;CCAGAGCAAGTCGTCTGACA;GCACCTAGATCCATAGCCCT	-0.15;0.66;1.22;2.15	30240;58978;70593;76719	7.04E-01;5.72E-01;4.51E-01;1.63E-02	717;6795;18588;47137	1.44E+00;1.42E+00;1.38E+00;8.62E-01
C19orf68	0.9675	1.45767	4	GGACAGCAGGCGGCGCACGT;ACGTCGATGAGCGTGTAGAG;TTGGAGAATCAGAAGCCGAG;GCTGGCACTCCGTCACCACG	-0.5;-0.19;2.05;2.51	18825;28804;76495;77174	1.33E+00;4.85E-01;3.75E-01;6.00E-03	268;962;48498;58490	3.04E+00;1.86E+00;4.88E-01;4.35E-01
ABI3BP	0.9675	1.39975	4	GGGATAGATGTAGTTTGCTG;TCCTCATAAACCATACCCTG;TCTAATGCACTAGACGTAGT;GAGATATCAGATTCCTACAC	0.43;0.61;1.35;1.48	51800;57471;72274;73592	1.01E+00;6.64E-01;6.58E-01;8.86E-02	3894;5118;20080;25832	1.91E+00;1.64E+00;1.29E+00;7.64E-01
TMEM95	0.9675	1.34334	4	CAAGCTCCCTGAGTACACCA;TCTGGTCCTACCTAAGGCAA;GAAGCCAACTCCAATATGAA;CTGACAAGTCGTGGGCTGGG	0.41;0.6;1.04;1.82	51146;57183;67735;75761	9.85E-01;6.50E-01;4.74E-01;3.81E-02	1709;9592;20372;26409	1.87E+00;1.27E+00;1.15E+00;1.08E+00
SUPT4H1	0.9675	1.33467	4	AGACGGTGCCGAAGGACCTG;GATGCATATCTACAAATGAA;AGGACAGCTGGGTCTCCAAG;TGAAGCGGCTTACCCATCAA	0.0;0.29;1.63;1.95	36048;46767;74740;76219	9.02E-01;5.46E-01;4.64E-01;2.76E-02	1203;2650;30540;41115	2.18E+00;1.23E+00;1.10E+00;8.28E-01
TSPY10	0.9675	1.27575	4	CTGTACAGCCTCCATCCTGA;CTCCTCCAGTGCAGACTCTG;AGGCTGCGGCAGGGTTTCTG;AAGCCCCACCTAGACCGCAG	-0.13;0.74;1.07;2.19	30916;61082;68372;76814	7.78E-01;4.92E-01;4.61E-01;1.41E-02	640;9178;16256;46305	1.53E+00;1.49E+00;1.18E+00;8.93E-01
PTHLH	0.965	1.51479	4	TGAGGGCAGATACCTAACTC;TGAAATCAGAGCTACCTCGG;CAGACCCAAATCGGACGGGG;GGTTCAGCAGTGGAGCGTCG	0.38;1.13;1.16;1.19	50186;69335;69698;70142	1.28E+00;9.47E-01;5.35E-01;1.72E-01	7208;7679;8163;27398	2.38E+00;1.81E+00;1.32E+00;5.56E-01
BCS1L	0.965	1.41612	4	CAGAATTCAGTGGTCGCCGG;AGATGATAGACTTGCAGACG;GGTACGAAGTCTCGACACTG;AATTCATCGATAACCCCAAG	-0.15;1.14;1.3;1.57	30192;69423;71712;74377	1.29E+00;6.29E-01;4.51E-01;7.01E-02	3107;5804;7939;47099	2.41E+00;1.54E+00;8.64E-01;8.48E-01
SETDB1	0.965	1.32439	4	AGATGTGAGTGGATCTATCG;AAGGAAAGAGTCTACTGTCG;CCTTACCTGAATCAATACTG;GTTATCTATAAGACACCTTG	0.35;0.61;0.71;2.19	48972;57344;60234;76797	9.01E-01;6.54E-01;3.79E-01;1.45E-02	627;17029;19912;28319	1.75E+00;1.50E+00;1.30E+00;7.53E-01
MRPS5	0.965	1.27119	4	ACAGGCCATTTGTCATCACT;ATAAGAGGGACATTCAGTCC;AGGAGTTTGCTACCTCCACA;TTCACTATGACTGCGAAAGA	-0.01;0.19;1.38;2.3	35420;43224;72672;76959	6.91E-01;5.34E-01;4.38E-01;1.08E-02	489;4832;34070;41785	1.69E+00;1.61E+00;1.07E+00;7.20E-01
ATXN1L	0.9625	1.48265	4	GGACTCGGTAGGAAATTAGG;TTTGTTAAATGAGTGGGCCG;GACGCTACATTAAACGTTGG;GGTGCTGCTACCTCTACCCG	0.39;1.03;1.18;1.25	50289;67579;70008;71041	1.13E+00;9.51E-01;5.47E-01;1.50E-01	6349;7377;9800;26947	2.15E+00;1.83E+00;1.35E+00;5.96E-01
ALG1	0.9625	1.42646	4	AGAACCTGAGGACCCAGTCA;AGCAATGCTAGGCAGACCTG;GCATAGCATTGGTAACACAC;ACTCCGTACTGGAAAACTCG	0.62;0.63;1.07;1.53	57920;58076;68360;73999	1.32E+00;6.76E-01;4.91E-01;7.90E-02	3389;9170;19363;19710	2.38E+00;1.33E+00;1.18E+00;8.15E-01
CRYAB	0.9625	1.34514	4	AGTCCAGTGTCAAACCAGCT;GGACTCAGGGAAGTAGACGT;CGAAGAACTGGTCAAAGAGG;TGTGAAGCACTTCTCCCCAG	-0.66;0.58;1.62;2.31	14711;56436;74697;76974	8.96E-01;6.30E-01;3.94E-01;1.05E-02	481;2710;20893;62898	2.16E+00;1.61E+00;1.24E+00;3.61E-01
MCM5	0.9625	1.33276	4	CCTGATGGACTTACTCGCCG;GCCTGATGCAGTCCCCCACG;GTCGGACATGATGTCACACC;GACCTCATAGACATTTGGGA	0.26;0.76;1.08;1.75	45845;61708;68520;75480	8.03E-01;7.94E-01;4.96E-01;4.46E-02	1987;9021;15873;31748	1.56E+00;1.55E+00;1.20E+00;1.02E+00
SRSF3	0.96	1.46765	4	TCCTACGATAATCATCTCGA;ATGTGGCTGCCGTGTAAGAG;TGGGTTGCTAGAAACCCACC;GCAACCCACACACTTCGGAG	0.53;0.9;1.1;1.31	55029;64946;68736;71796	1.16E+00;9.59E-01;5.02E-01;1.31E-01	5584;8632;12418;22539	2.14E+00;1.86E+00;1.23E+00;6.37E-01
C1orf141	0.96	1.44588	4	CTCAAATTGAAAAAAAACCT;AAAGACAGTAACTTCTCACA;CTTTGATATTGCCTTAGACG;ATAAACAGGCTTCAGAGTGA	-1.16;0.84;1.42;2.74	5788;63739;72952;77310	8.95E-01;7.13E-01;6.26E-01;2.94E-03	132;4444;13859;71693	2.17E+00;1.76E+00;1.73E+00;1.34E-01
PHAX	0.96	1.38985	4	AGGTCGATACGAGATCACAG;AAGAAGATTAACAACATATG;TAGGTGGCGACAGTGCTATG;CTAGATGAATATATGCATGG	0.53;0.56;1.17;1.58	54823;55870;69869;74418	1.15E+00;6.16E-01;5.42E-01;6.92E-02	3021;7472;21446;22489	2.15E+00;1.34E+00;1.21E+00;8.59E-01
PANX3	0.96	1.35961	4	CATCCAGATGGAAATGACCA;GCAGCGTTCACATTCGCTAG;GAACTTGACTATCCGGTCCA;ATTCCAGAACACATAGGGGT	0.26;0.85;1.1;1.63	45888;63848;68716;74743	9.01E-01;7.95E-01;5.02E-01;6.16E-02	2659;8604;13558;31802	1.75E+00;1.55E+00;1.23E+00;9.08E-01
ZNF474	0.96	1.3399	4	CAGTCTTCAGGCAACTAACG;GGCCACAGATATAGCATACC;ATTAACACTCTCTGTTTCTG;GGCCTCAAGAAAGCTTGTAG	0.49;0.49;0.89;1.97	53652;53763;64765;76283	1.10E+00;5.68E-01;4.17E-01;2.62E-02	1136;12531;23645;23798	2.05E+00;1.25E+00;1.10E+00;9.57E-01
FNDC1	0.96	1.31957	4	CAGACTGAGATGACATAACC;AAGTAGACACGGCCACTCGG;CCAACTCCAATGCGCCATCA;CACGTGGTCATTGACAACGG	0.08;0.88;0.94;1.94	39089;64489;65860;76182	9.34E-01;6.10E-01;4.34E-01;2.85E-02	1239;11509;12866;38138	1.82E+00;1.23E+00;1.21E+00;1.02E+00
SMC2	0.96	1.30219	4	ATTGAATATGAAACCTCCAG;ACTAGAACTGTAACTCTCGG;TACCAAAGTACGCTCAGCTG;TCGCCAACTAAAACAGCAGT	-0.04;0.18;1.59;2.11	34218;42754;74496;76621	8.68E-01;5.12E-01;4.35E-01;1.85E-02	810;2970;34470;43051	2.09E+00;1.39E+00;1.02E+00;7.08E-01
RPN1	0.96	1.22165	4	TGAGGACGTGAAGCGCACAG;GTAGGTCCTCAGAGCGCGTG;TGGATACGGATGAAGCACAT;CAGAGTCATCCAAAATAAGG	-0.23;0.36;1.1;2.61	27377;49398;68755;77232	5.03E-01;4.95E-01;4.18E-01;4.69E-03	210;8616;27926;49838	1.97E+00;1.23E+00;9.21E-01;7.66E-01
PCDH19	0.9575	1.55037	4	GTTGCGGGGTATGTAGACCT;TGGCGCTTTAGACTACGAAG;GTTTAGCGAGTCCACCTACG;GTCCTCCTATGAGCTTATCG	0.7;0.89;1.1;1.14	59978;64790;68828;69368	1.45E+00;9.50E-01;5.05E-01;1.91E-01	7975;8683;12565;17292	2.60E+00;1.84E+00;1.23E+00;5.27E-01
FNTA	0.9575	1.5479	4	TCACAAACCCGTCGTCCATG;ATAGGCGAGTATTAGTGGAA;ATGCAGCCAATTATACAGTG;TGTGGACCAACTTCTGAAAG	-0.78;-0.63;1.46;3.78	11851;15390;73360;77438	8.18E-01;7.47E-01;4.30E-01;6.73E-05	4;4079;62151;65464	3.68E+00;1.83E+00;3.89E-01;2.92E-01
DONSON	0.9575	1.49378	4	TGAGGACGGAATATCAGGCT;CCCGCCTGGACAACCGACCG;AGGTACAAACGTAGAAATAG;GAAGGTACAACGGAGCTCAG	0.69;0.82;0.96;1.36	59765;63189;66307;72350	1.44E+00;8.69E-01;4.42E-01;1.18E-01	5011;11257;14343;17502	2.58E+00;1.68E+00;1.03E+00;6.74E-01
RMND5A	0.9575	1.39095	4	TGATTCTGACATTAGCAGTG;TGGAACCACAAATCAGCGAG;CCCACTGGTTTGCATCAAGT;GTGGAGCACTTCTTTCGACA	0.38;0.89;0.97;1.59	50151;64736;66462;74466	9.47E-01;9.46E-01;4.46E-01;6.81E-02	2940;10901;12618;27494	1.84E+00;1.80E+00;1.06E+00;8.69E-01
LOC100506388	0.9575	1.37798	4	GGGAGAGGAAGGGCAACTCG;CAAACCTCGTCAGCATGCAG;ATAGTTTACCCACTGGTGAA;GAGAATCGAAACTGGCTCCG	0.39;0.59;1.37;1.48	50564;56880;72571;73591	9.62E-01;6.84E-01;6.42E-01;8.86E-02	3893;4935;20692;27083	1.83E+00;1.67E+00;1.25E+00;7.64E-01
USP17L15	0.9575	1.37305	4	ACATGTATAGCTTCATGTCA;TTGTGGTGTTTGTCTCCAGA;GACAGAAGTGATGCTAGAGG;CAAACGTGTCATCGTCACAA	0.43;0.76;1.04;1.6	51807;61737;67847;74556	1.01E+00;8.05E-01;4.77E-01;6.60E-02	2842;9710;15885;25839	1.91E+00;1.56E+00;1.14E+00;8.82E-01
C8orf58	0.9575	1.2862	4	CTGTGCATAGGATCCCGGCG;CAAGTTCAGAGGTGTCGGCA;AGCGTCGGGGATCCGTCTGT;GTGTTGTCCTGACAAGCTGG	-0.18;-0.03;1.52;2.52	29216;34822;73936;77178	8.03E-01;4.38E-01;4.35E-01;5.91E-03	264;3569;42751;48345	1.94E+00;1.87E+00;8.18E-01;5.21E-01
GTF2H4	0.9575	1.26383	4	GAGATTGATGGCCAGGCGTG;CTCCCTTGACAAGTACGCCG;TTTGTCTCTAGTACTGAACC;ACAATCGGTCCAATACCCCA	0.02;0.19;1.34;2.28	36848;43246;72213;76935	6.60E-01;5.62E-01;4.38E-01;1.14E-02	507;5304;34046;40353	1.61E+00;1.59E+00;1.13E+00;7.20E-01
ARMC12	0.9575	1.25643	4	CAGGTAGCTCAGCAGTCGTA;CACTCACGGGCGATGCAGAT;GTCATCCGTAGTACAAGCAG;GTAGAGCAGGTAGATCGCCC	0.12;0.37;0.61;2.73	40744;49749;57405;77303	6.50E-01;4.99E-01;3.75E-01;3.10E-03	141;19845;27583;36857	2.14E+00;1.29E+00;9.34E-01;6.62E-01
PARP1	0.9575	1.23012	4	AGCTAGGCATGATTGACCGC;GGCCATGATTGAGAAACTCG;CGATGCCTATTACTGCACTG;TACCGATCACCGTACCCACA	-0.02;0.49;0.7;2.66	34990;53612;59970;77259	5.65E-01;5.26E-01;3.78E-01;4.09E-03	185;17301;23605;42298	2.02E+00;1.10E+00;1.05E+00;7.43E-01
ZNF705A	0.955	1.48346	4	AAGGCGAAAGCAATTAGTAT;CAGCGTTTGTTAACTCACAG;AATTTGTTTATGTGGTTTAG;GGAAAAGAGCTGTGGCGGGA	0.63;0.77;1.2;1.22	58225;61992;70383;70660	1.34E+00;8.15E-01;5.63E-01;1.59E-01	6855;7134;15624;19412	2.40E+00;1.58E+00;1.38E+00;5.72E-01
TXNRD3	0.955	1.29646	4	CACATCAGCTCTCTAAACTG;TCACAGGTATGAATTTCCGT;CCTGGCAAAACATTAGTGGT;GCGCCTACCCGAGTACTATG	0.03;0.1;1.51;2.18	37313;40065;73800;76791	7.88E-01;5.72E-01;4.27E-01;1.46E-02	660;3599;37559;39956	1.93E+00;1.48E+00;1.15E+00;6.29E-01
HTR3E	0.955	1.25752	4	CAGGTATAAGAAACCCATGA;GTATGGCAGCCAAGAACCTG;TAGGATGGCAGACATCGCGA;ATTCGATGTCCACTACAGGA	0.09;0.5;1.15;2.08	39565;53986;69572;76568	6.21E-01;5.73E-01;5.31E-01;1.97E-02	883;7792;23328;37741	1.36E+00;1.31E+00;1.25E+00;1.12E+00
TXNL1	0.955	1.25459	4	TGGTCAAGTTCACCATGAGA;AAATGACCCTGGAAGCAATG;ACTTCCAAGAAAACAGCCTG;TTCACAGCTGCTTATTACTG	0.13;0.56;0.96;2.17	41105;56028;66283;76759	6.59E-01;6.20E-01;4.42E-01;1.54E-02	670;11231;21603;36478	1.47E+00;1.31E+00;1.20E+00;1.04E+00
NUP98	0.955	1.24389	4	GATTTCACTATTGGTCGGAA;ACAACCAACCTAAGATTGGA;TATTAGCAAGAGTCCAGTTG;ATATGAAAGCAAGTCACTAG	-0.05;0.15;1.28;2.44	33954;41777;71451;77120	6.14E-01;5.08E-01;4.31E-01;7.22E-03	320;6042;35794;43359	1.79E+00;1.51E+00;1.01E+00;6.73E-01
SLC22A31	0.955	1.2435	4	CCCAGTGGGGAGTGGTACCG;AGGTAGAAGGTCGGCACCTG;CCTCCAAGGAACTGTCCCCG;CTCCTGACGGCAGATTGCTG	-0.31;0.62;0.71;2.8	24651;57674;60268;77330	6.64E-01;3.94E-01;3.79E-01;2.49E-03	112;17047;19656;52646	2.24E+00;1.31E+00;7.52E-01;6.70E-01
WNK1	0.9525	1.42437	4	GCCGTGGGAATGTCTAACGA;GCTGATGGGACGGTTGACAG;GATCCCGGGGGTATCAACTG;TTTCTCCTCATACATCTCAG	0.63;0.67;1.0;1.51	58003;59264;67113;73820	1.32E+00;7.13E-01;4.59E-01;8.32E-02	3590;10403;18293;19253	2.42E+00;1.40E+00;1.09E+00;7.94E-01
CRYGN	0.9525	1.36871	4	TTCCGCCTAGAAATCTTCGA;TGTTCCAGCGGAAGAAGTCG;CCGAGTGAACTCCATCCACG;GTGACCACATGGGCTCCTGT	0.52;0.53;1.14;1.62	54565;55000;69432;74679	1.14E+00;5.95E-01;5.26E-01;6.31E-02	2735;7940;22629;22686	2.13E+00;1.29E+00;1.15E+00;8.97E-01
NINL	0.9525	1.27214	4	GTGCGTATCGTTGGCCCTCG;GGAAGACTCTAGAAGTAGCG;AAAAGCTTTCGGATTCGGAG;TCACTGGAGCAGAATTACCC	-0.73;0.39;1.24;2.91	13062;50507;70981;77360	5.90E-01;5.10E-01;4.12E-01;1.82E-03	82;6542;27165;64466	2.37E+00;1.45E+00;9.50E-01;3.19E-01
CRY2	0.9525	1.25104	4	GCACGCCGTAGGTCTCGTCG;ATGCCATCATGACCCAACTG;AAGCGCTTGTATGTAAGGGG;CCATCGGTTGATCCCGACTG	-0.28;0.75;0.93;2.41	25694;61531;65768;77095	7.96E-01;4.33E-01;4.02E-01;7.78E-03	347;11807;16067;51625	1.75E+00;1.55E+00;9.99E-01;7.04E-01
MATN4	0.9525	1.21086	4	GTCACGATGACAGCGACACG;TGAGGTCGAAGGACTCTACG;CCTCGCGGCGAGAGAACGCG;CTTTCGAGTTCGAGACCATG	-0.13;0.34;1.03;2.57	30849;48697;67609;77214	4.86E-01;4.71E-01;4.60E-01;5.10E-03	230;9895;28604;46372	1.93E+00;1.13E+00;8.96E-01;8.91E-01
SAA2	0.95	1.36354	4	ACAAATACTTCCATGCTCGG;ATGAGAGAAGCCAATTACAT;TACCATCAAAAGCCTCGCCA;GCTGCTGACACTCAGGACCA	-0.51;1.0;1.37;1.94	18462;66996;72521;76179	1.09E+00;6.80E-01;3.75E-01;2.85E-02	1242;4918;10296;58807	2.09E+00;1.67E+00;1.21E+00;4.78E-01
CHMP6	0.95	1.34995	4	CCAGATCGAAATGAAAGTGA;GTGTCTGAACAAGATGCACC;GCTCAAGAAGAAGCGATACC;CCTTGTCCTGCTCCGTGACG	-0.38;0.7;1.68;1.8	22475;60041;75096;75687	9.57E-01;7.40E-01;3.82E-01;3.98E-02	1783;2374;17228;55071	2.28E+00;1.47E+00;1.07E+00;5.92E-01
GIGYF1	0.9475	1.48864	4	AGGAGGAGGAACCTTCCGAA;GGTTTGAGAAGTCAGCAAGG;TGCCTTCCAGATGATATTCG;AGGTATGTACGTCCCAGAGG	0.67;0.77;1.12;1.23	59341;61834;69113;70793	1.41E+00;8.09E-01;5.15E-01;1.56E-01	6704;8234;15433;18221	2.51E+00;1.60E+00;1.27E+00;5.79E-01
TAF6L	0.9475	1.38955	4	CACCCCTTACCCGATCCTTG;AGATCCTGGCAGATCCTGTG;TCATGAAGCACACCAAACGC;GCAGACGAACTCCAAGATTG	0.5;0.8;0.91;1.58	54034;62644;65138;74432	1.11E+00;8.44E-01;4.22E-01;6.88E-02	3055;12168;14668;23536	2.07E+00;1.66E+00;9.78E-01;8.54E-01
TRMT6	0.9475	1.36307	4	ATTGTGATGGAAACGTGTGC;AGAAAGTAATGGCACACTGG;TTAAAGCAGTACAAGTCCAG;CTAGTGTATCGTATCTCATG	0.4;0.66;1.23;1.5	50726;59066;70732;73757	9.68E-01;7.07E-01;5.78E-01;8.47E-02	3721;6652;18494;26581	1.86E+00;1.43E+00;1.38E+00;7.80E-01
UVSSA	0.9475	1.35391	4	GGTGTCGGACCCCACCTCTG;CACGCTTTAAACATCCACCG;GCGACCTCGAGGAGTTTGTG;AATTGAATCCTGCTTGACGG	0.36;0.81;0.97;1.65	49541;62815;66534;74930	9.22E-01;8.51E-01;4.47E-01;5.73E-02	2548;10984;14456;28026	1.77E+00;1.67E+00;1.05E+00;9.24E-01
RGL4	0.9475	1.31411	4	TGGGACGCCAGGGCGCACGA;TTCTTTACAGACCCACGACA;GCGATGGTGGCACGAACTGT;CCGGAAAGATGACCGTTGCG	-0.08;0.12;1.68;2.07	32816;40626;75070;76531	9.52E-01;4.89E-01;4.28E-01;2.05E-02	898;2340;36581;44392	2.29E+00;1.35E+00;9.67E-01;6.53E-01
MIS18BP1	0.9475	1.27236	4	GACTTCATATAACAATACCT;TCAATCAACTATGCTAACAG;ACAATCAAAATCGTAAGTGG;ACAGTAATGTAATTATAGAG	-0.32;0.84;1.14;2.13	24454;63552;69419;76661	8.86E-01;5.25E-01;3.93E-01;1.76E-02	762;7997;13794;53210	1.73E+00;1.42E+00;1.29E+00;6.52E-01
BNIP1	0.945	1.36953	4	CCATCACTGAGAGCCTCATG;GTTGCGTCACAGAATACAGG;AGAGATTGTCAAATTTGACC;CCAGCAATCAGGCCTCATGG	0.03;0.94;1.36;1.45	37271;65943;72448;73313	1.02E+00;6.75E-01;5.71E-01;9.52E-02	4193;5040;11619;39998	1.94E+00;1.65E+00;1.15E+00;7.37E-01
GPATCH8	0.945	1.36856	4	ATGCTGAAGATGCTACCGAA;GGTCTGAGACAGAAGACACA;CATGTTCAAACCAACCACAG;ACTACAGTGACAGATCACGA	0.49;0.72;0.93;1.64	53584;60561;65763;74818	1.09E+00;7.59E-01;4.32E-01;5.99E-02	2586;11812;16749;23685	2.06E+00;1.50E+00;9.99E-01;9.19E-01
CHRNB1	0.945	1.30341	4	TGGAGGCTGGATTAGCCGAG;CGATTCGCTCCGCATCACGG;CTGCTGCGATAGATGCCCGG;CTGGCTATGATAGCTCCGTG	-0.17;0.24;1.7;2.01	29612;44943;75228;76390	9.80E-01;4.49E-01;4.43E-01;2.37E-02	1033;2256;32248;47994	2.32E+00;1.29E+00;8.31E-01;7.73E-01
SBNO2	0.945	1.29098	4	CAACGACCTCAAGTACGATG;CGAGTGCGTCTACAACCGCG;GCGCCGGTTCGCCTCCATCG;GGGCTCCCCAGTGACGACCG	-0.05;0.02;1.58;2.23	33984;36830;74433;76868	8.60E-01;5.08E-01;4.28E-01;1.29E-02	578;3056;40380;43594	2.06E+00;1.53E+00;9.98E-01;5.66E-01
TMEM199	0.945	1.2804	4	GACGGAAAGAAACCAAGCGT;CAGTGAAATCTATCTCCCAG;CCCAGGATACAAGACATGGT;AGAACCCAGAACTAGTTGCC	0.12;0.78;0.97;1.91	40749;62261;66446;76095	8.27E-01;6.50E-01;4.45E-01;3.05E-02	1367;10917;15341;36886	1.60E+00;1.29E+00;1.17E+00;1.06E+00
BCAS3	0.945	1.27958	4	TTTAGCAGCACTAATGACTG;TCACCCAGCAAATCGATGGG;TCGACATGGCCCAATTCGAG;GAACTGACGTCTAAGCAAGG	0.23;0.36;1.3;1.89	44603;49489;71672;76022	7.55E-01;6.27E-01;4.96E-01;3.21E-02	1436;5701;28167;32698	1.55E+00;1.50E+00;1.15E+00;9.12E-01
ATP5G3	0.945	1.26747	4	ATCAGTGTTATCTCGACCAG;TGTGTCTCAGCTAATCCAAA;CATTAAATACCGTAGAGCCC;GCCTGGGCTACGCACCAGAG	-0.72;0.21;0.99;3.3	13183;43911;66905;77419	4.55E-01;4.42E-01;4.10E-01;4.94E-04	23;10610;33300;64179	2.93E+00;1.08E+00;7.42E-01;3.26E-01
NPIPB6	0.9425	1.4425	4	AAGACGTCATTACTCTACGG;CATGCCCATGCGAGTACCTG;ACAGGTCAGAATGGTGGCAG;CCATACCTTTCTGTCTACTG	0.43;0.95;1.15;1.24	51810;66060;69543;70941	1.03E+00;1.01E+00;5.30E-01;1.52E-01	6566;7843;11300;25834	1.97E+00;1.91E+00;1.30E+00;5.85E-01
WDTC1	0.9425	1.38496	4	ATGTCATAGAGCCTCACGAA;AGAGCTACTAGTCAACATGG;GCTACCTGCTACGTAATACT;TCACTGACCCCTTTATCCGG	0.56;0.74;0.78;1.69	55960;61052;62207;75105	1.21E+00;7.77E-01;3.89E-01;5.32E-02	2294;15137;16255;21683	2.21E+00;1.53E+00;9.65E-01;8.29E-01
GPR153	0.9425	1.35281	4	AACGACGAGGAGTCAGACGA;GGCCACCCACATGCTAAATG;CCTGACAGGTCCCGCCCACG;GGGCTCCGAGCCATCGATGG	0.29;0.82;1.16;1.5	46773;63261;69690;73706	8.72E-01;8.24E-01;5.35E-01;8.59E-02	3676;7687;14271;30526	1.69E+00;1.62E+00;1.32E+00;7.85E-01
UGDH	0.9425	1.33896	4	CAACAAAAACCTATGGAATG;GAAGTGGTAGAATCCTGTCG;AGAAAAGCACAGTTCCAGTG;TAGACATGAATGACTACCAG	0.46;0.7;0.74;1.87	52871;60070;61180;75923	1.06E+00;7.41E-01;3.83E-01;3.44E-02	1502;16363;17268;24786	1.98E+00;1.46E+00;1.14E+00;7.78E-01
RGCC	0.9425	1.32837	4	CGCGTCCGACAGGTCCTCCG;TGGAAGTGGCGCTCGTGGAA;CAGCAGCGGCTTCAGCGACT;CGCGCTGTGCGAGTTTGACG	-0.72;-0.24;1.14;3.59	13194;27013;69450;77432	5.26E-01;5.09E-01;4.10E-01;2.02E-04	10;8051;50214;64168	3.29E+00;1.28E+00;4.16E-01;3.27E-01
TMEM161B	0.9425	1.29497	4	AAGAATTAAGAATTCTTGCA;ATTTGAGCCAGTCGTAATCC;GTGGCTGGTGGATTTCACAG;GAGTCGCAGAGTATCGAATG	-0.72;0.53;1.49;2.47	13203;54985;73660;77148	7.75E-01;5.95E-01;4.10E-01;6.59E-03	294;3820;22653;64158	1.88E+00;1.82E+00;1.15E+00;3.27E-01
NUDCD1	0.9425	1.28929	4	ATTAAGCGTGATATTCTCCG;AGAAGAATGAAGGACTGACC;TCGAGATGATCAATATACAC;GGAAGTCGAAACACCTCTCG	-0.06;0.91;1.05;1.87	33738;65278;67876;75926	9.78E-01;5.04E-01;4.78E-01;3.43E-02	1499;9449;12298;43850	1.87E+00;1.16E+00;1.14E+00;9.88E-01
PAH	0.9425	1.28692	4	AGAAGGTCTAGATTCAATGT;GCCACCCAAGAAATCCCGAG;CACGGTTCGGGGGTATACAT;CGGGCCATGGACTCACAGGG	0.07;0.84;0.96;1.9	38730;63679;66266;76037	8.92E-01;6.02E-01;4.42E-01;3.18E-02	1384;11102;13919;38482	1.72E+00;1.21E+00;1.17E+00;1.04E+00
NR0B2	0.9425	1.27611	4	GAAGTGCGTAGAGAATGGCG;ACCTCATCGCACCTGCCGGG;GGTGCTGCCTACATAGGCAG;CATACTCAAGAAGATTCTGC	-0.47;0.56;1.5;2.18	19760;55995;73720;76788	7.80E-01;6.19E-01;3.75E-01;1.47E-02	666;3683;21570;57578	1.91E+00;1.47E+00;1.21E+00;5.15E-01
MROH7	0.9425	1.21773	4	TCTCAAGGCCTGACTCACAG;AGGAATCAGGGTCACATACG;AGTGGGGTCCTCGATAAAGA;TGACGGACAGGAGCTCGCAC	0.0;0.46;1.05;2.26	35660;52881;67931;76913	5.51E-01;5.39E-01;4.79E-01;1.19E-02	538;9440;24807;41253	1.57E+00;1.16E+00;1.09E+00;1.05E+00
LRRC37B	0.9425	1.21075	4	TGAGGTTTGGATAATTGGTG;GAGCTGTAGAAGCTGCGCTG;GCAGGTTTGACTGTAAACTT;TCAGCTTCCTCGCCTCAAGT	-0.27;0.61;0.75;2.68	26133;57313;61332;77270	6.54E-01;4.06E-01;3.84E-01;3.84E-03	175;16015;19922;51515	2.05E+00;1.30E+00;7.92E-01;7.08E-01
HIVEP1	0.94	1.44021	4	TTAGCCGGACTTATTGACAA;TCCAGGAGCTGAATAGAACG;TTGAGTCACATTGTTCATCG;GGAAAGCAAGACTCTCACGT	0.66;0.7;1.05;1.35	59052;60171;67984;72346	1.39E+00;7.44E-01;4.81E-01;1.18E-01	5182;9539;17371;18498	2.49E+00;1.46E+00;1.15E+00;6.63E-01
EIF3CL	0.94	1.40166	4	AACTTGCGACTCTCCCCAGA;GGATGCGGATATAGAACCGG;GCAGAGCATGGTGGTAGATG;TCTTGGCAGCCAGAGATGTG	0.6;0.71;0.91;1.54	57148;60465;65223;74105	1.27E+00;7.55E-01;4.24E-01;7.65E-02	3363;12137;17119;20183	2.34E+00;1.47E+00;9.80E-01;8.18E-01
TTI2	0.94	1.36994	4	TGGCTTCTATTAGATCACCG;GATGGAGACAGTGTACACCC;CTGCTTCAAGTTACTGAATG;ACTGCTAAGAATTCCCTGGT	0.53;0.72;0.83;1.68	55054;60586;63333;75101	1.16E+00;7.60E-01;3.99E-01;5.33E-02	2378;13981;16690;22544	2.14E+00;1.50E+00;9.51E-01;8.82E-01
CT47A9	0.94	1.36479	4	GTGAGAGAGGCGGTGGAGAA;AGGTTGCGCGCAGCAGCGTG;CCCGATATCTGAGTCCTCCT;GACCACCGCCAAGTCGAAGT	0.58;0.63;0.67;1.88	56627;58066;59154;75972	1.25E+00;6.75E-01;3.76E-01;3.33E-02	1490;18184;19261;20938	2.27E+00;1.34E+00;1.14E+00;7.13E-01
SLC35G3	0.94	1.298	4	GCTGGCAGCGCTGGTACCAG;AATGCTGAGGATGTTGAGCA;AGCCTCCACATAGCCCAGGG;AAGGCAGAGAGTGAGGACGG	-0.84;0.64;1.23;2.73	10767;58237;70763;77301	6.81E-01;5.80E-01;4.50E-01;3.14E-03	139;6581;19042;66788	2.15E+00;1.44E+00;1.35E+00;2.57E-01
OR1Q1	0.94	1.28735	4	TAGTCAGGATCATAGTGTAG;ACAAAGGTAATTTCCTACAC;CTGTCAAGGCCAAGTTACTG;AATCATAAGGGTGTTGAGGT	0.25;0.39;1.34;1.78	45568;50437;72170;75601	7.85E-01;6.57E-01;5.09E-01;4.18E-02	1842;5322;27138;31999	1.61E+00;1.54E+00;1.05E+00;9.52E-01
SART3	0.94	1.23772	4	CTGCGACATACAAGACCATG;ACACGGAGCGAACTTTCTCA;TGTAACGGATCCATAAGTCT;TGGGATAGCATCATGACCAG	-0.63;0.57;1.1;2.72	15269;56332;68829;77297	6.27E-01;5.05E-01;3.89E-01;3.23E-03	147;8704;21314;62004	2.12E+00;1.22E+00;1.22E+00;3.86E-01
NRXN2	0.9375	1.33851	4	CACCTGACGTTAAACAGCGA;GGAGCGGCGGTTTATCTCCG;GGTGGCCATCATGAGTCCGT;GGACTTGTCATTCCGCTGTG	-0.56;1.04;1.25;2.02	17256;67819;71060;76417	1.15E+00;5.94E-01;3.78E-01;2.31E-02	1017;6432;9692;60286	2.16E+00;1.46E+00;1.30E+00;4.35E-01
TMX2	0.9375	1.31116	4	TCAGGGCCCATATATAGGGG;CGGTGCCGCGACTTTCACGA;TAACCCGTGTGACTTTGACT;GGAACTAGAACGGGACAAGA	0.21;0.82;1.03;1.69	43873;63286;67564;75164	8.73E-01;7.34E-01;4.70E-01;5.18E-02	2319;9772;14308;33427	1.69E+00;1.46E+00;1.14E+00;9.61E-01
RFX1	0.9375	1.2883	4	GAAGTCAGGGAGGCTCCGAG;GTAGCCGCCTTGGATCACGT;TGATGCGCAGGCCATAGTAG;GGCAAGCACCAGCTACTACG	-0.01;0.83;1.19;1.74	35447;63415;70149;75383	8.79E-01;5.53E-01;5.35E-01;4.68E-02	2029;7236;14105;41857	1.70E+00;1.37E+00;1.07E+00;1.01E+00
FCGR1B	0.9375	1.28426	4	GCCATTGAGAAACCACTGTG;GCTTTCCCATGCCTGAGCAA;TGGAACACGCTGACCCATGG;TCCAGCAGAGTCTTCATGGA	0.33;0.35;1.23;1.84	48521;49078;70808;75815	8.84E-01;5.82E-01;4.90E-01;3.69E-02	1608;6728;28241;29159	1.70E+00;1.42E+00;1.11E+00;9.09E-01
TMEM147	0.9375	1.19061	4	CAGGTCTGCCACATCCACGC;TAGATGCCGCCTTCCCAGGT;ATGTCCCGGAATGCCGGCAA;CCCCGGGCTCCGACCCATAG	-0.15;0.43;0.9;2.57	30389;51804;64981;77210	5.31E-01;4.53E-01;4.20E-01;5.19E-03	228;12329;25836;47296	1.93E+00;1.00E+00;9.69E-01;8.57E-01
SNW1	0.935	1.68181	4	CTGTAAAGGAACAACAAGAG;TATGATGCAATTGCTCGACA;CCTTCCGATCAGCAATGTAG;CCTTTCCGGTATCCGTACGG	-1.3;1.48;1.57;1.99	4249;73578;74369;76346	1.87E+00;8.52E-01;7.32E-01;2.47E-02	1078;3099;3931;73215	3.30E+00;2.05E+00;1.27E+00;9.75E-02
ZSCAN16	0.935	1.67851	4	CAAAGACAAGGAATTCCTTG;AAGGCAGAGGACCATTACTG;AGAAAGACGGGACATACTCA;AGCTGGGTAAGAGCTTCACG	-1.31;1.31;1.84;1.9	4117;71863;75825;76064	1.57E+00;1.11E+00;7.43E-01;3.12E-02	1397;1597;5654;73269	2.84E+00;2.61E+00;1.17E+00;9.62E-02
HIST1H4C	0.935	1.51636	4	GTGCTCCGGGATAACATCCA;TATCCCGGAGCACCTTACGA;ATTCGCCGTTTGGCTCGGCG;AGTCTCCTCATAGATAAGAC	-0.7;1.37;1.45;1.62	13686;72556;73249;74717	1.68E+00;7.37E-01;4.04E-01;6.22E-02	2757;4130;4928;63655	3.02E+00;1.82E+00;8.94E-01;3.41E-01
BRF1	0.935	1.43226	4	AGTCCTGTCAAAAAAACTGG;AAGCGTGGAATATACAGGCA;GAGGCAGGCAGCAATCACGT;TGTACACCTAGGCTCCACCG	-0.95;1.02;1.53;2.14	8756;67437;73998;76700	1.12E+00;8.09E-01;5.01E-01;1.67E-02	745;3388;10076;68733	2.12E+00;1.98E+00;1.43E+00;2.07E-01
ST18	0.935	1.40945	4	CAAACCAAAGTTATCGACAT;ACACATGGTCACTCTACCGC;TTGACCGTAGCTATAAGAGC;TCAGGCTCTTTGTGACCAAG	-0.29;-0.28;1.97;2.34	25413;25814;76306;77028	1.25E+00;5.28E-01;4.00E-01;9.29E-03	429;1156;51746;52161	2.89E+00;1.66E+00;6.87E-01;4.02E-01
WDR44	0.935	1.29363	4	ACAGATCTGAGCAATATACC;AAAGTGGTGCAAGATCTTAG;TCACTCTACACATCATGAGA;TTCTCTCCTAACCGCAAGCA	-0.17;0.8;1.37;1.74	29496;62751;72485;75414	8.48E-01;6.78E-01;4.42E-01;4.61E-02	2059;4908;14774;47670	1.67E+00;1.65E+00;1.01E+00;8.43E-01
RIPOR1	0.935	1.27178	4	GTGTAGGAATTGGAGACTGG;CGTCAGCGCTGGAAACTACG;ACTATAGGTAGAGCCTGTAG;GACTAGGCCCATACCACTGG	0.06;0.57;1.35;1.76	38642;56150;72306;75487	6.66E-01;6.23E-01;6.00E-01;4.44E-02	1921;5216;21093;38931	1.63E+00;1.23E+00;1.19E+00;1.04E+00
BIRC2	0.9325	1.46771	4	CAAGCTACTATGTTCCAAGG;TACTCATTGCATAACTGTAG;ATATTCAACTTTCCCCGCCG;ATGCTATGTCAGAACACCGG	0.58;0.95;0.98;1.22	56613;66142;66731;70647	1.24E+00;1.03E+00;4.51E-01;1.60E-01	6849;10824;11379;20947	2.27E+00;1.97E+00;1.06E+00;5.72E-01
GVQW2	0.9325	1.39497	4	ATCTAACACTCACCGAGGGG;GGAATCTCACTCTGTCACCC;TGTAGTCCCAGCTACTTGGG;TCGCCCAAGCTAGAGTGCAG	0.53;0.8;1.0;1.4	55003;62624;67136;72844	1.16E+00;8.43E-01;4.60E-01;1.06E-01	4612;10442;14732;22632	2.14E+00;1.65E+00;1.09E+00;7.03E-01
PLPPR3	0.9325	1.21203	4	ACTCACCGACACATAGACCG;AGCCGGCATACACGTCCACA;TCTGCTGATAAACCGAGTCG;TGGCACACAGGCCGAACACG	-0.31;0.07;1.3;2.67	24767;39071;71721;77263	6.29E-01;4.26E-01;3.95E-01;4.00E-03	179;5799;38596;52797	2.04E+00;1.54E+00;6.65E-01;6.05E-01
ZNF331	0.93	1.45574	4	GCACAAGAGAATTCATAGTG;GAATCCTCTTATGAATAACG;AAAAGACCTGCTACTAGAGA;GGCCGTAACTGGATATGTGA	0.51;0.94;1.11;1.16	54383;65925;68949;69794	1.13E+00;1.02E+00;5.09E-01;1.81E-01	7710;8381;11587;23249	2.09E+00;1.94E+00;1.25E+00;5.36E-01
ZNF20	0.93	1.33012	4	AAAGGAGTCAAGATAACTGA;GTGTGTGGAGAAGTTGGCAC;TTCATGCATTCAAAGACACA;AGTAAAGAAAGTCATCACTG	0.03;0.07;1.76;1.86	37272;39001;75521;75882	1.04E+00;5.71E-01;4.26E-01;3.53E-02	1538;1958;38572;39937	2.44E+00;1.15E+00;1.13E+00;6.05E-01
PIGU	0.93	1.31975	4	TTACATAAAGCCATAGACTG;TGGCCGAGTTCATTTCCGAG;GAGTATGCCATGATGTATGT;GATGTAACGCATTTCCATAG	0.51;0.58;0.82;1.81	54353;56500;63243;75727	1.13E+00;6.32E-01;3.99E-01;3.89E-02	1733;14350;20833;23219	2.09E+00;1.24E+00;1.08E+00;8.64E-01
TMEM81	0.93	1.26061	4	TAAGGAGGAGACCGTCTGTG;GAGCATCCCACAGATCCAGT;GTGTAGTCACCACCAAAGGC;ATGCTCAGGAGTATGACTCT	0.17;0.74;0.81;2.0	42654;61276;63010;76377	7.86E-01;7.00E-01;3.96E-01;2.40E-02	1069;14533;16337;34942	1.53E+00;1.38E+00;1.28E+00;8.56E-01
NUP54	0.93	1.23225	4	AGTTCCTTAAAACCCACCAT;TGGGCATATAGCGTTGTAGC;TTTGGTGGTACTCAGAACAA;CAACAATAATATTCCGCCAG	0.08;0.63;0.79;2.22	39116;58060;62576;76845	6.75E-01;6.11E-01;3.92E-01;1.34E-02	586;15025;19255;38123	1.53E+00;1.34E+00;1.23E+00;8.34E-01
NTN5	0.9275	1.3808	4	CCTGGCCCCCAAACTCCACA;GAGCTGTTCAGACTGTCGGG;CCGCCAGGGCCAGTCTCGAT;GCAGTGCACCTGCAAGTTAG	0.0;1.1;1.24;1.37	36332;68720;70956;72572	1.22E+00;5.89E-01;5.52E-01;1.13E-01	4938;6551;8608;41384	2.31E+00;1.44E+00;1.09E+00;6.79E-01
TRIM48	0.9275	1.37034	4	ACAGACACTGTCCCGCTGAG;AATCTCGCAAGTCTTCCAGA;GCAAATGTGTGGCATTCACA;GAACCCTTCAAAGAACCCAG	-1.03;0.95;1.19;2.6	7472;65991;70184;77227	1.02E+00;5.54E-01;5.46E-01;4.81E-03	211;7201;11369;69872	1.97E+00;1.97E+00;1.37E+00;1.79E-01
UROD	0.9275	1.3681	4	ACTGCCTTACATCCGTGATG;CTGGGGTACAACAAGGATGT;ATATCTGGTAGGACAAGTGG;GTGGACCCTGATGACATACA	0.57;0.68;0.99;1.47	56254;59582;66874;73500	1.23E+00;7.24E-01;4.54E-01;9.07E-02	4001;10664;18034;21402	2.23E+00;1.41E+00;1.07E+00;7.54E-01
CDH22	0.9275	1.34612	4	CGGCCCCTATATTGGCAGCG;CTACGAGGCAGCTGTATGCG;CCAGATCTTCGATATCGATG;GTCCCACAGCCGTTCCAATG	0.54;0.65;0.84;1.68	55224;58662;63580;75051	1.17E+00;6.94E-01;4.02E-01;5.45E-02	2361;13703;18888;22114	2.18E+00;1.36E+00;9.54E-01;8.95E-01
RPF1	0.9275	1.33447	4	AACATCAGATAGACCTCATG;CGGAGATTAAAAACAAACAG;CTCCTGAAGTTCTTCGGCAG;AAATCTCTTGCGATGCACTG	0.25;0.92;1.0;1.54	45468;65515;66986;74118	9.92E-01;7.82E-01;4.57E-01;7.62E-02	3376;10378;12013;32106	1.90E+00;1.53E+00;1.09E+00;8.17E-01
TANGO6	0.9275	1.31906	4	GAGATAGGGGCAGATACCCA;GGTGTTCAGGCAGTAGTCCG;CATTATGATTACCATCAAAG;CTGCTGCGATATCCCCAAAG	0.38;0.52;1.28;1.53	49976;54763;71439;74057	9.39E-01;6.14E-01;5.90E-01;7.76E-02	3445;5962;22884;27317	1.81E+00;1.52E+00;1.14E+00;8.09E-01
PRMT5	0.9275	1.27511	4	GGAGAAAAACCCAAATGCCG;TGCACCAACTACACACACAG;GGTACTGAGAGTATTTGATG;GAAGATTCGCAGGAACTCCG	0.2;0.58;1.26;1.67	43631;56674;71147;74984	7.27E-01;6.36E-01;5.98E-01;5.60E-02	2415;6225;20966;33934	1.48E+00;1.43E+00;1.24E+00;9.45E-01
MRI1	0.9275	1.27089	4	CGGTGCAGCAGATCACTCTG;CAGAGACAACCGAAGCATTG;GCTCAGCTTGTCGCGCACGA;GGCTGTACCATAGCCAGCGG	0.18;0.58;1.27;1.68	42928;56681;71351;75073	7.07E-01;6.36E-01;6.09E-01;5.39E-02	2366;6136;20973;34644	1.50E+00;1.40E+00;1.24E+00;9.53E-01
RHBDD3	0.9275	1.22404	4	CACCGCCCTAGACGGCCCCG;GGCTGGAACCCTCAGAGCGA;CCAGTGGGACCAGAGGTCAG;CAGCTCCGCCAGGCTACCCG	-0.21;-0.1;0.87;3.15	27966;32313;64450;77404	4.50E-01;4.24E-01;4.12E-01;8.30E-04	38;13129;45396;49238	2.71E+00;9.25E-01;7.87E-01;4.77E-01
[truncated: 18,785 more rows]
